# Supplementary material for: Comparison of muscle metabolomics between two Chinese horse breeds
Source: Front Vet Sci. 2023 May 5;10:1162953. doi: 10.3389/fvets.2023.1162953 (PMC10196265; doi:10.3389/fvets.2023.1162953)
Supplement: Supplementary file 1 [file Data_Sheet_1.CSV]

ID	GZ_10	GZ_12	GZ_14	GZ_3	GZ_5	GZ_7	NQ_11	NQ_13	NQ_2	NQ_4	NQ_6	NQ_9	ratio	t.test_p.value	wilcox.test_p.value	t.test_p.value_BHcorrect	wilcox.test_p.value_BHcorrect	roc	lowROC	upROC	VIP	cv	regulated	MZ	RT	IsAnnotated	IsMS2ident	MS2Metabolite	MS2superclass	MS2class	MS2hmdb	MS2kegg	NumberMS1hmdb	MS1hmdbName	MS1hmdbID	NumberMS1kegg	MS1keggName	MS1keggID
neg-M115T144	536.4877243	601.0011694	644.8642803	661.6886988	477.71876	739.5210826	4582.421684	3797.171061	6154.532779	1900.465298	6291.420952	2017.802793	0.147967554	0.000219015	0.002164502	0.018305593	0.061382335	1	1	1	2.990676961	0.11685343	down	115.0387827	2.393258333	1	0	-	Unknown	-	-	-	2	3-Propylidene-1(3H)-isobenzofuranone;4-Methoxy-1-naphthol	HMDB0031845;HMDB0032727	3	Menadiol;1,8-Dihydroxy-3-methylnaphthalene;1,2-Dihydroxy-8-methylnaphthalene	C07126;C12344;C14084
neg-M124T58	4107.261149	5313.391766	5434.670532	6304.1049	3661.882417	6025.187688	14603.19329	16751.46874	10579.54728	21515.98707	13214.12636	22067.55611	0.312426937	2.13E-05	0.002164502	0.003700418	0.061382335	1	1	1	2.337446481	0.020103865	down	124.0054474	0.9665	1	1	Taurine	Organic acids and derivatives	Organic sulfonic acids and derivatives	HMDB0000251	C00245	0	-	-	0	-	-
neg-M125T66	1109.732343	1397.470263	1650.185479	1473.499724	1446.237252	1644.165163	128.7205464	181.6083392	92.7559229	355.4416635	108.8334325	135.8877271	8.693058373	3.58E-05	0.002164502	0.005703236	0.061382335	1	1	1	3.376798732	0.348718084	up	124.9995687	1.10075	1	0	-	Unknown	-	-	-	2	Lanthionine ketimine;2-aminophenol sulphate	HMDB0004823;HMDB0061116	1	2-Pyridyl_hydroxymethane_sulfonic_acid	C11327
neg-M127T66	122164.6697	77516.67456	76825.85982	31413.39658	117128.7744	43107.67423	478.8600344	512.8332732	278.4866061	523.8072176	360.0339237	373.9629909	185.1898749	1.33E-07	0.002164502	9.63E-05	0.061382335	1	1	1	5.010203977	0.010525137	up	126.9029132	1.098383333	0	0	-	Unknown	-	-	-	0	-	-	0	-	-
neg-M128T79	1246.053358	1805.432859	1771.813076	2114.299025	975.9740893	1918.642632	4842.116591	4364.921564	2466.600326	5952.054658	3066.656961	7750.615611	0.345681781	0.000886629	0.002164502	0.046210951	0.061382335	1	1	1	2.098741322	0.076298185	down	128.0335858	1.32095	1	1	Pyroglutamic acid	Organic acids and derivatives	Carboxylic acids and derivatives	HMDB0000267	C01879	1	Aspartyl-Glutamate	HMDB0028752	0	-	-
neg-M129T159	1169.252766	2887.507435	3056.916454	4034.316651	1271.997218	6063.144821	39109.50486	37350.35584	56062.38144	23549.54185	55675.54752	24626.0359	0.078194661	2.34E-05	0.002164502	0.003969251	0.061382335	1	1	1	3.584672679	0.045815778	down	129.0540873	2.656566667	1	1	3-Methyl-2-oxopentanoic acid	Organic acids and derivatives	Keto acids and derivatives	HMDB0000491	C03465	0	-	-	0	-	-
neg-M144T75	1061.234739	941.9348035	681.6746489	511.4274451	875.6482516	844.6007218	1931.471071	1689.767896	1292.991535	2262.706329	1420.683419	2666.823604	0.436463679	0.000348455	0.002164502	0.025626606	0.061382335	1	1	1	1.903622691	0.058270629	down	144.1012202	1.25095	1	1	(S)-3-Amino-5-methylhexanoic acid	Organic acids and derivatives	Carboxylic acids and derivatives	NA	NA	0	-	-	0	-	-
neg-M182T145	448.7018795	1227.56397	1174.054202	2209.014569	411.9986637	2510.499422	41.95291104	127.625946	13.31335225	175.0149589	43.37652934	97.16186098	16.01344935	0.000213476	0.002164502	0.018233066	0.061382335	1	1	1	3.607365471	0.070117264	up	182.0521552	2.423883333	1	0	-	Unknown	-	-	-	1	6-Methylmercaptopurine	HMDB0060412	1	6-Methylmercaptopurine	C16614
neg-M183T144	720.2972283	708.6275574	744.563816	921.8983095	766.8901154	780.0379326	2109.199664	1839.426936	2665.778209	1501.579106	3047.222885	1198.088971	0.375552454	0.000883834	0.002164502	0.046210951	0.061382335	1	1	1	2.114436443	0.201728788	down	183.0257425	2.394233333	1	0	-	Unknown	-	-	-	0	-	-	1	Dibenzothiophene	C20125
neg-M197T161	1134.668412	690.6021149	508.3215184	642.4743882	1149.323197	1959.010872	9986.992194	9497.948961	14080.32451	6871.836387	13544.64035	7498.120706	0.098965746	6.79E-06	0.002164502	0.00159956	0.061382335	1	1	1	3.411756052	0.056474174	down	197.0413122	2.678116667	0	0	-	Unknown	-	-	-	0	-	-	0	-	-
neg-M201T89	52197.66335	84578.19796	107172.4934	111704.06	71230.21406	84538.13035	169527.2425	181432.093	144513.9427	172079.4893	153024.3114	207651.1305	0.497380596	0.000702165	0.002164502	0.039465856	0.061382335	1	1	1	1.796453685	0.193721319	down	201.0362375	1.488133333	0	0	-	Unknown	-	-	-	0	-	-	0	-	-
neg-M204T80	245.464112	416.4133604	235.5880187	360.206899	328.7094251	390.7910366	2177.858922	2157.791087	1578.29615	2148.296336	1741.195879	447.2828963	0.19288134	0.00090037	0.002164502	0.046668446	0.061382335	1	1	1	2.63183368	0.075418944	down	204.0312262	1.326533333	1	0	-	Unknown	-	-	-	3	Xanthurenic acid;Zeanic acid;4,6-Dihydroxy-2-quinolinecarboxylic acid	HMDB0000881;HMDB0032963;HMDB0033528	5	Xanthurenic_acid;6-Hydroxykynurenate;6-Hydroxykynurenic_acid;3,4-Dihydro-2-methylene-3-oxo-2H-1,4-benzoxazine-5-carboxylate;Alamarine	C02470;C05663;C08480;C21306;C09326
neg-M214T161	174.6330816	396.2878776	250.0545465	334.5570368	162.5563867	235.300015	784.7874118	962.2930923	1524.653159	460.0155418	1178.464379	724.1416973	0.275699502	0.000215825	0.002164502	0.018265842	0.061382335	1	1	1	2.462296081	0.058824113	down	214.0313054	2.677166667	1	0	-	Unknown	-	-	-	1	Phlorisobutyrophenone 2-glucoside	HMDB0029651	3	Tarennoside;10-Deoxygeniposidic_acid;Sweroside	C11654;C11672;C17071
neg-M222T59	370.1204509	833.9203593	437.1635979	524.4482436	567.1867242	798.6033127	1614.438628	1355.030962	978.0657802	2405.410899	1133.461477	2349.466345	0.359036996	0.0005612	0.002164502	0.033963595	0.061382335	1	1	1	2.063342169	0.324035254	down	221.9817011	0.975133333	0	0	-	Unknown	-	-	-	0	-	-	0	-	-
neg-M225T133	327.3936324	441.0149394	386.1054924	397.8770126	340.642333	408.8030846	1019.743475	980.3242168	997.9295956	1186.659037	1054.137845	1025.430266	0.367457539	5.16E-08	0.002164502	5.36E-05	0.061382335	1	1	1	2.226776291	0.363085373	down	225.0362135	2.213866667	0	0	-	Unknown	-	-	-	0	-	-	0	-	-
neg-M225T71	2795.479674	5661.280972	5027.915797	6177.583639	2764.997545	5501.315551	879.8176514	789.5586684	853.7748235	605.9946488	876.243944	475.8399377	6.232345854	4.14E-06	0.002164502	0.001075108	0.061382335	1	1	1	2.787888318	0.327044352	up	224.8006734	1.190191667	0	0	-	Unknown	-	-	-	0	-	-	0	-	-
neg-M226T80	26.9698237	50.58528217	49.88754897	119.1828423	27.80771522	60.3022429	1194.775313	770.8859239	709.3931107	1347.141578	879.4357869	1252.660604	0.054390568	4.37E-06	0.002164502	0.001075108	0.061382335	1	1	1	3.844417391	0.184655857	down	226.0128146	1.326533333	1	0	-	Unknown	-	-	-	4	L-Glutamic acid 5-phosphate;Borax;6-[(5-acetyl-4-methoxy-1-benzofuran-6-yl)oxy]-3,4,5-trihydroxyoxane-2-carboxylic acid;7-Hydroxy-2-methyl-4-oxo-4H-1-benzopyran-5-carboxylic acid 7-glucoside	HMDB0001228;HMDB0036492;HMDB0129397;HMDB0036377	6	L-Glutamyl_5-phosphate;alpha-D-Glutamyl_phosphate;L-Glutamyl_1-phosphate;WIN54954;Cibarian;Coronarian	C03287;C03734;C05765;C06493;C08473;C08474
neg-M227T72	4485.339853	1720.224219	4133.192511	4695.565869	3676.913362	4342.757374	192.0076936	126.3705533	140.0196667	268.4460791	159.7965101	103.6980218	23.27890172	3.56E-08	0.002164502	5.22E-05	0.061382335	1	1	1	3.805591778	0.324928375	up	226.7985698	1.204516667	0	0	-	Unknown	-	-	-	0	-	-	0	-	-
neg-M240T80	607.3285569	563.4821748	541.5924015	666.1180542	908.728696	499.1688939	1658.437581	1734.683978	1104.759316	2254.597211	1012.411777	2316.532121	0.3755838	0.000404665	0.002164502	0.027570651	0.061382335	1	1	1	2.067664145	0.028640257	down	240.0464564	1.326533333	1	0	-	Unknown	-	-	-	19	5,7-dihydroxy-2-(4-methoxyphenyl)-6-[3,4,5-trihydroxy-6-(hydroxymethyl)oxan-2-yl]-4H-chromen-4-one;5-hydroxy-2-(4-hydroxyphenyl)-7-methoxy-8-[3,4,5-trihydroxy-6-(hydroxymethyl)oxan-2-yl]-4H-chromen-4-one;5,6-dihydroxy-7-methoxy-2-phenyl-8-[3,4,5-trihydroxy-6-(hydroxymethyl)oxan-2-yl]-4H-chromen-4-one;5-hydroxy-2-(3-hydroxyphenyl)-7-methoxy-8-[3,4,5-trihydroxy-6-(hydroxymethyl)oxan-2-yl]-4H-chrome…	HMDB0127105;HMDB0127127;HMDB0127133;HMDB0127135;HMDB0127252;HMDB0127357;HMDB0128550;HMDB0133293;HMDB0141944;HMDB0002219;HMDB0029617;HMDB0033990;HMDB0034149;HMDB0035931;HMDB0036630;HMDB0038821;HMDB0040511;HMDB0040803;HMDB0041455	7	Biochanin_A-beta-D-glucoside;Obtusifolin_2-glucoside;Physcion_8-glucoside;Trifolirhizin;Glycitin;Swertisin;Dihydrogranaticin	C05376;C10381;C10384;C10538;C16195;C17835;C18359
neg-M241T57	4133.058219	3448.084196	2396.330298	1987.628069	3609.404547	2169.453015	15484.7965	14731.52922	15446.94853	15173.0016	12161.82795	19576.06652	0.191672885	4.16E-06	0.002164502	0.001075108	0.061382335	1	1	1	2.882678763	0.13323483	down	241.0095424	0.956816667	1	0	-	Unknown	-	-	-	1	Inositol cyclic phosphate	HMDB0001125	3	D-myo-Inositol_1,2-cyclic_phosphate;6-Deoxy-5-ketofructose_1-phosphate;Se-Propenylselenocysteine_Se-oxide	C04299;C16848;C05706
neg-M242T82	1793.943754	1432.232475	1169.858606	1063.232146	2145.51456	1297.925205	3365.819549	3325.037451	2711.377223	5095.040289	4923.712119	5455.316072	0.357879017	7.97E-05	0.002164502	0.010068621	0.061382335	1	1	1	2.173624816	0.083704476	down	242.0735962	1.3644	1	0	-	Unknown	-	-	-	0	-	-	1	4-Chloro-[2-(4-Pyridinyl)-1-butenyl]phenol	C15045
neg-M247T66	2098.107995	1264.800345	1449.235061	593.6222314	2113.285604	929.5684685	129.6375684	106.94026	106.2196023	100.0970599	100.6534385	197.463956	11.40146315	8.49E-06	0.002164502	0.001957703	0.061382335	1	1	1	3.406844776	0.052343306	up	246.8611267	1.1014	0	0	-	Unknown	-	-	-	0	-	-	0	-	-
neg-M248T75	1343.18941	1032.433482	901.3473228	894.682814	1075.706055	956.00971	2687.142252	2153.300178	1645.362595	2902.09525	1938.668022	2992.165097	0.433234465	8.28E-05	0.002164502	0.010075622	0.061382335	1	1	1	1.958226769	0.146140346	down	248.1115098	1.253283333	0	0	-	Unknown	-	-	-	0	-	-	0	-	-
neg-M253T67	2319.683145	1800.13703	1263.012538	821.3325647	2670.080033	1030.115456	61.14154941	24.04122421	17.0977381	21.70180423	36.80858773	21.19690638	54.42320979	3.80E-08	0.002164502	5.22E-05	0.061382335	1	1	1	4.45087491	0.145264642	up	252.7749196	1.115458333	0	0	-	Unknown	-	-	-	0	-	-	0	-	-
neg-M261T137	230.5757212	647.5349887	584.2438452	919.022395	216.7560443	1199.780447	3583.447016	3169.47433	1714.091954	5003.46677	1762.799264	5358.856006	0.184435144	0.000703121	0.002164502	0.039465856	0.061382335	1	1	1	2.741497874	0.056301334	down	261.0528088	2.27765	1	0	-	Unknown	-	-	-	2	Cinoxacin;5-Fluorouridine	HMDB0014965;HMDB0060396	2	Cinoxacin;5-Fluorouridine	C08052;C16633
neg-M279T79_1	2892.635312	1999.178775	2029.920706	1094.996236	3085.218046	892.7649279	261.56176	370.3389617	322.6899581	536.8158227	253.1983593	206.6283789	6.147247675	6.53E-05	0.002164502	0.008480608	0.061382335	1	1	1	2.890297609	0.102277184	up	278.9354543	1.321683333	1	0	-	Unknown	-	-	-	0	-	-	1	1,2,3-Trichloropropane	C14400
neg-M281T57	255.8718972	489.7452495	370.5672946	562.5295955	415.051983	597.9179038	972.8820988	1072.374183	980.6284617	1152.384349	893.5408236	1045.074478	0.440041654	0.000761444	0.002164502	0.042085299	0.061382335	1	1	1	1.970136685	0.232140167	down	281.0351312	0.944383333	1	0	-	Unknown	-	-	-	12	Desacetyl-nitazoxanide;2-(2,5-dihydroxy-4-methoxyphenyl)-5-hydroxy-7-methoxy-6-[3,4,5-trihydroxy-6-(hydroxymethyl)oxan-2-yl]-4H-chromen-4-one;6-{3,5-dihydroxy-4-methoxy-2-[3-(4-methoxyphenyl)prop-2-enoyl]phenoxy}-3,4,5-trihydroxyoxane-2-carboxylic acid;6-{3,5-dihydroxy-2-methoxy-4-[3-(4-methoxyphenyl)prop-2-enoyl]phenoxy}-3,4,5-trihydroxyoxane-2-carboxylic acid;6-{3,5-dihydroxy-2-methoxy-6-[3-(4-…	HMDB0060597;HMDB0128567;HMDB0128612;HMDB0128613;HMDB0128614;HMDB0030553;HMDB0035448;HMDB0037578;HMDB0038825;HMDB0039336;HMDB0040479;HMDB0038423	2	Aurantio-obtusin_beta-D-glucoside;Gluconasturtiin	C10303;C08417
neg-M283T137	262.7206834	415.1025236	224.0073062	187.5313223	280.1482163	400.7220127	1734.605693	1529.342202	829.1691469	3170.379569	861.6289166	2700.069339	0.163528887	0.000183363	0.002164502	0.016553105	0.061382335	1	1	1	2.783703415	0.145377892	down	283.0347914	2.278966667	1	0	-	Unknown	-	-	-	4	1-Nitro-5-glutathionyl-6-hydroxy-5,6-dihydronaphthalene;1-Nitro-5-hydroxy-6-glutathionyl-5,6-dihydronaphthalene;1-Nitro-7-glutathionyl-8-hydroxy-7,8-dihydronaphthalene;1-Nitro-7-hydroxy-8-glutathionyl-7,8-dihydronaphthalene	HMDB0060326;HMDB0060327;HMDB0060329;HMDB0060330	4	1-Nitro-7-hydroxy-8-glutathionyl-7,8-dihydronaphthalene;1-Nitro-7-glutathionyl-8-hydroxy-7,8-dihydronaphthalene;1-Nitro-5-hydroxy-6-glutathionyl-5,6-dihydronaphthalene;1-Nitro-5-glutathionyl-6-hydroxy-5,6-dihydronaphthalene	C14803;C14804;C14805;C14806
neg-M293T179	1660.683106	2759.990032	2753.184909	4721.680843	1126.646292	4731.217736	204864.5899	156036.2389	286260.3752	23224.07321	269545.6028	29791.07837	0.018307725	0.000130832	0.002164502	0.013388862	0.061382335	1	1	1	4.109123432	0.062617288	down	293.1097359	2.986066667	1	0	-	Unknown	-	-	-	0	-	-	1	Lycomarasmine_B	C08496
neg-M294T179	204.3835342	467.8577978	377.9792383	622.9010422	202.9762811	675.7363418	36202.0289	22983.83692	33467.86457	2697.796849	40095.82322	4571.056316	0.018224991	0.000213754	0.002164502	0.018233066	0.061382335	1	1	1	4.08429622	0.141464265	down	294.1128003	2.987216667	1	0	-	Unknown	-	-	-	5	Norfluoxetine;3-hydroxy-1-methyl-4,5-diphenylpiperidine-2,6-dione;7-Hydroxyheptaphylline;Glutamylmethionine;gamma-Glutamylmethionine	HMDB0060551;HMDB0134789;HMDB0041245;HMDB0028825;HMDB0034367	5	Mecambrine;(+)-Mecambroline;Pukateine;Xylopine;Japonine	C09588;C09589;C09613;C09670;C10699
neg-M300T75_1	997.0999777	772.0327282	763.1919164	474.5508869	978.0178385	760.1241447	1897.693992	1434.81317	1323.772464	1879.274197	1252.942973	1965.923297	0.486447933	0.000420148	0.002164502	0.028371504	0.061382335	1	1	1	1.798061466	0.028915746	down	300.0826093	1.253283333	1	0	-	Unknown	-	-	-	1	gamma-Glutamyl-beta-(isoxazolin-5-on-2-yl)alanine	HMDB0040515	1	3-alpha(S)-Strictosidine	C03470
neg-M307T90	6124.414505	10048.2068	9291.832269	10457.96108	7501.567334	9716.872657	17936.63647	19874.99442	14228.24177	27937.84987	13472.62265	25094.80006	0.44827525	0.000479351	0.002164502	0.030190724	0.061382335	1	1	1	1.856878471	0.067981319	down	307.0320009	1.506433333	1	0	-	Unknown	-	-	-	27	dUMP;Brimonidine;6-(5-{3,5-dihydroxy-8,8-dimethyl-4-oxo-4H,8H-pyrano[2,3-f]chromen-2-yl}-2-hydroxyphenoxy)-3,4,5-trihydroxyoxane-2-carboxylic acid;6-(4-{3,5-dihydroxy-8,8-dimethyl-4-oxo-4H,8H-pyrano[2,3-f]chromen-2-yl}-2-hydroxyphenoxy)-3,4,5-trihydroxyoxane-2-carboxylic acid;6-{[2-(3,4-dihydroxyphenyl)-5-hydroxy-8,8-dimethyl-4-oxo-4H,8H-pyrano[2,3-f]chromen-3-yl]oxy}-3,4,5-trihydroxyoxane-2-carb…	HMDB0001409;HMDB0014627;HMDB0127400;HMDB0127401;HMDB0127402;HMDB0127403;HMDB0127406;HMDB0127407;HMDB0127408;HMDB0127410;HMDB0127411;HMDB0127412;HMDB0127433;HMDB0127434;HMDB0127435;HMDB0127437;HMDB0127438;HMDB0127439;HMDB0127440;HMDB0127442;HMDB0127443;HMDB0127444;HMDB0127445;HMDB0127447;HMDB0127448;HMDB0127449;HMDB0032646	4	p,p'-Methoxychlor_olefin;dUMP;Aplysinal;Brimonidine	C14250;C00365;C17177;C07886
neg-M310T180	188.5659117	228.4602586	344.263244	336.2411025	212.835974	380.7262352	6452.053793	5408.130587	7933.634683	871.4674216	7869.503957	1587.098689	0.056141656	0.000605986	0.002164502	0.035163783	0.061382335	1	1	1	3.483355029	0.252738448	down	310.0996407	2.99265	1	0	-	Unknown	-	-	-	2	N-(1-Deoxy-1-fructosyl)methionine;Sulfacytine	HMDB0037841;HMDB0015412	3	K-252c;Cyanthoate;TRAM-3	C21126;C18974;C13785
neg-M317T80	951.6727014	717.5864896	836.9838044	498.5738679	1206.92573	744.5874556	2275.216557	1853.849081	1669.268945	1675.594179	1698.156492	2229.084315	0.434721194	0.000329247	0.002164502	0.024768955	0.061382335	1	1	1	1.995891435	0.133143983	down	317.1686781	1.3302	1	0	-	Unknown	-	-	-	4	E,e-Carotene-3,3'-dione;Alloxanthin;(6S,6'S)-epsilon,epsilon-Carotene-3,3'-dione;Canthaxanthin	HMDB0002193;HMDB0036874;HMDB0040970;HMDB0003154	1	Canthaxanthin	C08583
neg-M320T58	749.8445671	1152.536449	729.6712009	1120.115013	754.5746819	992.8773958	2901.86217	2314.077435	1762.352542	3613.726317	1462.801845	3327.831693	0.357520882	0.000375971	0.002164502	0.026551991	0.061382335	1	1	1	2.068929019	0.373620934	down	320.0715296	0.966066667	0	0	-	Unknown	-	-	-	0	-	-	0	-	-
neg-M323T80	2733.340752	2598.434803	1970.999915	1968.605135	2911.320498	2384.043514	5013.49933	4111.631617	3691.213868	5917.279817	3657.820686	7445.527197	0.488211215	0.000852898	0.002164502	0.045514514	0.061382335	1	1	1	1.739478532	0.077973435	down	323.003688	1.326908333	0	0	-	Unknown	-	-	-	0	-	-	0	-	-
neg-M323T91	1382.003542	2094.137308	1922.272883	2218.749705	1597.305491	1998.624605	3752.630846	4115.035166	5027.61889	6514.874506	2920.532205	4566.44743	0.416887964	0.000141395	0.002164502	0.014182675	0.061382335	1	1	1	1.986902216	0.074973193	down	323.0038488	1.510375	0	0	-	Unknown	-	-	-	0	-	-	0	-	-
neg-M337T62	992.3308091	695.8482513	981.7226715	588.8354495	911.4914218	825.7258213	1865.418885	1468.00214	1151.667448	1799.742429	1321.774123	2461.10742	0.496235312	0.000766034	0.002164502	0.042124091	0.061382335	1	1	1	1.719345522	0.042039885	down	337.0911064	1.039183333	1	0	-	Unknown	-	-	-	15	3,4,5-trihydroxy-6-{[(2E)-2-methyl-3-phenylprop-2-enoyl]oxy}oxane-2-carboxylic acid;3,4,5-trihydroxy-6-[(2Z)-3-oxo-2-(phenylmethylidene)propoxy]oxane-2-carboxylic acid;3,4,5-trihydroxy-6-{3-[(1Z)-2-methyl-3-oxoprop-1-en-1-yl]phenoxy}oxane-2-carboxylic acid;3,4,5-trihydroxy-6-{4-[(1Z)-2-methyl-3-oxoprop-1-en-1-yl]phenoxy}oxane-2-carboxylic acid;3,4,5-trihydroxy-6-{2-[(1Z)-2-methyl-3-oxoprop-1-en-1…	HMDB0133621;HMDB0133622;HMDB0133625;HMDB0133628;HMDB0133633;HMDB0133756;HMDB0133758;HMDB0133760;HMDB0133764;HMDB0029681;HMDB0034242;HMDB0041191;HMDB0013220;HMDB0127547;HMDB0127548	7	Sodium_caffeine_benzoate;1-Caffeoyl-4-deoxyquinic_acid;4-p-Coumaroylquinic_acid;p-Coumaroyl_quinic_acid;beta-Citryl-L-glutamate;Deoxy-5-methylcytidylate;Polyoxin_B	C13403;C10432;C10441;C12208;C20775;C03495;C06692
neg-M339T60	878.1476713	432.0424616	292.1174341	464.4791487	786.5960957	188.5705742	3017.870471	2377.181086	2479.554559	3403.290876	2829.622938	3384.417738	0.173906027	0.00035011	0.002164502	0.025626606	0.061382335	1	1	1	2.97660064	0.199588978	down	338.9851605	0.995008333	1	0	-	Unknown	-	-	-	0	-	-	1	Carumonam_sodium	C13016
neg-M345T163	2557.615598	2271.263205	2449.53896	2843.750003	2194.617926	4743.017432	1204.073333	1111.897033	841.7682282	1005.058122	1089.931414	960.0725584	2.745911864	0.000124651	0.002164502	0.012984125	0.061382335	1	1	1	2.151206996	0.198130588	up	345.2248858	2.71	1	0	-	Unknown	-	-	-	3	Sorbitan laurate;CE(5M5);CE(7M3)	HMDB0029885;HMDB0112215;HMDB0112223	0	-	-
neg-M353T66	2764.224765	1982.579758	2018.762087	1262.426715	2419.153376	1617.433148	352.0885534	443.4199263	415.585634	523.2640168	373.5151819	411.4575195	4.788803319	4.34E-06	0.002164502	0.001075108	0.061382335	1	1	1	2.779710142	0.113759212	up	353.0084246	1.098383333	0	0	-	Unknown	-	-	-	0	-	-	0	-	-
neg-M356T59	873.2121108	1974.998949	1094.48226	1139.584955	1790.463988	1290.785342	3658.256751	3082.138124	2650.491685	3772.141913	2489.354653	4002.610437	0.415341149	0.000254416	0.002164502	0.020398525	0.061382335	1	1	1	2.017817554	0.114279516	down	356.0474832	0.975008333	1	0	-	Unknown	-	-	-	1	{[4-(7-methoxy-2-oxo-2H-chromen-6-yl)-2-oxobut-3-en-1-yl]oxy}sulfonic acid	HMDB0128972	1	Diclofop_methyl	C11021
neg-M361T180	671.1921551	1645.285924	1465.444823	2771.144221	836.3168994	2866.570347	27394.7568	24412.21132	25610.32171	11321.50941	29634.24105	13567.2962	0.077731758	1.08E-05	0.002164502	0.002333611	0.061382335	1	1	1	3.484651325	0.033757572	down	361.0965456	2.99265	1	0	-	Unknown	-	-	-	0	-	-	2	Chelirubine;Thiamin_monophosphate	C06327;C01081
neg-M362T180	217.7195494	287.7599567	289.2952023	404.728124	157.8172864	561.1328287	4526.856451	3949.591757	2825.203691	1570.848465	4043.660677	1907.225777	0.101918585	4.22E-06	0.002164502	0.001075108	0.061382335	1	1	1	3.245462139	0.114244632	down	362.0986764	2.995783333	1	0	-	Unknown	-	-	-	1	Rufloxacin	HMDB0042009	5	Rufloxacin;7,8-Didemethyl-8-hydroxy-5-deazariboflavin;2-AminoAMP;Adenosine_5'-phosphoramidate;3'-Amino-3'-deoxy-AMP	C11240;C19154;C01655;C03851;C07026
neg-M368T148	1372.028225	708.6668789	893.0663642	870.8911935	1337.020387	573.6324881	242.3932544	252.485016	299.8579437	131.2090321	320.8641006	180.9904241	4.030891203	3.45E-05	0.002164502	0.005581619	0.061382335	1	1	1	2.549874499	0.077474905	up	368.1438448	2.460866667	1	0	-	Unknown	-	-	-	2	Triflupromazine;Cotinine glucuronide	HMDB0014650;HMDB0001013	1	Dibenzo[h,rst]pentaphene	C19392
neg-M369T118	1894.640553	2119.32764	1671.474384	1882.64143	1748.261083	2135.199832	144.7171277	159.4926739	134.6693612	184.8730055	146.1192342	180.192353	12.05344889	1.30E-11	0.002164502	1.41E-07	0.061382335	1	1	1	3.564451744	0.100968078	up	369.1371111	1.97355	1	0	-	Unknown	-	-	-	39	2-[2,6-dihydroxy-4-methoxy-3-(3-methylbut-2-en-1-yl)phenyl]-7-hydroxy-3,4-dihydro-2H-1-benzopyran-4-one;2-[4,6-dihydroxy-2-methoxy-3-(3-methylbut-2-en-1-yl)phenyl]-7-hydroxy-3,4-dihydro-2H-1-benzopyran-4-one;1-(3,4-dihydroxyphenyl)-3-[4-hydroxy-3-(4-hydroxy-3-methylbut-2-en-1-yl)-2-methoxyphenyl]prop-2-en-1-one;3-[4,5-dihydroxy-2-methoxy-3-(3-methylbut-2-en-1-yl)phenyl]-1-(3,4-dihydroxyphenyl)pro…	HMDB0124792;HMDB0124793;HMDB0124801;HMDB0124803;HMDB0124804;HMDB0124805;HMDB0124806;HMDB0124807;HMDB0124808;HMDB0124809;HMDB0130855;HMDB0133472;HMDB0133473;HMDB0133475;HMDB0133476;HMDB0133487;HMDB0133488;HMDB0133508;HMDB0133509;HMDB0133517;HMDB0133521;HMDB0133522;HMDB0133524;HMDB0133528;HMDB0133529;HMDB0133532;HMDB0133533;HMDB0137490;HMDB0139292;HMDB0141228;HMDB0030439;HMDB0031552;HMDB0034836;HMD…	9	5'-Prenylhomoeriodictyol;Alkannin_beta,beta-dimethylacrylate;Sophoraisoflavanone_A;Fargesin;beta,beta-Dimethylacrylshikonin;(+)-Demethoxyaschantin;Bursehernin;14-Deacetylnudicauline;Lycaconitine	C09831;C10293;C10530;C16957;C17415;C17844;C21183;C08673;C08696
neg-M381T66	3100.001303	1498.085017	1478.42974	587.9749495	2961.154611	647.2942304	72.91732342	116.0682669	207.5166829	144.6422382	250.3149529	72.53863293	11.89000286	8.97E-05	0.002164502	0.010681322	0.061382335	1	1	1	3.335077731	0.074605914	up	380.7094807	1.10555	0	0	-	Unknown	-	-	-	0	-	-	0	-	-
neg-M385T132	999.6171286	1450.015827	1023.386688	1489.561551	1099.818292	1489.114768	124.098213	132.1443721	122.0113632	153.5425136	164.7333288	126.4603588	9.175704301	5.02E-09	0.002164502	2.72E-05	0.061382335	1	1	1	3.341495659	0.09489718	up	385.1317852	2.201566667	1	0	-	Unknown	-	-	-	22	2-(2,4-dihydroxy-5-methoxyphenyl)-5,7-dihydroxy-6-(3-methylbut-2-en-1-yl)-3,4-dihydro-2H-1-benzopyran-4-one;3-(2,4-dihydroxy-5-methoxyphenyl)-1-[2,4,6-trihydroxy-3-(3-methylbut-2-en-1-yl)phenyl]prop-2-en-1-one;(1Z)-2-hydroxy-1,7-bis(4-hydroxy-3-methoxyphenyl)hept-1-ene-3,5-dione;7-hydroxy-1,7-bis(4-hydroxy-3-methoxyphenyl)hept-1-ene-3,5-dione;1-(3,4-dihydroxy-5-methoxyphenyl)-7-(4-hydroxy-3-metho…	HMDB0132627;HMDB0132634;HMDB0133440;HMDB0133441;HMDB0133444;HMDB0133445;HMDB0133446;HMDB0133447;HMDB0133448;HMDB0133449;HMDB0133450;HMDB0133471;HMDB0141242;HMDB0141250;HMDB0030601;HMDB0034629;HMDB0039058;HMDB0040355;HMDB0127542;HMDB0127543;HMDB0127544;HMDB0015392	6	Isosamidin;Peucenidin;Pteryxin;Samidin;2-(4-Ethoxyphenyl)-5,6,7,8-tetramethoxy-4H-1-benzopyran-4-one;(-)-5'-Demethylyatein	C09270;C09284;C09307;C09310;C14948;C21184
neg-M387T59	756.2232778	675.1964002	1446.571178	1178.022204	983.3965916	936.2484595	2549.808009	2418.460296	2850.585611	2015.12852	2606.40587	1526.555282	0.427842933	0.000190234	0.002164502	0.016891844	0.061382335	1	1	1	1.981368555	0.166959004	down	387.0054304	0.976091667	0	0	-	Unknown	-	-	-	0	-	-	0	-	-
neg-M398T59	458.0738054	866.838968	1075.116807	345.2443697	681.979637	365.0711609	2129.008863	1776.579952	1661.628577	2140.814568	1650.07047	2349.466345	0.323920775	0.000960379	0.002164502	0.049307051	0.061382335	1	1	1	2.329308872	0.159847596	down	398.0934051	0.98575	1	0	-	Unknown	-	-	-	1	[2-ethyl-5-(3,5,7-trihydroxy-3,4-dihydro-2H-1-benzopyran-2-yl)phenyl]oxidanesulfonic acid	HMDB0127869	0	-	-
neg-M415T120	2266.956811	2394.621554	2401.030825	2501.812761	2107.153519	2167.151394	690.4438446	715.6548214	546.1978575	734.3853598	497.2622923	721.9315271	3.543053573	1.06E-06	0.002164502	0.000457574	0.061382335	1	1	1	2.559206185	0.153618146	up	415.1411844	1.9965	1	0	-	Unknown	-	-	-	3	3,4,5-trihydroxy-6-[3-methoxy-4-(3-phenylprop-2-en-1-yl)phenoxy]oxane-2-carboxylic acid;8-Acetoxypinoresinol;4'-Methylliquiritigenin 7-rhamnoside	HMDB0130339;HMDB0033280;HMDB0040545	2	1-Acetoxypinoresinol;Lophotoxin	C10544;C13680
neg-M418T65	1266.185086	983.5345713	1126.184274	646.7537584	1055.083068	810.7777118	126.2897989	172.3881109	125.022413	102.02344	128.0676657	192.3483997	6.959273483	6.57E-08	0.002164502	5.93E-05	0.061382335	1	1	1	3.043218838	0.222398951	up	417.9960698	1.087316667	1	0	-	Unknown	-	-	-	8	DG(15:0/22:5(4Z,7Z,10Z,13Z,16Z)/0:0);DG(15:0/22:5(7Z,10Z,13Z,16Z,19Z)/0:0);DG(22:5(4Z,7Z,10Z,13Z,16Z)/15:0/0:0);DG(22:5(7Z,10Z,13Z,16Z,19Z)/15:0/0:0);DG(15:0/0:0/22:5n6);DG(15:0/0:0/22:5n3);DG(18:2n6/0:0/18:3n6);DG(18:2n6/0:0/18:3n3)	HMDB0007090;HMDB0007091;HMDB0007706;HMDB0007735;HMDB0056002;HMDB0056007;HMDB0056283;HMDB0056290	1	Fluoroglycofen	C18732
neg-M423T180	398.6479674	398.4338131	368.3004136	519.0780995	323.7064216	583.8711025	6317.46987	6428.472626	6852.099754	1630.839922	6165.649527	1814.769069	0.088740153	0.000229875	0.002164502	0.019009402	0.061382335	1	1	1	3.216462397	0.165571118	down	423.0659454	2.993625	1	0	-	Unknown	-	-	-	1	3(S),10(R)-OH-octadeca-6-trans-4,12-cis-trienoate	HMDB0062345	0	-	-
neg-M429T179	475.3378425	546.3146131	484.6200743	1028.150147	511.2530355	1137.463261	21557.17075	18094.46203	36498.68937	3409.68912	34823.34984	4253.940508	0.035259896	0.00038796	0.002164502	0.027114639	0.061382335	1	1	1	3.755023954	0.075879421	down	429.0825599	2.989566667	1	0	-	Unknown	-	-	-	21	6-(3,4-dihydroxy-6-methyl-5-oxooxan-2-yl)-2-(3,4-dihydroxyphenyl)-5,7-dihydroxy-4H-chromen-4-one;3,4,5-trihydroxy-6-[(5-hydroxy-4-oxo-3-phenyl-4H-chromen-7-yl)oxy]oxane-2-carboxylic acid;3,4,5-trihydroxy-6-[(5-hydroxy-4-oxo-2-phenyl-4H-chromen-7-yl)oxy]oxane-2-carboxylic acid;3,4,5-trihydroxy-6-[(7-hydroxy-4-oxo-2-phenyl-4H-chromen-5-yl)oxy]oxane-2-carboxylic acid;3,4,5-trihydroxy-6-{[2-(3-hydrox…	HMDB0127308;HMDB0129981;HMDB0132466;HMDB0132467;HMDB0133342;HMDB0133343;HMDB0134552;HMDB0134553;HMDB0134554;HMDB0134555;HMDB0134556;HMDB0134557;HMDB0134558;HMDB0134559;HMDB0134561;HMDB0134562;HMDB0134563;HMDB0134564;HMDB0033587;HMDB0041717;HMDB0041718	0	-	-
neg-M449T142	1452.696018	1219.816682	1521.015281	1529.188108	1491.773004	1314.89725	449.1376447	393.2549054	485.066429	260.086021	588.5671923	277.467254	3.476303307	9.88E-05	0.002164502	0.011152481	0.061382335	1	1	1	2.488458014	0.230513364	up	449.197683	2.36375	1	0	-	Unknown	-	-	-	3	Sofalcone;1beta,2alpha,3beta,19alpha-Tetrahydroxy-12-ursen-28-oic acid 28-O-[b-D-Glucopyranosyl-(1->2)-b-D-glucopyranosyl] ester;Centellasaponin B	HMDB0042013;HMDB0035449;HMDB0040123	0	-	-
neg-M456T148	6460.29833	3852.469756	2927.14743	1390.988545	5553.829375	1755.569694	714.0505721	507.2110085	431.4267555	133.143683	589.4769596	355.591506	8.034091045	0.000155875	0.002164502	0.015173089	0.061382335	1	1	1	3.026985568	0.076369668	up	456.1968071	2.460775	1	0	-	Unknown	-	-	-	1	Sertindole	HMDB0015618	2	O-Demethylpuromycin;Sertindole	C02864;C07567
neg-M456T90	823.0177766	1621.315237	1012.059384	1176.118309	919.8601125	1228.348023	2946.955	3516.336437	2404.059784	3761.666639	1664.397211	3093.28915	0.38999449	0.000167388	0.002164502	0.015767919	0.061382335	1	1	1	2.015757459	0.04723469	down	455.99057	1.4928	0	0	-	Unknown	-	-	-	0	-	-	0	-	-
neg-M459T80	2470.024193	2380.813576	2306.758463	1737.454821	2137.801767	1925.140128	385.7182207	321.0586116	300.7593074	467.9769335	200.6518624	424.5147276	6.168476411	3.08E-06	0.002164502	0.000980612	0.061382335	1	1	1	3.014716226	0.117487511	up	459.1670578	1.330325	1	0	-	Unknown	-	-	-	0	-	-	2	6-Acetylpicropolin;Benazepril_hydrochloride	C09055;C07701
neg-M466T59	10647.64957	10382.10545	10815.90104	10228.24977	9370.698889	11238.14325	30829.12957	27884.05207	22247.68417	40898.81788	20544.32276	44464.51077	0.335437713	0.000326737	0.002164502	0.024768955	0.061382335	1	1	1	2.237198441	0.003467042	down	466.1191972	0.98405	1	0	-	Unknown	-	-	-	3	3-(3,4-dimethoxyphenyl)-N-[2-(3,4-dimethoxyphenyl)-2-(sulfooxy)ethyl]prop-2-enimidic acid;{4-[3-(4,5-dihydroxy-7-methoxy-2,2-dimethyl-3,4-dihydro-2H-1-benzopyran-6-yl)-3-oxoprop-1-en-1-yl]phenyl}oxidanesulfonic acid;{5-hydroxy-6-[3-(4-hydroxyphenyl)prop-2-enoyl]-7-methoxy-2,2-dimethyl-3,4-dihydro-2H-1-benzopyran-4-yl}oxidanesulfonic acid	HMDB0135488;HMDB0125810;HMDB0125811	0	-	-
neg-M467T59	2049.128488	2254.424853	2013.772796	2183.645219	1825.188427	3261.56256	6443.577599	5560.378098	4204.8964	9025.722088	5008.291408	8651.812692	0.349346567	8.13E-05	0.002164502	0.010075622	0.061382335	1	1	1	2.179029779	0.036232739	down	467.1218725	0.983766667	1	0	-	Unknown	-	-	-	7	6-[3,4,5-trihydroxy-6-(hydroxymethyl)oxan-2-yl]-2-(2,4,5-trihydroxyphenyl)-3,4-dihydro-2H-1-benzopyran-3,5,7-triol;2-(3,4-dihydroxyphenyl)-8-[3,4,5-trihydroxy-6-(hydroxymethyl)oxan-2-yl]-3,4-dihydro-2H-1-benzopyran-3,5,6,7-tetrol;8-[3,4,5-trihydroxy-6-(hydroxymethyl)oxan-2-yl]-2-(2,4,5-trihydroxyphenyl)-3,4-dihydro-2H-1-benzopyran-3,5,7-triol;6-{2-[3-(3,4-dihydroxyphenyl)-2-hydroxypropyl]-3,5-dih…	HMDB0126678;HMDB0126703;HMDB0126704;HMDB0127732;HMDB0127733;HMDB0127734;HMDB0127735	0	-	-
neg-M468T59	715.5253489	1157.674258	1133.373445	1649.558982	905.8917628	1431.243878	2696.360579	2780.264538	1919.119299	3589.822679	2412.927096	3806.010064	0.406478883	0.000236617	0.002164502	0.019272731	0.061382335	1	1	1	2.018791869	0.121422789	down	468.119103	0.982958333	1	0	-	Unknown	-	-	-	0	-	-	1	Kalbreclasine	C08529
neg-M469T65	57137.27468	33207.77027	34741.92588	15452.42813	56372.43412	19186.75066	339.530894	649.335515	471.1467857	570.4372155	716.8094392	960.4980185	58.28281981	1.52E-07	0.002164502	0.000102927	0.061382335	1	1	1	4.413407022	0.063553419	up	469.0168016	1.0863	1	0	-	Unknown	-	-	-	1	1-Phosphatidyl-1D-myo-inositol 3-phosphate	HMDB0003850	0	-	-
neg-M470T65	8219.48628	4538.811744	4813.164258	2415.216085	7439.368949	2850.670205	335.2020241	251.8159684	280.8925379	279.5374147	333.0166962	301.7321063	16.98842598	2.15E-05	0.002164502	0.003700418	0.061382335	1	1	1	3.650265491	0.090113586	up	470.0197626	1.087316667	1	0	-	Unknown	-	-	-	0	-	-	1	4-Acetamido-4'-isothiocyanostilbene-2,2'-disulphonic_acid	C13702
neg-M471T65	2355.616696	1467.913016	1225.973114	743.1551424	2171.286396	977.6254656	339.5063551	496.3571364	504.574092	614.3677693	341.5105783	446.5874061	3.259892431	0.000772916	0.002164502	0.042287887	0.061382335	1	1	1	2.265687209	0.124097348	up	471.0205999	1.083383333	0	0	-	Unknown	-	-	-	0	-	-	0	-	-
neg-M474T145	908.3080565	1546.91392	666.8143018	1901.069384	795.0901258	1874.356226	329.5151619	265.3446425	384.0164995	141.3313626	541.3018362	167.0587002	4.206871803	0.000421657	0.002164502	0.028371504	0.061382335	1	1	1	2.514691893	0.304504392	up	474.1993384	2.4227	1	0	-	Unknown	-	-	-	4	Gein;3-Hydroxychavicol 1-[rhamnosyl-(1->6)-glucoside];Eugenol O-[a-L-Arabinofuranosyl-(1->6)-b-D-glucopyranoside];Deoxynivalenol 3-glucoside	HMDB0029909;HMDB0037108;HMDB0037603;HMDB0039852	0	-	-
neg-M487T90	2502.232699	2236.082358	1786.440255	1894.997881	1732.72351	2250.376729	4313.286034	4727.923313	2714.873499	6617.186726	3597.807071	4441.651121	0.469578665	0.000863181	0.002164502	0.045837432	0.061382335	1	1	1	1.792841259	0.124034188	down	487.0312002	1.5023	1	0	-	Unknown	-	-	-	0	-	-	1	Flufenoxuron	C18430
neg-M513T60	978.058108	597.2362072	931.987471	1100.719943	686.0003532	609.1579938	2780.68516	2047.140192	2712.723251	1761.885311	3091.37377	1332.027423	0.357221257	0.000159402	0.002164502	0.015173089	0.061382335	1	1	1	2.168328979	0.158211442	down	513.117347	1.0038	1	0	-	Unknown	-	-	-	1	2-Methyl-1-hydroxypropyl-ThPP	HMDB0006866	1	2-Methyl-1-hydroxypropyl-ThPP	C15976
neg-M515T119	837.3290894	1351.307444	1027.392454	1117.129783	770.8376139	1178.757807	169.6554862	151.5659086	175.7991948	238.2215757	208.797716	222.2521128	5.386947886	5.44E-08	0.002164502	5.36E-05	0.061382335	1	1	1	2.880650443	0.104811284	up	515.1944766	1.983216667	1	0	-	Unknown	-	-	-	1	3,4,5-trihydroxy-6-{4-[1-hydroxy-3-(5-methoxy-2,2-dimethyl-2H-chromen-6-yl)propyl]phenoxy}oxane-2-carboxylic acid	HMDB0125905	2	Harrisonin;Spicatin	C08766;C09551
neg-M524T153	1243.835452	873.0789947	704.3336993	1313.986042	1442.254531	944.7125914	453.3476473	311.3279794	367.7477042	164.8267364	495.4733979	432.3130357	2.931278344	0.000395297	0.002164502	0.027245139	0.061382335	1	1	1	2.197533907	0.020233806	up	524.2220268	2.548333333	0	0	-	Unknown	-	-	-	0	-	-	0	-	-
neg-M531T90	811.6890932	1026.258484	1044.361218	1403.12924	740.8304231	1410.42976	2468.350284	3914.629116	1617.318739	3809.285616	2575.231061	3866.737008	0.352665805	0.000279877	0.002164502	0.021812285	0.061382335	1	1	1	2.09954521	0.244349873	down	531.0574329	1.496883333	1	0	-	Unknown	-	-	-	3	{5-[12-(3,4-dihydroxyphenyl)-8,13-dihydroxy-4-oxo-3,11-dioxatricyclo[8.4.0.02,?]tetradeca-1(10),2(7),8-trien-6-yl]-2-hydroxyphenyl}oxidanesulfonic acid;{5-[6-(3,4-dihydroxyphenyl)-8,13-dihydroxy-4-oxo-3,11-dioxatricyclo[8.4.0.02,?]tetradeca-1(10),2(7),8-trien-12-yl]-2-hydroxyphenyl}oxidanesulfonic acid;[6,12-bis(3,4-dihydroxyphenyl)-8-hydroxy-4-oxo-3,11-dioxatricyclo[8.4.0.02,?]tetradeca-1(10),2(…	HMDB0124854;HMDB0124855;HMDB0124856	0	-	-
neg-M541T179	224.7004943	260.8956705	243.4471383	435.8967094	127.1320595	547.4284909	149720.8122	113396.2749	223364.1893	6385.733051	213382.0196	8832.651901	0.002572434	0.000249306	0.002164502	0.020154692	0.061382335	1	1	1	4.947429514	0.130377525	down	541.2216571	2.990583333	0	0	-	Unknown	-	-	-	0	-	-	0	-	-
neg-M542T179	125.5952116	93.2793744	85.37542287	115.8989563	97.95845503	116.6784127	37175.21321	26288.67033	51124.4693	1531.307663	54217.54459	2948.420436	0.003663234	0.000514807	0.002164502	0.031686932	0.061382335	1	1	1	4.767543841	0.113863754	down	542.2249666	2.990583333	1	0	-	Unknown	-	-	-	2	Phaseolus e;16,17-Dihydro-16a,17-dihydroxygibberellin A7 17-glucoside	HMDB0035039;HMDB0040649	0	-	-
neg-M555T87	339.3560441	458.6164435	489.1525597	420.5841545	503.0503062	454.7523825	808.3449622	1037.087439	1251.679212	1214.127786	775.1075212	1702.054089	0.392656811	0.000231676	0.002164502	0.019013235	0.061382335	1	1	1	2.040663308	0.1893082	down	555.1183048	1.448866667	0	0	-	Unknown	-	-	-	0	-	-	0	-	-
neg-M580T159	1336.584559	1071.522577	1111.457054	957.1094538	1013.167653	542.3933636	560.3612532	346.3349734	271.2527354	222.5771655	475.1542223	461.2431003	2.581271826	0.000571855	0.004329004	0.034306821	0.094358358	0.972222222	0.888888889	1	1.945468503	0.230138878	up	580.2847943	2.657316667	1	0	-	Unknown	-	-	-	0	-	-	1	N3'-Acetylapramycin	C02856
neg-M583T60	2829.621538	943.6200574	1302.329118	1175.161957	1582.332493	1426.823149	5356.176958	4534.127124	4394.273712	5652.806781	3708.98789	5728.239103	0.315234409	0.00017461	0.002164502	0.016101465	0.061382335	1	1	1	2.365934787	0.151730201	down	583.1236281	0.993033333	1	0	-	Unknown	-	-	-	0	-	-	1	Patent_blue	C13725
neg-M609T65_2	1138.23834	1939.111614	994.0692288	1105.031315	1316.272938	1084.14561	767.5352767	617.0025318	677.6699392	664.5528942	583.3599128	420.0758739	2.031225216	0.000328875	0.002164502	0.024768955	0.061382335	1	1	1	1.76469931	0.104229171	up	609.183267	1.076116667	1	0	-	Unknown	-	-	-	6	Hesperidin;Hesperetin 7-neohesperidoside;4'-Hydroxyacetophenone 4'-[4-hydroxy-3,5-dimethoxybenzoyl-(->5)-apiosyl-(1->2)-glucoside];2-Decarboxyphyllocactin;2-amino-4-({1-[(carboxymethyl)-C-hydroxycarbonimidoyl]-2-{[3-hydroxy-3-methyl-1-({7-oxo-7H-furo[3,2-g]chromen-4-yl}oxy)butan-2-yl]sulfanyl}ethyl}-C-hydroxycarbonimidoyl)butanoic acid;2-amino-4-({1-[(carboxymethyl)-C-hydroxycarbonimidoyl]-2-{[3-…	HMDB0003265;HMDB0030748;HMDB0036333;HMDB0036379;HMDB0129420;HMDB0129421	3	Hesperidin;Neohesperidin;Atalanine	C09755;C09806;C10644
neg-M609T66	1149.735291	1543.072457	1877.647492	2556.690571	1384.05123	2671.389666	407.6312124	590.0765019	742.406705	589.8840588	636.2283995	357.0691657	3.36490838	6.58E-05	0.002164502	0.008480608	0.061382335	1	1	1	2.363770581	0.167319501	up	609.219902	1.0925	1	0	-	Unknown	-	-	-	0	-	-	1	Cannabisin_C	C17907
neg-M611T93	917.4652239	872.9341683	918.3232275	473.3769638	1128.963649	399.5299301	1764.879525	2294.338093	1608.317421	3026.911297	1445.744862	2487.339529	0.373041513	0.000871559	0.002164502	0.046056597	0.061382335	1	1	1	2.082339762	0.092121092	down	611.1400498	1.542	1	1	L-Glutathione (oxidized form)	Organic acids and derivatives	Carboxylic acids and derivatives	NA	NA	1	Oxidized glutathione	HMDB0003337	1	Glutathione_disulfide	C00127
neg-M631T65	13795.21929	11946.61652	11303.17174	9664.778222	15221.2018	9944.80652	603.4757578	608.6873655	721.0630554	704.0784818	619.5892404	326.9116363	20.05571824	1.31E-08	0.002164502	4.73E-05	0.061382335	1	1	1	3.873213604	0.063598439	up	631.0700728	1.087316667	0	0	-	Unknown	-	-	-	0	-	-	0	-	-
neg-M632T65	3427.359195	2792.919897	2943.907235	2176.041589	2989.688534	2581.004956	332.5757657	264.4336502	150.3707376	304.7024912	354.7479444	204.7067264	10.49365798	7.69E-07	0.002164502	0.000347022	0.061382335	1	1	1	3.428685218	0.037591101	up	632.0728738	1.0863	0	0	-	Unknown	-	-	-	0	-	-	0	-	-
neg-M633T65	922.6568674	777.1783226	809.4566075	604.6236262	845.5374967	820.4135087	230.8216976	327.6528078	271.901879	182.5055681	308.1189031	333.1391657	2.889638342	9.60E-06	0.002164502	0.002167112	0.061382335	1	1	1	2.259384499	0.159475666	up	633.0741093	1.079883333	1	0	-	Unknown	-	-	-	7	3,4,5,11,13,21,22,23-octahydroxy-8,18-dioxo-9,14,17-trioxatetracyclo[17.4.0.02,?.01?,1?]tricosa-1(23),2,4,6,19,21-hexaen-12-yl 3,4,5-trihydroxybenzoate;Sanguiin H4;Corilagin;Punicacortein A;Punicacortein B;Pterocaryanin B;3,4,5,12,13,21,22,23-octahydroxy-8,18-dioxo-9,14,17-trioxatetracyclo[17.4.0.02,?.01?,1?]tricosa-1(23),2,4,6,19,21-hexaen-11-yl 3,4,5-trihydroxybenzoate	HMDB0136071;HMDB0029871;HMDB0031457;HMDB0039200;HMDB0039201;HMDB0039743;HMDB0136070	1	Corilagin	C10219
neg-M681T317	8387.283079	4906.541753	6157.54534	2238.613753	7529.531272	1883.880803	2028.247094	785.1016202	543.8795769	365.2661263	1202.001368	1069.800913	5.188831579	0.000982053	0.004329004	0.049946385	0.094358358	0.972222222	0.833333333	1	2.613907087	0.052608529	up	681.4136763	5.277	1	0	-	Unknown	-	-	-	177	CL(i-14:0/i-12:0/i-16:0/18:2(9Z,11Z));CL(i-14:0/i-12:0/18:2(9Z,11Z)/i-16:0);CL(i-13:0/a-15:0/18:2(9Z,11Z)/i-14:0)[rac];CL(a-13:0/i-15:0/18:2(9Z,11Z)/i-14:0)[rac];CL(a-13:0/a-15:0/18:2(9Z,11Z)/i-14:0)[rac];CL(i-13:0/i-15:0/18:2(9Z,11Z)/i-14:0);CL(i-13:0/i-16:0/i-13:0/18:2(9Z,11Z));CL(a-13:0/i-16:0/i-13:0/18:2(9Z,11Z))[rac];CL(a-13:0/i-16:0/a-13:0/18:2(9Z,11Z))[rac];CL(i-13:0/i-16:0/a-13:0/18:2(9Z,…	HMDB0075701;HMDB0075759;HMDB0078087;HMDB0078088;HMDB0078092;HMDB0078093;HMDB0078779;HMDB0078783;HMDB0078784;HMDB0078785;HMDB0079034;HMDB0079037;HMDB0079038;HMDB0079039;HMDB0079389;HMDB0079390;HMDB0079392;HMDB0079395;HMDB0079800;HMDB0079801;HMDB0079804;HMDB0079805;HMDB0080055;HMDB0080058;HMDB0080059;HMDB0080061;HMDB0080392;HMDB0080395;HMDB0080438;HMDB0080441;HMDB0080442;HMDB0080444;HMDB0080495;HMD…	1	1-Palmitoyl-2-(5-hydroxy-8-oxo-6-octenedioyl)-sn-glycero-3-phosphatidylcholine	C13898
neg-M745T59	913.9133543	1056.592023	1254.138637	1045.589847	1265.071582	1140.663917	3936.105637	3254.063525	4145.007556	1745.407844	4412.342251	2107.188187	0.340608683	0.000810649	0.002164502	0.043908817	0.061382335	1	1	1	2.165807434	0.146543611	down	745.1770495	0.991616667	0	0	-	Unknown	-	-	-	0	-	-	0	-	-
neg-M753T79	3327.301946	3052.784007	3123.091042	3742.782438	3044.652239	3479.483488	1581.159233	1662.312438	1798.850041	1030.008123	1624.776299	883.8486297	2.303950516	0.000525724	0.002164502	0.032074957	0.061382335	1	1	1	2.000670136	0.084596456	up	753.2271328	1.322416667	1	0	-	Unknown	-	-	-	4	1,2-Disinapoylgentiobiose;Raphanusol A;Kaempferide 3-[rhamnopyranosyl-(1->6)-glucoside] 7-rhamnoside;3',6-Disinapoylsucrose	HMDB0030335;HMDB0039175;HMDB0040804;HMDB0040838	0	-	-
neg-M793T65	2570.0033	2378.868131	2384.797674	1938.078073	2740.961542	2423.021958	417.1360517	453.3644181	506.0839504	826.7243139	306.4341673	303.2850132	5.131740998	4.17E-05	0.002164502	0.0063641	0.061382335	1	1	1	2.922946379	0.124136307	up	793.1222316	1.0863	0	0	-	Unknown	-	-	-	0	-	-	0	-	-
neg-M915T79	990.1867599	1070.17392	1218.368966	1191.335605	1003.795938	1395.159519	438.1919516	386.7821664	522.1169099	263.4665174	538.6833421	429.6192692	2.6635879	4.71E-05	0.002164502	0.00688437	0.061382335	1	1	1	2.190647412	0.076201142	up	915.2777051	1.320758333	0	0	-	Unknown	-	-	-	0	-	-	0	-	-
pos-M126T57	1391.46405	1612.656509	1976.776788	2837.427574	1117.904756	2012.136536	6045.737318	4235.893066	5095.498051	7703.023762	6484.706695	8578.396442	0.287032822	2.85E-05	0.002164502	0.004685924	0.061382335	1	1	1	2.44985898	0.049870298	down	126.0211059	0.946383333	1	0	-	Unknown	-	-	-	1	Taurine	HMDB0000251	1	Taurine	C00245
pos-M130T77	1345.888357	1811.221163	2091.56677	2264.381862	2085.037553	2690.893986	3889.251998	4402.194856	3359.963614	3627.8776	5145.728536	4174.463325	0.499562988	0.000194916	0.002164502	0.017166876	0.061382335	1	1	1	1.767148318	0.153701804	down	130.0489352	1.28205	1	0	-	Unknown	-	-	-	12	(3R,5S)-1-pyrroline-3-hydroxy-5-carboxylic Acid;Pyroglutamic acid;Pyrrolidonecarboxylic acid;Pyrroline hydroxycarboxylic acid;N-Acryloylglycine;1-Pyrroline-4-hydroxy-2-carboxylate;5-Oxoprolinate;dimethadione;3-Furoic acid;2-Furoic acid;3-Hydroxy-2H-pyran-2-one;2,3-Dihydroxy-2,4-cyclopentadien-1-one	HMDB0062585;HMDB0000267;HMDB0000805;HMDB0001369;HMDB0001843;HMDB0002234;HMDB0060262;HMDB0061093;HMDB0000444;HMDB0000617;HMDB0032994;HMDB0039437	6	4-Oxoproline;Pidolic_acid;5-Oxo-D-proline;L-1-Pyrroline-3-hydroxy-5-carboxylate;1-Pyrroline-4-hydroxy-2-carboxylate;2-Furoate	C01877;C01879;C02237;C04281;C04282;C01546
pos-M144T62	28386.83798	20841.63325	22137.35777	15338.51849	32496.57418	15413.5058	53120.99983	51836.36778	67345.49396	52333.36862	57317.77503	47371.63973	0.408757804	0.000333462	0.002164502	0.024913097	0.061382335	1	1	1	2.093568746	0.049393703	down	144.1011323	1.039233333	1	1	Stachydrine	Organic acids and derivatives	Carboxylic acids and derivatives	HMDB0004827	C10172	15	Proline betaine;L-2-Amino-3-methylenehexanoic acid;3beta,6beta-Dihydroxynortropane;4-Hydroxy-4-methyl-5-hexenoic acid gamma lactone;Methyl sorbate;3-Ethyl-1,2-cyclopentanedione;Enol-3-Ethyl-1,2-cyclopentanedione;Allyl crotonate;xi-4-Hydroxy-4-methyl-2-cyclohexen-1-one;3-Methyl-1,2-cyclohexanedione;3-(3-Ethyloxiranyl)-2-propenal;3,4-Dimethyl-1,2-cyclopentanedione;3,5-Dimethyl-1,2-cyclopentanedione…	HMDB0004827;HMDB0030410;HMDB0038949;HMDB0032333;HMDB0029582;HMDB0031222;HMDB0031223;HMDB0032067;HMDB0033629;HMDB0034080;HMDB0034835;HMDB0037026;HMDB0037027;HMDB0040445;HMDB0041474	4	(E)-4-(Trimethylammonio)but-2-enoate;Stachydrine;Toluene-cis-dihydrodiol;1-Cyclohexenecarboxylic_acid	C04114;C10172;C04592;C12101
pos-M146T60	12773.21208	13960.53275	10156.2747	9840.584048	13927.55719	11343.61993	23938.2506	27100.5941	32674.49096	22968.29263	30784.2125	25811.14177	0.440979369	2.30E-06	0.002164502	0.000755173	0.061382335	1	1	1	2.007692489	0.037856836	down	146.1167236	0.992066667	1	1	3-Dehydroxycarnitine	Organic compounds	Lipids and lipid-like molecules	HMDB0006831	C05543	24	2-Aminoheptanoate;3-Dehydroxycarnitine;1,3-Diacetylpropane;Isopentenyl acetate;1-Methoxy-3-methylene-2-pentanone;4-Methyl-5-hexanolide;Cyclohexanecarboxylic acid;Cyclohexyl formate;2,3-Heptanedione;3,4-Heptanedione;2-Heptenoic acid;Methyl 2E-hexenoate;Methyl (Z)-3-hexenoate;5-Methyl-2,3-hexanedione;Ethyl 4-pentenoate;Dihydro-5-propyl-2(3H)-furanone;3-Methyl-3-butenyl acetate;4-Pentenyl acetate;4-…	HMDB0094649;HMDB0006831;HMDB0029165;HMDB0029314;HMDB0030330;HMDB0031174;HMDB0031342;HMDB0031351;HMDB0031476;HMDB0031477;HMDB0031484;HMDB0031500;HMDB0031504;HMDB0031593;HMDB0031603;HMDB0031681;HMDB0032391;HMDB0032460;HMDB0033793;HMDB0038271;HMDB0038962;HMDB0039819;HMDB0040214;HMDB0040591	7	Ethyl_tiglate;Cyclohexane-1-carboxylate;Butyl_acrylate;1-Oxa-2-oxo-3-methylcycloheptane;3-Isopropyl-3-butenoic_acid;alpha-EMGBL;beta-EMGBL	C08487;C09822;C10921;C10976;C11950;C13714;C13717
pos-M148T56	496.2623102	643.9886248	577.1733086	726.104299	411.9975733	923.5906026	1260.516456	1125.021755	1010.195327	1839.919286	1218.650223	1650.427484	0.466285301	0.000475201	0.002164502	0.030177678	0.061382335	1	1	1	1.832626265	0.10876206	down	148.0028701	0.930566667	1	0	-	Unknown	-	-	-	1	Taurine	HMDB0000251	1	Taurine	C00245
pos-M158T71	3371.194	2358.531942	2483.950192	2477.954611	3582.662601	2229.006307	7241.608667	6980.685722	8609.410494	6576.365294	8823.202004	7929.372839	0.357518827	3.68E-06	0.002164502	0.001075108	0.061382335	1	1	1	2.287061309	0.087505743	down	158.1167537	1.178733333	1	1	(S)-Homostachydrine	Organic acids and derivatives	Carboxylic acids and derivatives	HMDB0033433	C08283	15	Tranexamic Acid;(S)-Homostachydrine;2,4-Hexadienyl acetate;3-Ethyl-2-hydroxy-4-methyl-2-cyclopenten-1-one;3-Ethyl-5-methyl-1,2-cyclopentanedione;Ethyl 2-methyl-3,4-pentadienoate;Allyl tiglate;3-Propyl-1,2-cyclopentanedione;2-Hydroxy-3,4,5-trimethyl-2-cyclopenten-1-one;4-Ethyl-2-hydroxy-3-methyl-2-cyclopenten-1-one;3,5,5-Trimethyl-1,2-cyclopentanedione;3-Isopropyl-1,2-cyclopentanedione;Ethyl sorba…	HMDB0014447;HMDB0033433;HMDB0032311;HMDB0036176;HMDB0037167;HMDB0037196;HMDB0037625;HMDB0039651;HMDB0039652;HMDB0039673;HMDB0039680;HMDB0039681;HMDB0040463;HMDB0040526;HMDB0060682	7	Homostachydrine;Lentiginosine;Tranexamic_acid;cis-1,2-Dihydro-3-ethylcatechol;2-Propyl-2,4-pentadienoic_acid;7-Hydroxy-6-methylhepta-3,5-dienal;4-Vinylcyclohexene_diepoxide	C08283;C10155;C12535;C06727;C16656;C18011;C19311
pos-M160T66	5854.417581	6148.405828	6076.072147	6098.939896	6254.544012	6757.760693	35256.61533	29555.80218	40444.50065	25923.45029	34026.41634	24748.86399	0.195783281	1.79E-06	0.002164502	0.000646801	0.061382335	1	1	1	2.869042516	0.03599113	down	160.1323867	1.0944	1	1	Isopropyl tiglate	Lipids and lipid-like molecules	Fatty Acyls	HMDB0037624	null	33	DL-2-Aminooctanoic acid;Pregabalin;2-Octenoic acid;trans-2-Octenoic acid;4-ene-Valproic acid;2-ene-Valproic acid;(3Z)-2-Propylpent-3-enoic acid;(3E)-2-Propylpent-3-enoic acid;Ethyl (��)-2-methyl-4-pentenoate;2,3-Octanedione;Methyl cyclohexanecarboxylate;Cyclohexyl acetate;Cyclohexaneacetic acid;Allyl valerate;cis-5-Octenoic acid;Ethyl (E)-3-hexenoate;Ethyl 5-hexenoate;Ethyl 2E-hexenoate;Ethyl tra…	HMDB0000991;HMDB0014375;HMDB0000392;HMDB0001568;HMDB0013897;HMDB0013902;HMDB0013903;HMDB0013904;HMDB0029761;HMDB0031293;HMDB0031343;HMDB0031352;HMDB0031403;HMDB0032164;HMDB0032207;HMDB0032266;HMDB0032267;HMDB0032268;HMDB0032278;HMDB0032533;HMDB0035422;HMDB0036212;HMDB0036236;HMDB0037622;HMDB0037624;HMDB0037630;HMDB0038036;HMDB0038310;HMDB0039793;HMDB0039872;HMDB0040212;HMDB0040215;HMDB0059908	7	Cycloheptanecarboxylic_acid;Cyclohexyl_acetate;2-n-Propyl-4-pentenoic_acid;2-n-Propyl-2-pentenoic_acid;2-n-Propyl-3-pentenoic_acid;Allyl_isovalerate;(Z)-3-Hexen-1-ol_acetate	C12104;C12297;C16648;C16653;C16654;C19318;C19757
pos-M161T66	856.5348927	1190.976671	1402.406667	566.5970358	941.1050297	505.2927734	3906.211185	4173.947972	3918.872046	3098.44264	3771.504382	3175.902625	0.247808691	0.000159672	0.002164502	0.015173089	0.061382335	1	1	1	2.680218605	0.159599898	down	161.1359821	1.094333333	0	0	-	Unknown	-	-	-	0	-	-	0	-	-
pos-M175T157	169.280281	166.4421638	180.7971948	278.1381699	166.8771203	245.7988421	1834.057762	1800.864618	1798.268288	1229.436588	2236.547904	1128.148039	0.120404394	4.92E-08	0.002164502	5.36E-05	0.061382335	1	1	1	3.264230182	0.086685645	down	175.033465	2.619583333	1	0	-	Unknown	-	-	-	1	Brassilexin	HMDB0039638	0	-	-
pos-M189T138	2173.591955	1023.531921	2264.653177	2594.441255	1838.535335	2859.695017	680.200731	749.1257787	412.6834282	957.3399028	730.9360842	845.5934172	2.914716714	0.000309245	0.002164502	0.023759206	0.061382335	1	1	1	2.170224608	0.368425656	up	189.1222781	2.295816667	1	1	Leu-Gly	Organic acids and derivatives	Carboxylic acids and derivatives	HMDB0000759	NA	0	-	-	0	-	-
pos-M201T123	2430.059578	1986.206856	1550.19395	1852.704418	1169.180291	2935.413391	274.4635949	246.5279036	304.8546697	320.7148741	260.3536245	282.3855406	7.058401125	1.04E-05	0.002164502	0.002293512	0.061382335	1	1	1	3.103792835	0.18116807	up	201.0723566	2.0485	1	0	-	Unknown	-	-	-	2	2-O-Methyl-L-fucose;(S1)-Methoxy-3-heptanethiol	HMDB0033789;HMDB0032380	2	Digitalose;D-Thevetose	C08235;C16287
pos-M206T77_2	771.8946981	1675.263931	1308.693364	1912.690991	890.2249878	1973.370051	8858.869994	12015.38443	10095.36449	11527.93576	8885.272457	11117.62639	0.136513218	1.93E-05	0.002164502	0.003542857	0.061382335	1	1	1	3.186257298	0.041396081	down	206.0466251	1.2772	0	0	-	Unknown	-	-	-	0	-	-	0	-	-
pos-M218T119	6362.963335	7643.488411	6852.642925	6147.323097	6394.162069	6095.650205	19829.06905	18028.80329	22074.264	12356.78935	21212.83409	12154.86828	0.37381687	0.000158695	0.002164502	0.015173089	0.061382335	1	1	1	2.177452297	0.120602157	down	218.137827	1.987133333	1	1	L-Propionylcarnitine	Lipids and lipid-like molecules	Fatty Acyls	HMDB0000824	C03017	9	O-propanoyl-carnitine;Propionylcarnitine;cis-4-Decenedioic acid;cis-5-Decenedioic acid;5-Pentyltetrahydro-2-oxo-3-furancarboxylic acid;alpha-Carboxy-delta-nonalactone;(��)-Camphoric acid;(1R,2R,3S,1'R)-Nepetalinic acid;Matsutakic acid A	HMDB0062514;HMDB0000824;HMDB0000603;HMDB0013227;HMDB0030989;HMDB0030990;HMDB0034491;HMDB0034971;HMDB0036715	1	O-Propanoylcarnitine	C03017
pos-M218T49	7085.342515	3009.074051	2360.359953	4521.382118	7105.906963	4400.430366	1590.782775	868.9305834	1772.051031	1422.300957	890.9226344	1036.036091	3.757077632	0.000267419	0.002164502	0.020992389	0.061382335	1	1	1	2.438590486	0.22127747	up	218.1492581	0.82485	0	0	-	Unknown	-	-	-	0	-	-	0	-	-
pos-M230T141	1131.417866	758.5767788	588.6848788	597.4674708	719.2666408	825.5112946	1182.032914	1510.699593	1727.557003	2091.941662	1765.41497	1608.869108	0.467396733	0.000134908	0.002164502	0.013658457	0.061382335	1	1	1	1.829561732	0.307437321	down	230.1008213	2.354433333	1	0	-	Unknown	-	-	-	19	Miglitol;2-(2,5-dihydroxy-4-methoxyphenyl)propanoic acid;3-(2,4-dihydroxy-5-methoxyphenyl)propanoic acid;3-(3,4-dihydroxy-5-methoxyphenyl)propanoic acid;3-(2,4-dihydroxy-3-methoxyphenyl)propanoic acid;2-(2,3-dihydroxy-4-methoxyphenyl)propanoic acid;2-(4-hydroxy-3,5-dimethoxyphenyl)acetic acid;3-hydroxy-3-(4-hydroxy-3-methoxyphenyl)propanoic acid;2,3,4-trimethoxybenzoic acid;Vanillactic acid;Danie…	HMDB0014634;HMDB0125013;HMDB0125520;HMDB0125526;HMDB0125540;HMDB0129354;HMDB0131424;HMDB0133486;HMDB0142083;HMDB0000913;HMDB0031704;HMDB0033835;HMDB0033839;HMDB0034493;HMDB0041286;HMDB0041661;HMDB0041663;HMDB0041665;HMDB0060557	5	N-Ethylglycocyamine;Miglitol;2-Deoxy-2-dimethylamino-alpha-D-Glucose;Danielone;n-Propyl_gallate	C02852;C07708;C12067;C10674;C11155
pos-M231T104	4862.496107	4144.746498	4169.626322	2841.400225	4279.002759	3265.284067	765.2288703	831.0696178	311.0294753	972.1869978	588.3419555	1047.438565	5.218386276	6.38E-05	0.002164502	0.008434926	0.061382335	1	1	1	2.89316344	0.046681413	up	231.0829447	1.734033333	1	0	-	Unknown	-	-	-	2	Ethyl beta-D-glucopyranoside;Dambonitol	HMDB0029968;HMDB0033942	0	-	-
pos-M231T77	2949.771702	1921.671664	2672.906302	1926.109508	3181.500603	1455.378911	735.3990767	743.3564583	705.507866	788.373743	394.5937853	881.2735521	3.320542264	3.66E-05	0.002164502	0.005741502	0.061382335	1	1	1	2.389876532	0.0743502	up	231.0824492	1.288183333	1	0	-	Unknown	-	-	-	2	Ethyl beta-D-glucopyranoside;Dambonitol	HMDB0029968;HMDB0033942	0	-	-
pos-M240T120	1090.585153	725.6276133	924.6305673	837.9186698	1027.777635	702.5416135	2219.782231	2291.716899	1542.284111	1707.855887	2129.162167	1773.543333	0.455154698	1.28E-05	0.002164502	0.002611931	0.061382335	1	1	1	1.960836313	0.092116259	down	240.119706	1.994083333	1	0	-	Unknown	-	-	-	2	O-propanoyl-carnitine;Propionylcarnitine	HMDB0062514;HMDB0000824	1	O-Propanoylcarnitine	C03017
pos-M241T103	8159.693048	8107.063033	8838.563183	8276.426578	7029.946688	8837.079907	15978.61749	16951.27466	13086.09719	20334.85382	14688.56542	18856.36072	0.493001583	2.02E-05	0.002164502	0.003595753	0.061382335	1	1	1	1.824068775	0.226014073	down	241.1536989	1.724533333	1	0	-	Unknown	-	-	-	2	Pirbuterol;Cerulenin	HMDB0015407;HMDB0015168	4	Pirbuterol;Cerulenin;beta-Butoxyethyl_nicotinate;Anhalonidine	C07807;C12058;C13138;C16704
pos-M245T74	5229.339392	5753.351772	9420.431529	11747.88563	2305.782974	11855.87318	43732.66876	47718.93603	48881.65232	55155.07027	46201.95504	53579.72747	0.156848521	0.000503868	0.002164502	0.031190869	0.061382335	1	1	1	3.074177865	0.034993387	down	245.1482942	1.24105	1	0	-	Unknown	-	-	-	4	Hydroxyprolyl-Isoleucine;Hydroxyprolyl-Leucine;Isoleucyl-Hydroxyproline;Leucyl-Hydroxyproline	HMDB0028866;HMDB0028867;HMDB0028908;HMDB0028930	0	-	-
pos-M245T94	1910.24478	3220.351377	3521.226941	6529.800861	1438.274757	6915.251345	31016.2764	29683.05935	6518.406107	25879.93383	25183.74412	24798.80751	0.164489186	0.000377458	0.008658009	0.026551991	0.136128023	0.944444444	0.777777778	1	2.837328205	0.075647248	down	245.1486168	1.567575	1	0	-	Unknown	-	-	-	4	Hydroxyprolyl-Isoleucine;Hydroxyprolyl-Leucine;Isoleucyl-Hydroxyproline;Leucyl-Hydroxyproline	HMDB0028866;HMDB0028867;HMDB0028908;HMDB0028930	0	-	-
pos-M248T77	1721.202196	1398.2517	1896.869961	2238.790887	1677.627908	2455.047485	3563.064729	4229.833493	3954.761698	3509.661184	4412.029172	3420.670736	0.493190982	8.50E-05	0.002164502	0.010237145	0.061382335	1	1	1	1.865683459	0.075784387	down	248.1477202	1.276208333	1	0	-	Unknown	-	-	-	15	7-a,25-Dihydroxycholesterol;7-a,27-Dihydroxycholesterol;20a,22b-Dihydroxycholesterol;17a,20a-Dihydroxycholesterol;7a,12a-Dihydroxy-5a-cholestan-3-one;7a,12a-Dihydroxy-5b-cholestan-3-one;3a,7a-Dihydroxy-5b-cholestan-26-al;(24R)-Cholest-5-ene-3-beta,7-alpha,24-triol ;(24S)-7alpha,24-Dihydroxycholesterol;7alpha,24-dihydroxy-5beta-cholestan-3-one;7alpha,26-dihydroxy-5beta-cholestan-3-one;(25R)-4beta,…	HMDB0006280;HMDB0006281;HMDB0006763;HMDB0006764;HMDB0006886;HMDB0006887;HMDB0006894;HMDB0011644;HMDB0060136;HMDB0062419;HMDB0062420;HMDB0062607;HMDB0062664;HMDB0062675;HMDB0035685	8	3alpha,7alpha-Dihydroxy-5beta-cholestan-26-al;7alpha,12alpha-Dihydroxy-5beta-cholestan-3-one;7alpha,12alpha-Dihydroxy-5alpha-cholestan-3-one;17alpha,20alpha-Dihydroxycholesterol;20alpha,22beta-Dihydroxycholesterol;7alpha,27-Dihydroxycholesterol;(24S)-Cholest-5-ene-3beta,7alpha,24-triol;Cholest-5-ene-3beta,7alpha,25-triol	C05445;C05453;C05458;C05499;C05501;C06341;C15518;C15520
pos-M260T54	246.5687988	278.6505939	493.7400516	448.5328829	284.2999086	713.899238	1048.104748	1242.374972	829.8963139	1849.692077	949.3563763	1846.051137	0.317519698	0.000367334	0.002164502	0.02638208	0.061382335	1	1	1	2.274507368	0.157963527	down	259.9833314	0.906733333	0	0	-	Unknown	-	-	-	0	-	-	0	-	-
pos-M263T134	546.16737	872.4984663	608.5491112	1424.472153	464.4110583	1829.750002	11752.5208	11861.39737	3964.685073	16685.92011	6314.739264	16373.2261	0.085819785	1.82E-05	0.002164502	0.003469051	0.061382335	1	1	1	3.383809639	0.123865899	down	263.068664	2.2285	1	0	-	Unknown	-	-	-	28	Cinoxacin;5-Fluorouridine;7-hydroxy-3-phenyl-3,4-dihydro-2H-1-benzopyran-4-one;1-(2-hydroxyphenyl)-3-(4-hydroxyphenyl)prop-2-en-1-one;3-(3,4-dihydroxyphenyl)-1-phenylprop-2-en-1-one;3-(2,4-dihydroxyphenyl)-1-phenylprop-2-en-1-one;1,3-bis(4-hydroxyphenyl)prop-2-en-1-one;1-(3-hydroxyphenyl)-3-(4-hydroxyphenyl)prop-2-en-1-one;4-(3-benzoyloxiran-2-yl)phenol;2',5'-Dihydroxychalcone;3',4'-Dihydroxychal…	HMDB0014965;HMDB0060396;HMDB0130494;HMDB0135586;HMDB0135587;HMDB0135588;HMDB0135590;HMDB0135591;HMDB0135592;HMDB0032129;HMDB0032130;HMDB0036738;HMDB0039612;HMDB0124917;HMDB0124919;HMDB0124920;HMDB0125801;HMDB0127761;HMDB0127765;HMDB0135709;HMDB0030680;HMDB0030703;HMDB0032552;HMDB0032663;HMDB0036203;HMDB0040629;HMDB0040890;HMDB0041008	15	Cinoxacin;5-Fluorouridine;Flavidin;Chrysophanic_acid_9-anthrone;6-Hydroxyflavanone;4'-Hydroxyflavanone;7-Hydroxyflavanone;3'-Hydroxyflavanone;Dihydroflavonol;Acetylatractylodinol;4'-Hydroxyflavanone;(2R,3R)-Dihydroflavonol;Aspidinol;2,4-Dihydroxy-6-pentylbenzoate;2-Amino-1-methyl-6-phenylimidazo[4,5-b]pyridine	C08052;C16633;C10258;C10314;C14221;C14241;C14290;C15204;C15570;C17857;C19896;C21417;C10673;C20417;C16038
pos-M275T62	9734.264563	9553.21606	6953.706985	5367.395296	10930.1381	6521.994313	18898.29049	17578.37208	18966.11502	20306.17516	16404.60426	19515.79287	0.439339133	0.000429549	0.002164502	0.028440155	0.061382335	1	1	1	1.999449007	0.113470801	down	275.1699387	1.038208333	1	0	-	Unknown	-	-	-	3	Glutaminyllysine;Lysyl-Glutamine;Lysyl-Gamma-glutamate	HMDB0028802;HMDB0028949;HMDB0028965	0	-	-
pos-M277T156	3064.786997	3593.187198	3087.797965	3969.873282	2877.905252	4645.834747	429.1349515	596.8191888	555.6456294	864.7477403	627.6218501	662.3266174	5.68460999	7.73E-08	0.002164502	5.98E-05	0.061382335	1	1	1	2.911262119	0.459456692	up	277.1179108	2.592408333	0	0	-	Unknown	-	-	-	0	-	-	0	-	-
pos-M297T76	2803.771903	2049.576144	1653.840168	4074.061662	1999.868923	3298.184903	858.5507819	768.920213	1197.497906	590.9186891	778.2626041	759.1269238	3.20581775	9.58E-05	0.002164502	0.010957804	0.061382335	1	1	1	2.306404795	0.047282299	up	297.1064212	1.272883333	1	1	Tyr-Asp	Organic acids and derivatives	Carboxylic acids and derivatives	HMDB0029101	NA	0	-	-	0	-	-
pos-M305T62	1233.96611	705.8254392	937.8239667	1044.270454	1425.677769	1482.633393	3908.717331	3689.936012	4951.492921	3350.828658	4171.421312	2494.280068	0.302667395	1.30E-05	0.002164502	0.002611931	0.061382335	1	1	1	2.399881368	0.244225578	down	305.2058503	1.04055	0	0	-	Unknown	-	-	-	0	-	-	0	-	-
pos-M309T470	14058.48199	15492.20342	11209.20768	12154.10919	13998.75322	14522.89016	2625.353083	1778.826971	2730.275948	1513.050513	2558.164841	1871.606676	6.227262697	5.16E-07	0.002164502	0.000243212	0.061382335	1	1	1	3.029053808	0.03525442	up	309.2769868	7.83225	1	1	8Z,14Z-Eicosadienoic acid	Lipids and lipid-like molecules	Fatty Acyls	NA	NA	5	Eicosadienoic acid;Sclareol;Dihomo-linoleate (20:2n6);8Z,11Z-eicosadienoic acid;Hexanal dihexyl acetal	HMDB0005060;HMDB0036827;HMDB0061864;HMDB0062432;HMDB0032316	2	Sclareol;Icosadienoic_acid	C09183;C16525
pos-M309T72	227.8597828	235.5370977	185.9996413	50.83118387	344.9118419	142.4438962	703.6409741	1408.901105	1131.836727	1652.800815	544.5375045	1523.13032	0.170511049	0.000349487	0.002164502	0.025626606	0.061382335	1	1	1	2.861719606	0.095262339	down	308.5821283	1.199366667	0	0	-	Unknown	-	-	-	0	-	-	0	-	-
pos-M323T57	1164.652662	857.7463683	755.2826214	540.3756966	998.3570683	784.0649154	2679.197135	4477.572446	4905.859905	3033.499675	3893.042641	2952.725217	0.232453891	1.76E-06	0.002164502	0.000646801	0.061382335	1	1	1	2.690079234	0.211765695	down	323.216116	0.945433333	0	0	-	Unknown	-	-	-	0	-	-	0	-	-
pos-M328T54	361.2867691	291.3416111	434.1012997	214.3879357	119.0444378	450.2451922	1263.947468	1207.754818	818.3053485	1709.872709	582.649909	1915.58267	0.249450397	0.000502755	0.002164502	0.031190869	0.061382335	1	1	1	2.475193414	0.076056901	down	327.9693002	0.899266667	0	0	-	Unknown	-	-	-	0	-	-	0	-	-
pos-M341T74	2194.384152	1193.542269	2479.715591	1460.675744	1970.217693	3138.888711	622.3929805	777.1724334	382.4208382	532.8690124	527.4688888	603.6843939	3.60922615	5.68E-05	0.002164502	0.007795241	0.061382335	1	1	1	2.379161113	0.355423867	up	341.1791445	1.23305	1	0	-	Unknown	-	-	-	0	-	-	1	Naftifine_hydrochloride	C08072
pos-M353T148	4150.040368	1654.695149	2296.742703	2112.756267	2579.192114	1899.818446	808.7345957	711.4948612	1362.294013	1445.516768	872.7020581	613.269073	2.527212988	0.000710513	0.002164502	0.039675217	0.061382335	1	1	1	1.979158826	0.019692236	up	353.1811468	2.46275	0	0	-	Unknown	-	-	-	0	-	-	0	-	-
pos-M361T71	535.1149887	459.0587669	633.0201282	771.1469889	568.3398205	1544.217201	4042.78595	3515.515484	4155.003165	3340.70562	3040.482723	3685.5126	0.20711188	0.000131009	0.002164502	0.013388862	0.061382335	1	1	1	2.834815878	0.197819197	down	361.2310631	1.189416667	0	0	-	Unknown	-	-	-	0	-	-	0	-	-
pos-M367T56	2223.670258	2468.083581	2195.423475	4796.023948	2898.343319	3599.669187	6694.634333	7868.038853	9545.05847	7482.427888	7598.543082	5761.966466	0.40447037	0.000210229	0.002164502	0.018219264	0.061382335	1	1	1	2.073552324	0.220569285	down	367.1371582	0.936466667	0	0	-	Unknown	-	-	-	0	-	-	0	-	-
pos-M380T77	634.1284437	437.2754066	314.8218047	761.3746142	593.8091673	657.6738902	1299.544395	2121.547984	1596.461127	1714.912738	1712.863221	1564.038206	0.339590216	0.000111351	0.002164502	0.011826164	0.061382335	1	1	1	2.295563894	0.0328508	down	380.1095036	1.2772	0	0	-	Unknown	-	-	-	0	-	-	0	-	-
pos-M383T138	6257.798171	5667.253384	6211.037114	3326.070354	5430.086458	5179.312551	1904.865037	2118.746024	2429.04183	1423.181551	3313.643373	1262.510921	2.575617334	0.000358089	0.002164502	0.026034774	0.061382335	1	1	1	2.0728454	0.051192666	up	383.2250603	2.305833333	1	0	-	Unknown	-	-	-	7	Farnesiferol A;Farnesiferol B;(-)-Farnesiferol C;Foetidin;Assafoetidin;Gancaonin R;(3'alpha,5'alpha,9'xi,10'beta)-O-(3-Hydroxy-7-drimen-11-yl)umbelliferone	HMDB0029488;HMDB0029489;HMDB0029490;HMDB0033271;HMDB0033543;HMDB0037588;HMDB0039065	1	Ammoresinol	C09056
pos-M393T115	1891.912179	3523.376757	2895.410841	3498.948915	1740.61606	3197.508416	235.2523377	236.840981	112.7340028	221.769267	176.4015136	233.209408	13.77048985	3.85E-08	0.002164502	5.22E-05	0.061382335	1	1	1	3.601687371	0.109156813	up	393.1345726	1.920516667	1	0	-	Unknown	-	-	-	2	Cellulose, microcrystalline;Azidocillin	HMDB0032197;HMDB0015685	1	(S)-cis-N-Methylcanadine	C02915
pos-M393T77	1581.644763	1836.452078	1219.774015	780.5583108	1791.101085	1390.886823	250.0778931	629.8099946	369.6576793	363.0862072	524.3741511	327.1471379	3.490212196	5.49E-05	0.002164502	0.007725724	0.061382335	1	1	1	2.419520437	0.155158727	up	393.1338063	1.289283333	1	0	-	Unknown	-	-	-	41	2-[2,6-dihydroxy-4-methoxy-3-(3-methylbut-2-en-1-yl)phenyl]-7-hydroxy-3,4-dihydro-2H-1-benzopyran-4-one;2-[4,6-dihydroxy-2-methoxy-3-(3-methylbut-2-en-1-yl)phenyl]-7-hydroxy-3,4-dihydro-2H-1-benzopyran-4-one;1-(3,4-dihydroxyphenyl)-3-[4-hydroxy-3-(4-hydroxy-3-methylbut-2-en-1-yl)-2-methoxyphenyl]prop-2-en-1-one;3-[4,5-dihydroxy-2-methoxy-3-(3-methylbut-2-en-1-yl)phenyl]-1-(3,4-dihydroxyphenyl)pro…	HMDB0124792;HMDB0124793;HMDB0124801;HMDB0124803;HMDB0124804;HMDB0124805;HMDB0124806;HMDB0124807;HMDB0124808;HMDB0124809;HMDB0130855;HMDB0133472;HMDB0133473;HMDB0133475;HMDB0133476;HMDB0133487;HMDB0133488;HMDB0133508;HMDB0133509;HMDB0133517;HMDB0133521;HMDB0133522;HMDB0133524;HMDB0133528;HMDB0133529;HMDB0133532;HMDB0133533;HMDB0137490;HMDB0139292;HMDB0141228;HMDB0030439;HMDB0031552;HMDB0034836;HMD…	8	5'-Prenylhomoeriodictyol;Alkannin_beta,beta-dimethylacrylate;Sophoraisoflavanone_A;Fargesin;beta,beta-Dimethylacrylshikonin;(+)-Demethoxyaschantin;Bursehernin;(S)-cis-N-Methylcanadine	C09831;C10293;C10530;C16957;C17415;C17844;C21183;C02915
pos-M407T72	7870.94408	5470.079338	4588.155198	3924.866714	6778.593463	3711.723315	27799.31512	27062.67867	17262.62926	42155.08602	14837.88144	47728.86321	0.182895169	5.98E-05	0.002164502	0.008091559	0.061382335	1	1	1	2.777840652	0.081734887	down	407.2363238	1.1965	1	0	-	Unknown	-	-	-	5	Ibutilide;(R)-3,4-Dihydro-2-(4,8,12-trimethyl-3,7,11-tridecatrienyl)-2H-1-benzopyran-6-ol;12'-Apo-b-carotene-3,12'-diol;1,1'-[1,13-Tridecanediylbis(oxy)]bisbenzene;Alfuzosin	HMDB0014453;HMDB0036013;HMDB0036054;HMDB0039761;HMDB0014490	1	Ibutilide	C07753
pos-M408T72	2002.512148	1569.19684	1340.61848	1160.9222	1902.955615	977.1616086	5731.568843	5488.443435	4796.046532	8367.269988	3567.818463	10803.72079	0.231025606	5.00E-05	0.002164502	0.007127156	0.061382335	1	1	1	2.584918702	0.151690731	down	408.2394373	1.197233333	1	0	-	Unknown	-	-	-	5	Buspirone;6,7-Dimethoxy-7-epirosmanol;11,12-Dihydroxy-7,14-dimethoxy-8,11,13-abietatrien-20,6-olide;Bakkenolide B;Nigakihemiacetal B	HMDB0014633;HMDB0030844;HMDB0031933;HMDB0035206;HMDB0035922	6	Buspirone;Neoquassin;Laserolide;Megaphone;Picrasin_D;Prostratin	C06861;C08771;C09491;C10690;C17051;C20197
pos-M412T146	15509.96135	7538.055319	8009.706347	4357.144842	13172.19879	3048.789689	1355.425972	745.8656921	947.8949082	413.8284774	1382.35698	524.3587746	9.616097753	6.18E-05	0.002164502	0.008266216	0.061382335	1	1	1	3.169217409	0.061277611	up	412.2069045	2.4258	1	0	-	Unknown	-	-	-	2	Carphenazine;Acetophenazine	HMDB0015172;HMDB0015196	1	Acetophenazine	C06807
pos-M434T146	7059.05315	4173.231154	4440.372621	1823.158792	6079.45977	1754.376918	1003.131635	796.1469396	755.8677673	421.2643714	1048.052057	672.8759108	5.392341095	0.000475379	0.002164502	0.030177678	0.061382335	1	1	1	2.641881473	0.105267518	up	434.1892182	2.427658333	1	0	-	Unknown	-	-	-	2	Carphenazine;Acetophenazine	HMDB0015172;HMDB0015196	1	Acetophenazine	C06807
pos-M435T145	1747.57578	2551.148718	2651.827719	4296.134751	1360.2448	6742.308175	658.8323879	589.7413452	1113.418381	596.0311321	479.6196242	443.6966616	4.98519642	0.000607	0.002164502	0.035163783	0.061382335	1	1	1	2.604211016	0.225134894	up	435.220706	2.412791667	1	0	-	Unknown	-	-	-	1	1-hexadecyl-glycero-3-phosphate	HMDB0062325	2	Estradiol_17beta-cyclopentylpropionate;Grayanotoxin_I	C14640;C09103
pos-M450T58	1188.542209	1069.711966	842.5739803	1426.188454	637.563527	932.1119529	3788.392228	2360.915709	2854.539435	2880.039909	2833.330796	4261.326471	0.321241288	1.88E-05	0.002164502	0.003517477	0.061382335	1	1	1	2.284063852	0.100996488	down	450.1233715	0.964233333	1	0	-	Unknown	-	-	-	7	{2-hydroxy-5-[3-(5-methoxy-2,2-dimethyl-2H-chromen-6-yl)prop-2-enoyl]phenyl}oxidanesulfonic acid;{4-[3-(7-hydroxy-5-methoxy-2,2-dimethyl-2H-chromen-6-yl)prop-2-enoyl]phenyl}oxidanesulfonic acid;(4-{3-[2-(hydroxymethyl)-5-methoxy-2-methyl-2H-chromen-6-yl]prop-2-enoyl}phenyl)oxidanesulfonic acid;({6-[3-(4-hydroxyphenyl)-3-oxoprop-1-en-1-yl]-5-methoxy-2-methyl-2H-chromen-2-yl}methoxy)sulfonic acid;{…	HMDB0125863;HMDB0125867;HMDB0125872;HMDB0125873;HMDB0125882;HMDB0125886;HMDB0041620	2	Oxidized_Oplophorus_luciferin;Ro_18-5364	C15038;C15665
pos-M455T77	452.9296487	401.8403209	383.7685497	269.4599317	179.2315899	384.8982055	1450.629285	1467.914366	523.4951037	1586.531467	683.5470924	1715.649492	0.278970557	0.000847592	0.002164502	0.045455273	0.061382335	1	1	1	2.309766678	0.071230484	down	455.085749	1.276625	1	0	-	Unknown	-	-	-	6	{2-hydroxy-5-[3-(5-methoxy-2,2-dimethyl-2H-chromen-6-yl)prop-2-enoyl]phenyl}oxidanesulfonic acid;{4-[3-(7-hydroxy-5-methoxy-2,2-dimethyl-2H-chromen-6-yl)prop-2-enoyl]phenyl}oxidanesulfonic acid;(4-{3-[2-(hydroxymethyl)-5-methoxy-2-methyl-2H-chromen-6-yl]prop-2-enoyl}phenyl)oxidanesulfonic acid;({6-[3-(4-hydroxyphenyl)-3-oxoprop-1-en-1-yl]-5-methoxy-2-methyl-2H-chromen-2-yl}methoxy)sulfonic acid;{…	HMDB0125863;HMDB0125867;HMDB0125872;HMDB0125873;HMDB0125882;HMDB0125886	0	-	-
pos-M466T141	3902.023334	2454.829217	2628.463306	3738.473506	3120.433203	4951.954367	1143.471035	998.7605273	1073.444842	672.4536287	1946.838687	943.8729715	3.067806844	0.000100883	0.002164502	0.011202237	0.061382335	1	1	1	2.269853766	0.225224294	up	466.2275784	2.347616667	0	0	-	Unknown	-	-	-	0	-	-	0	-	-
pos-M468T58	1713.233341	685.1836426	1158.399286	1010.26568	1137.553903	1333.819674	3661.472885	5807.56998	3352.009994	4602.134636	3015.964237	6044.490107	0.26576615	1.64E-05	0.002164502	0.003232203	0.061382335	1	1	1	2.50870696	0.11797948	down	468.133984	0.9649	1	0	-	Unknown	-	-	-	3	3-(3,4-dimethoxyphenyl)-N-[2-(3,4-dimethoxyphenyl)-2-(sulfooxy)ethyl]prop-2-enimidic acid;{4-[3-(4,5-dihydroxy-7-methoxy-2,2-dimethyl-3,4-dihydro-2H-1-benzopyran-6-yl)-3-oxoprop-1-en-1-yl]phenyl}oxidanesulfonic acid;{5-hydroxy-6-[3-(4-hydroxyphenyl)prop-2-enoyl]-7-methoxy-2,2-dimethyl-3,4-dihydro-2H-1-benzopyran-4-yl}oxidanesulfonic acid	HMDB0135488;HMDB0125810;HMDB0125811	0	-	-
pos-M490T57	769.8309871	736.221389	882.8659659	741.3483452	679.8509038	964.0648133	1846.655181	1311.240922	1997.799891	2260.690776	1822.981192	1616.049914	0.439797202	1.14E-05	0.002164502	0.002375582	0.061382335	1	1	1	1.92261375	0.331194354	down	490.1161491	0.947841667	1	0	-	Unknown	-	-	-	1	3-(3,4-dimethoxyphenyl)-N-[2-(3,4-dimethoxyphenyl)-2-(sulfooxy)ethyl]prop-2-enimidic acid	HMDB0135488	0	-	-
pos-M516T240	2621.482597	1453.481596	2311.84517	1645.058855	2375.734246	1497.133869	1146.084626	650.1099607	1227.853442	1039.091154	823.1881383	955.644093	2.037794349	0.000613509	0.002164502	0.035351832	0.061382335	1	1	1	1.759465629	0.106256929	up	516.2947588	3.998833333	1	0	-	Unknown	-	-	-	6	Candoxatril;Taurocholic acid;Tauroursocholic acid;Taurallocholic acid;Tauro-b-muricholic acid;Taurohyocholate	HMDB0014754;HMDB0000036;HMDB0000889;HMDB0000922;HMDB0000932;HMDB0011637	3	Taurocholate;Taurohyocholate;Zygadenine	C05122;C15516;C10831
pos-M593T109	5505.169302	6912.458342	7431.667708	7827.046981	4880.860709	7858.370237	3708.512978	3708.006994	1805.447006	2706.695302	3585.755901	2894.441937	2.195441381	0.000287094	0.002164502	0.022214908	0.061382335	1	1	1	1.860206407	0.199090421	up	593.1896419	1.808616667	1	0	-	Unknown	-	-	-	10	5-hydroxy-7-methoxy-2-phenyl-6,8-bis[3,4,5-trihydroxy-6-(hydroxymethyl)oxan-2-yl]-4H-chromen-4-one;ax-4''-Hydroxy-3-'-methoxymaysin;Liquiritigenin 4'-[3-acetylapiosyl-(1->2)-glucoside];Isomargaritene;Isowertin 2''-rhamnoside;Margaritene;Rutaretin 9-rutinoside;Torachrysone 8-beta-gentiobioside;2''-Methoxy-(S)-oleuropein;23-Hydroxyphysalolactone	HMDB0127063;HMDB0030238;HMDB0035444;HMDB0037415;HMDB0037417;HMDB0037540;HMDB0034611;HMDB0034613;HMDB0035445;HMDB0031388	4	1,2-Bis-O-sinapoyl-beta-D-glucoside;Isoswertisin_2''-rhamnoside;Decuroside_III;Novclobiocin_105	C04275;C12629;C09257;C12472
pos-M593T153	2962.566983	1345.900289	1457.530497	764.8102088	2616.272065	2079.725646	350.2767762	296.5211143	377.2714342	283.2715605	520.3370219	219.5823987	5.483819354	0.000114709	0.002164502	0.012064441	0.061382335	1	1	1	2.774727192	0.236057023	up	593.3206126	2.546958333	1	0	-	Unknown	-	-	-	4	Pyrrhoxanthinol;Ganoderic acid Me;Ganoderic acid R;(2xi,3xi)-2,3-Dihydroxy-12,18-ursadien-28-oic acid diacetate	HMDB0035696;HMDB0035333;HMDB0035621;HMDB0036745	0	-	-
pos-M621T155	45.43749516	90.26450575	90.28627843	143.7944999	76.9022541	87.65040656	790.2620744	934.8413489	1221.454437	817.6331844	1011.976612	807.6696593	0.095693232	1.88E-06	0.002164502	0.000656003	0.061382335	1	1	1	3.47633302	0.10418067	down	621.3926851	2.589816667	1	0	-	Unknown	-	-	-	8	3'-N-Acetyl-4'-O-(9-octadecenoyl)fusarochromanone;Mytiloxanthin;Isomytiloxanthin;Idoxanthin;Hericene B;Janthitrem E;Benzonatate;Fumonisin AK1	HMDB0038567;HMDB0036871;HMDB0036918;HMDB0040656;HMDB0041180;HMDB0030529;HMDB0015006;HMDB0033397	2	4-Ketomyxol;Polidocanol	C15928;C13493
pos-M635T72	481.7844933	323.8062363	277.7266358	256.3965154	549.9777425	439.7031905	1458.658251	1296.423654	1203.91619	1587.460295	809.4258009	1537.200436	0.295118439	2.52E-05	0.002164502	0.004196362	0.061382335	1	1	1	2.402769442	0.29345088	down	635.1344992	1.197233333	1	0	-	Unknown	-	-	-	7	2-[3,4-bis(2-hydroxyethoxy)phenyl]-5-hydroxy-7-(2-hydroxyethoxy)-3-{[3,4,5-trihydroxy-6-(hydroxymethyl)oxan-2-yl]oxy}-4H-chromen-4-one;Eriocitrin;Isorubrofusarin 10-gentiobioside;(2R)-6,8-Diglucopyranosyl-4',5,7-trihydroxyflavanone;Pinobanksin 5-[galactosyl-(1->4)-glucoside];Rubrofusarin 6-gentiobioside;Cassiaside C	HMDB0141965;HMDB0005811;HMDB0034609;HMDB0037407;HMDB0037506;HMDB0038478;HMDB0038550	5	Actinorhodin;Isobutrin;Butrin;Eriocitrin;Neoeriocitrin	C06691;C08649;C09616;C09732;C09805
pos-M755T109	1121.09984	2011.709767	2261.404573	2116.477817	1467.728637	1870.321394	687.7867452	524.044558	131.9064774	336.7388296	602.1287155	291.5619828	4.214466555	0.000828249	0.002164502	0.044638932	0.061382335	1	1	1	2.594041367	0.067737577	up	755.2403493	1.8209	1	0	-	Unknown	-	-	-	4	1,2-Disinapoylgentiobiose;Raphanusol A;Kaempferide 3-[rhamnopyranosyl-(1->6)-glucoside] 7-rhamnoside;3',6-Disinapoylsucrose	HMDB0030335;HMDB0039175;HMDB0040804;HMDB0040838	0	-	-
pos-M755T76	6639.022392	6341.797031	6207.732213	6436.199018	6365.487908	7239.243992	2757.906014	4094.185197	3623.048585	2318.681019	3174.002725	2415.95076	2.133918852	0.000256088	0.002164502	0.020398525	0.061382335	1	1	1	1.932249878	0.081191605	up	755.2396352	1.272883333	1	0	-	Unknown	-	-	-	5	1,2-Disinapoylgentiobiose;Raphanusol A;Kaempferide 3-[rhamnopyranosyl-(1->6)-glucoside] 7-rhamnoside;3',6-Disinapoylsucrose;Bn-NCC-1	HMDB0030335;HMDB0039175;HMDB0040804;HMDB0040838;HMDB0038229	0	-	-
pos-M756T76	2290.144838	2608.202301	2370.58787	2760.400789	2567.396556	2758.496699	860.5564221	1050.576112	1478.624344	737.1417751	1665.909177	883.7660701	2.299866561	0.000887278	0.002164502	0.046210951	0.061382335	1	1	1	2.005950793	0.092952526	up	756.2409017	1.2708	1	0	-	Unknown	-	-	-	1	5-Methyltetrahydropteroyltri-L-glutamate	HMDB0012177	1	5-Methyltetrahydropteroyltri-L-glutamate	C04489
pos-M777T77	1074.264104	975.745106	991.3678537	1046.342438	759.4846427	1425.873848	338.6334402	423.686933	600.7979667	407.0025193	284.4481651	410.0871294	2.545214262	3.77E-05	0.002164502	0.00583468	0.061382335	1	1	1	2.139674152	0.058252066	up	777.2207254	1.280116667	0	0	-	Unknown	-	-	-	0	-	-	0	-	-
pos-M846T60	2897.652461	2099.259987	1994.186086	3017.824479	2773.962734	3349.632613	920.1081324	1319.460743	1497.753026	673.9656654	1379.168707	915.2278303	2.405797546	0.00026035	0.002164502	0.020586659	0.061382335	1	1	1	1.994046103	0.21631099	up	846.2979862	0.992191667	0	0	-	Unknown	-	-	-	0	-	-	0	-	-
pos-M928T188_1	106.7352786	111.0658833	46.94424745	255.4380208	86.23102335	364.3118142	971.3796924	1031.457071	1842.097144	1133.154788	1218.343235	1270.801239	0.129998119	0.000430553	0.002164502	0.028440155	0.061382335	1	1	1	3.216254671	0.047343303	down	927.8685422	3.133566667	1	0	-	Unknown	-	-	-	34	TG(20:0/20:3(5Z,8Z,11Z)/o-18:0);TG(20:0/20:3n6/o-18:0);TG(20:0/o-18:0/20:3(5Z,8Z,11Z));TG(20:0/o-18:0/20:3n6);TG(22:0/18:3(6Z,9Z,12Z)/o-18:0);TG(22:0/18:3(9Z,12Z,15Z)/o-18:0);TG(22:0/o-18:0/18:3(6Z,9Z,12Z));TG(22:0/o-18:0/18:3(9Z,12Z,15Z));TG(18:1(11Z)/22:2(13Z,16Z)/o-18:0);TG(18:1(11Z)/o-18:0/22:2(13Z,16Z));TG(18:1(9Z)/22:2(13Z,16Z)/o-18:0);TG(18:1(9Z)/o-18:0/22:2(13Z,16Z));TG(20:1(11Z)/20:2n6/o…	HMDB0045814;HMDB0045970;HMDB0046239;HMDB0046245;HMDB0046680;HMDB0046855;HMDB0046992;HMDB0046999;HMDB0049512;HMDB0049692;HMDB0050120;HMDB0050291;HMDB0050641;HMDB0050857;HMDB0050958;HMDB0051679;HMDB0051903;HMDB0052605;HMDB0052928;HMDB0053419;HMDB0053712;HMDB0054440;HMDB0054450;HMDB0055189;HMDB0031010;HMDB0042270;HMDB0042937;HMDB0043996;HMDB0044644;HMDB0044802;HMDB0045452;HMDB0045580;HMDB0046330;HMD…	0	-	-
pos-M928T188_2	72.0057096	267.9970073	131.0551178	327.7122927	192.302442	462.8372476	1919.413791	1860.032651	3420.8769	1507.072105	1876.045195	1660.968736	0.118740706	0.00015171	0.002164502	0.014940676	0.061382335	1	1	1	3.269584223	0.012533931	down	928.2032828	3.12895	0	0	-	Unknown	-	-	-	0	-	-	0	-	-
pos-M929T188	554.9201994	505.0728457	605.072811	822.4198599	636.2033471	468.7712002	2016.662695	1680.227634	2597.29836	1569.940955	2218.191164	1185.866732	0.318814383	1.98E-05	0.002164502	0.003583144	0.061382335	1	1	1	2.361397833	0.016141134	down	928.5377523	3.128666667	0	0	-	Unknown	-	-	-	0	-	-	0	-	-
