# Supplementary material for: Comparison of muscle metabolomics between two Chinese horse breeds
Source: Front Vet Sci. 2023 May 5;10:1162953. doi: 10.3389/fvets.2023.1162953 (PMC10196265; doi:10.3389/fvets.2023.1162953)
Supplement: Supplementary file 2 [file Data_Sheet_2.CSV]

mode	ID	MZ	RT	mz	accession	name	expMass	calcMass	delta	adduct	adductFromExp	charge	chemical_formula	biofluid_locations	tissue_locations	pathways	super_class	class	sub_class
positive	pos-M67T156	67.05365825	2.59815	67.05365825	HMDB0061878	Cyclopentadiene	66.04638225	66.04695019	-8.599076954	[M+H]+	0	1	C5H6	-	-	-	Hydrocarbons	Unsaturated hydrocarbons	-
positive	pos-M67T293	67.05379463	4.876583333	67.05379463	HMDB0061878	Cyclopentadiene	66.04651863	66.04695019	-6.534186112	[M+H]+	0	1	C5H6	-	-	-	Hydrocarbons	Unsaturated hydrocarbons	-
positive	pos-M70T61	70.0645578	1.010566667	70.0645578	HMDB0012497	1-Pyrroline	69.0572818	69.05784923	-8.216725776	[M+H]+	0	1	C4H7N	-	-	-	Organoheterocyclic compounds	Pyrrolines	-
positive	pos-M70T61	70.0645578	1.010566667	70.0645578	HMDB0060246	1-Pyrrolinium	69.0572818	69.05784923	-8.216725776	[M+H]+	0	1	C4H7N	-	-	-	Organoheterocyclic compounds	Pyrrolines	-
positive	pos-M72T69	72.08027853	1.1499	72.08027853	HMDB0031641	Pyrrolidine	71.07300253	71.07349929	-6.989413053	[M+H]+	0	1	C4H9N	-	-	-	Organoheterocyclic compounds	Pyrrolidines	null
positive	pos-M72T69	72.08027853	1.1499	72.08027853	HMDB0041792	1,3-Butadiene	54.04645553	54.04695019	-9.152432134	[M+NH4]+	0	1	C4H6	-	-	-	Hydrocarbons	Unsaturated hydrocarbons	-
positive	pos-M73T117	73.0644351	1.946883333	73.0644351	HMDB0000246	Tetrahydrofuran	72.0571591	72.05751488	-4.937446683	[M+H]+	0	1	C4H8O	Blood;Feces	-	-	Organoheterocyclic compounds	Oxolanes	-
positive	pos-M73T117	73.0644351	1.946883333	73.0644351	HMDB0000474	Butanone	72.0571591	72.05751488	-4.937446683	[M+H]+	0	1	C4H8O	Blood;Feces;Saliva;Urine	Pancreas;Stratum Corneum	-	Organic oxygen compounds	Organooxygen compounds	-
positive	pos-M73T117	73.0644351	1.946883333	73.0644351	HMDB0003543	Butanal	72.0571591	72.05751488	-4.937446683	[M+H]+	0	1	C4H8O	Feces	Blood;Muscle	-	Organic oxygen compounds	Organooxygen compounds	Carbonyl compounds
positive	pos-M73T117	73.0644351	1.946883333	73.0644351	HMDB0031243	2-Methylpropanal	72.0571591	72.05751488	-4.937446683	[M+H]+	0	1	C4H8O	Feces	-	-	Organooxygen compounds	Carbonyl compounds	Aldehydes
positive	pos-M73T117	73.0644351	1.946883333	73.0644351	HMDB0031324	3-Buten-1-ol	72.0571591	72.05751488	-4.937446683	[M+H]+	0	1	C4H8O	-	-	-	Organooxygen compounds	Alcohols and polyols	Primary alcohols
positive	pos-M73T117	73.0644351	1.946883333	73.0644351	HMDB0033858	2-Buten-1-ol	72.0571591	72.05751488	-4.937446683	[M+H]+	0	1	C4H8O	-	-	-	Organooxygen compounds	Alcohols and polyols	Primary alcohols
positive	pos-M73T117	73.0644351	1.946883333	73.0644351	HMDB0034431	2,2-Dimethyloxirane	72.0571591	72.05751488	-4.937446683	[M+H]+	0	1	C4H8O	-	-	-	Organoheterocyclic compounds	Epoxides	null
positive	pos-M74T482	74.09617428	8.029608333	74.09617428	HMDB0031321	1-Butylamine	73.08889828	73.08914936	-3.435173493	[M+H]+	0	1	C4H11N	Feces	-	-	Organic nitrogen compounds	Organonitrogen compounds	Amines
positive	pos-M74T482	74.09617428	8.029608333	74.09617428	HMDB0032179	sec-Butylamine	73.08889828	73.08914936	-3.435173493	[M+H]+	0	1	C4H11N	-	-	-	Organonitrogen compounds	Amines	Primary amines
positive	pos-M74T482	74.09617428	8.029608333	74.09617428	HMDB0034198	2-Methyl-1-propylamine	73.08889828	73.08914936	-3.435173493	[M+H]+	0	1	C4H11N	-	-	-	Organic nitrogen compounds	Organonitrogen compounds	-
positive	pos-M74T482	74.09617428	8.029608333	74.09617428	HMDB0041878	Diethylamine	73.08889828	73.08914936	-3.435173493	[M+H]+	0	1	C4H11N	-	-	-	Organonitrogen compounds	Amines	Secondary amines
positive	pos-M74T482	74.09617428	8.029608333	74.09617428	HMDB0143690	2-methylpropan-2-amine	73.08889828	73.08914936	-3.435173493	[M+H]+	0	1	C4H11N	-	-	-	Organic nitrogen compounds	Organonitrogen compounds	-
positive	pos-M76T56	76.03876467	0.9342	76.03876467	HMDB0000123	Glycine	75.03148867	75.03202841	-7.193409097	[M+H]+	0	1	C2H5NO2	Bile;Blood;Cerebrospinal Fluid (CSF);Feces;Saliva;Sweat;Urine	Bladder;Brain;Epidermis;Fibroblasts;Intestine;Kidney;Myelin;Neuron;Pancreas;Placenta;Platelet;Prostate;Spleen;Stratum Corneum;Thyroid Gland	2-Hydroxyglutric Aciduria (D And L Form),SMP00136,null;27-Hydroxylase Deficiency,SMP00720,null;3-Phosphoglycerate dehydrogenase deficiency,SMP00721,null;4-Hydroxybutyric Aciduria/Succinic Semialdehyde Dehydrogenase Deficiency,SMP00243,null;5-oxoprolinase deficiency,SMP00500,null;5-Oxoprolinuria,SMP00143,null;Acute Intermittent Porphyria,SMP00344,null;Adenine phosphoribosyltransferase deficiency (…	Organic acids and derivatives	Carboxylic acids and derivatives	Amino acids, peptides, and analogues
positive	pos-M76T56	76.03876467	0.9342	76.03876467	HMDB0014691	Acetohydroxamic Acid	75.03148867	75.03202841	-7.193409097	[M+H]+	0	1	C2H5NO2	Blood;Urine	-	-	Organic acids and derivatives	Carboxylic acids and derivatives	-
positive	pos-M76T56	76.03876467	0.9342	76.03876467	HMDB0031239	Ethyl nitrite	75.03148867	75.03202841	-7.193409097	[M+H]+	0	1	C2H5NO2	-	-	-	Organic nitrogen compounds	Organonitrogen compounds	-
positive	pos-M79T292	79.05372794	4.8622	79.05372794	HMDB0001505	Benzene	78.04645194	78.04695019	-6.383958686	[M+H]+	0	1	C6H6	Blood;Feces;Saliva	Bone Marrow;Liver;Lymphocyte;Skin	-	Benzenoids	Benzene and substituted derivatives	null
positive	pos-M81T50	81.04405712	0.828466667	81.04405712	HMDB0041564	p-Tolyl phenylacetate	226.101	226.0993797	7.166357565	[M+H-C6H10O4]+	1	1	C15H14O2	-	-	-	Benzenoids	Benzene and substituted derivatives	Phenylacetic acid derivatives
positive	pos-M81T50	81.04405712	0.828466667	81.04405712	HMDB0130334	4-[(2E)-3-phenylprop-2-en-1-yl]benzene-1,3-diol	226.101	226.0993797	7.166357565	[M+H-C6H10O4]+	1	1	C15H14O2	-	-	-	Phenylpropanoids and polyketides	Linear 1,3-diarylpropanoids	Cinnamylphenols
positive	pos-M81T50	81.04405712	0.828466667	81.04405712	HMDB0130984	3-methoxy-5-[(E)-2-phenylethenyl]phenol	226.101	226.0993797	7.166357565	[M+H-C6H10O4]+	1	1	C15H14O2	-	-	-	Phenylpropanoids and polyketides	Stilbenes	null
positive	pos-M81T50	81.04405712	0.828466667	81.04405712	HMDB0135209	3-hydroxy-1,3-diphenylpropan-1-one	226.101	226.0993797	7.166357565	[M+H-C6H10O4]+	1	1	C15H14O2	-	-	-	Phenylpropanoids and polyketides	Linear 1,3-diarylpropanoids	Chalcones and dihydrochalcones
positive	pos-M81T50	81.04405712	0.828466667	81.04405712	HMDB0135210	1-(3-hydroxyphenyl)-3-phenylpropan-1-one	226.101	226.0993797	7.166357565	[M+H-C6H10O4]+	1	1	C15H14O2	-	-	-	Phenylpropanoids and polyketides	Linear 1,3-diarylpropanoids	Chalcones and dihydrochalcones
positive	pos-M81T50	81.04405712	0.828466667	81.04405712	HMDB0135211	3-(3-hydroxyphenyl)-1-phenylpropan-1-one	226.101	226.0993797	7.166357565	[M+H-C6H10O4]+	1	1	C15H14O2	-	-	-	Phenylpropanoids and polyketides	Linear 1,3-diarylpropanoids	Chalcones and dihydrochalcones
positive	pos-M81T50	81.04405712	0.828466667	81.04405712	HMDB0135212	1-(4-hydroxyphenyl)-3-phenylpropan-1-one	226.101	226.0993797	7.166357565	[M+H-C6H10O4]+	1	1	C15H14O2	-	-	-	Phenylpropanoids and polyketides	Linear 1,3-diarylpropanoids	Chalcones and dihydrochalcones
positive	pos-M81T50	81.04405712	0.828466667	81.04405712	HMDB0135213	3-(4-hydroxyphenyl)-1-phenylpropan-1-one	226.101	226.0993797	7.166357565	[M+H-C6H10O4]+	1	1	C15H14O2	-	-	-	Phenylpropanoids and polyketides	Linear 1,3-diarylpropanoids	Chalcones and dihydrochalcones
positive	pos-M81T50	81.04405712	0.828466667	81.04405712	HMDB0135214	1-(2-hydroxyphenyl)-3-phenylpropan-1-one	226.101	226.0993797	7.166357565	[M+H-C6H10O4]+	1	1	C15H14O2	-	-	-	Phenylpropanoids and polyketides	Linear 1,3-diarylpropanoids	Chalcones and dihydrochalcones
positive	pos-M81T50	81.04405712	0.828466667	81.04405712	HMDB0135215	3-(2-hydroxyphenyl)-1-phenylpropan-1-one	226.101	226.0993797	7.166357565	[M+H-C6H10O4]+	1	1	C15H14O2	-	-	-	Phenylpropanoids and polyketides	Linear 1,3-diarylpropanoids	Chalcones and dihydrochalcones
positive	pos-M81T50	81.04405712	0.828466667	81.04405712	HMDB0135540	1-hydroxy-1,3-diphenylpropan-2-one	226.101	226.0993797	7.166357565	[M+H-C6H10O4]+	1	1	C15H14O2	-	-	-	Phenylpropanoids and polyketides	Linear 1,3-diarylpropanoids	null
positive	pos-M81T50	81.04405712	0.828466667	81.04405712	HMDB0135541	1-(3-hydroxyphenyl)-3-phenylpropan-2-one	226.101	226.0993797	7.166357565	[M+H-C6H10O4]+	1	1	C15H14O2	-	-	-	Phenylpropanoids and polyketides	Linear 1,3-diarylpropanoids	Cinnamylphenols
positive	pos-M81T50	81.04405712	0.828466667	81.04405712	HMDB0135542	1-(4-hydroxyphenyl)-3-phenylpropan-2-one	226.101	226.0993797	7.166357565	[M+H-C6H10O4]+	1	1	C15H14O2	-	-	-	Phenylpropanoids and polyketides	Linear 1,3-diarylpropanoids	Cinnamylphenols
positive	pos-M81T50	81.04405712	0.828466667	81.04405712	HMDB0135543	1-(2-hydroxyphenyl)-3-phenylpropan-2-one	226.101	226.0993797	7.166357565	[M+H-C6H10O4]+	1	1	C15H14O2	-	-	-	Phenylpropanoids and polyketides	Linear 1,3-diarylpropanoids	Cinnamylphenols
positive	pos-M81T50	81.04405712	0.828466667	81.04405712	HMDB0135589	4-(3-hydroxy-3-phenylprop-1-en-1-yl)phenol	226.101	226.0993797	7.166357565	[M+H-C6H10O4]+	1	1	C15H14O2	-	-	-	Phenylpropanoids and polyketides	Linear 1,3-diarylpropanoids	Cinnamylphenols
positive	pos-M81T50	81.04405712	0.828466667	81.04405712	HMDB0141210	3-phenyl-3,4-dihydro-2H-1-benzopyran-7-ol	226.101	226.0993797	7.166357565	[M+H-C6H10O4]+	1	1	C15H14O2	-	-	-	Phenylpropanoids and polyketides	Isoflavonoids	Hydroxyisoflavonoids
positive	pos-M81T50	81.04405712	0.828466667	81.04405712	HMDB0033251	Phenylmethyl benzeneacetate	226.101	226.0993797	7.166353142	[M+H-C6H10O4]+	1	1	C15H14O2	-	-	-	Benzenoids	Benzene and substituted derivatives	Phenylacetic acid derivatives
positive	pos-M81T50	81.04405712	0.828466667	81.04405712	HMDB0033946	2-Phenylethyl benzoate	226.101	226.0993797	7.166353142	[M+H-C6H10O4]+	1	1	C15H14O2	-	-	-	Benzenoids	Benzene and substituted derivatives	-
positive	pos-M81T50	81.04405712	0.828466667	81.04405712	HMDB0037158	3-[(2-Methyl-3-furanyl)thio]-4-heptanone	226.101	226.1027505	-7.742099537	[M+H-C6H10O4]+	1	1	C12H18O2S	-	-	-	Organosulfur compounds	Thioethers	Alkylarylthioethers
positive	pos-M83T124	83.04882988	2.073166667	83.04882988	HMDB0013749	2-Methylfuran	82.04155388	82.04186481	-3.789978214	[M+H]+	0	1	C5H6O	Feces;Urine	-	-	Organoheterocyclic compounds	Heteroaromatic compounds	-
positive	pos-M83T124	83.04882988	2.073166667	83.04882988	HMDB0031597	2,4-Pentadienal	82.04155388	82.04186481	-3.789978214	[M+H]+	0	1	C5H6O	-	-	-	Organic oxygen compounds	Organooxygen compounds	-
positive	pos-M83T51	83.05987677	0.84375	83.05987677	HMDB0015344	Fomepizole	82.05260077	82.0530982	-6.062365279	[M+H]+	0	1	C4H6N2	Blood;Urine	-	-	Organoheterocyclic compounds	Azoles	-
positive	pos-M84T57	84.04363681	0.945433333	84.04363681	HMDB0129572	3-(3,4-dimethoxyphenyl)-5-hydroxy-7-methoxy-8-methyl-4H-chromen-4-one	342.112	342.1103383	4.857204866	[M+2H-C6H8O6]2+	1	2	C19H18O6	-	-	-	null	null	null
positive	pos-M84T57	84.04363681	0.945433333	84.04363681	HMDB0029461	Zapotin	342.112	342.1103383	4.857181482	[M+2H-C6H8O6]2+	1	2	C19H18O6	-	-	-	Phenylpropanoids and polyketides	Flavonoids	-
positive	pos-M84T57	84.04363681	0.945433333	84.04363681	HMDB0030575	4',5,6,7-Tetramethoxyflavone	342.112	342.1103383	4.857181482	[M+2H-C6H8O6]2+	1	2	C19H18O6	-	-	-	Phenylpropanoids and polyketides	Flavonoids	-
positive	pos-M84T57	84.04363681	0.945433333	84.04363681	HMDB0031289	1,4,6-Trihydroxy-5-methoxy-7-prenylxanthone	342.112	342.1103383	4.857181482	[M+2H-C6H8O6]2+	1	2	C19H18O6	-	-	-	Organoheterocyclic compounds	Benzopyrans	-
positive	pos-M84T57	84.04363681	0.945433333	84.04363681	HMDB0031992	Dulxanthone A	342.112	342.1103383	4.857181482	[M+2H-C6H8O6]2+	1	2	C19H18O6	-	-	-	Organoheterocyclic compounds	Benzopyrans	-
positive	pos-M84T57	84.04363681	0.945433333	84.04363681	HMDB0032736	Dulxanthone D	342.112	342.1103383	4.857181482	[M+2H-C6H8O6]2+	1	2	C19H18O6	-	-	-	Organoheterocyclic compounds	Benzopyrans	-
positive	pos-M84T57	84.04363681	0.945433333	84.04363681	HMDB0034182	1,5,8-Trihydroxy-3-methyl-2-prenylxanthone	342.112	342.1103383	4.857181482	[M+2H-C6H8O6]2+	1	2	C19H18O6	-	-	-	Organoheterocyclic compounds	Benzopyrans	-
positive	pos-M84T57	84.04363681	0.945433333	84.04363681	HMDB0059746	(1R,2S,5R,6S)-6-(3,4-Dihydroxyphenyl)-2-(3,4-methylenedioxyphenyl)-3,7-dioxabicyclo-[3,3,0]octane	342.112	342.1103383	4.857181482	[M+2H-C6H8O6]2+	1	2	C19H18O6	Urine	-	-	Lignans, neolignans and related compounds	Furanoid lignans	-
positive	pos-M84T141	84.0804041	2.355716667	84.0804041	HMDB0033529	(+)-2,3-Dihydro-3-methyl-1H-pyrrole	83.0731281	83.07349929	-4.468263584	[M+H]+	0	1	C5H9N	-	-	-	Organoheterocyclic compounds	Pyrrolines	-
positive	pos-M84T141	84.0804041	2.355716667	84.0804041	HMDB0040173	Pentanenitrile	83.0731281	83.07349929	-4.468263584	[M+H]+	0	1	C5H9N	-	-	-	Organonitrogen compounds	Nitriles	null
positive	pos-M84T141	84.0804041	2.355716667	84.0804041	HMDB0061878	Cyclopentadiene	66.0465811	66.04695019	-5.588347238	[M+NH4]+	0	1	C5H6	-	-	-	Hydrocarbons	Unsaturated hydrocarbons	-
positive	pos-M84T50	84.08034108	0.834725	84.08034108	HMDB0033529	(+)-2,3-Dihydro-3-methyl-1H-pyrrole	83.07306508	83.07349929	-5.226815218	[M+H]+	0	1	C5H9N	-	-	-	Organoheterocyclic compounds	Pyrrolines	-
positive	pos-M84T50	84.08034108	0.834725	84.08034108	HMDB0040173	Pentanenitrile	83.07306508	83.07349929	-5.226815218	[M+H]+	0	1	C5H9N	-	-	-	Organonitrogen compounds	Nitriles	null
positive	pos-M84T50	84.08034108	0.834725	84.08034108	HMDB0061878	Cyclopentadiene	66.04651808	66.04695019	-6.54244941	[M+NH4]+	0	1	C5H6	-	-	-	Hydrocarbons	Unsaturated hydrocarbons	-
positive	pos-M85T59	85.02784663	0.983066667	85.02784663	HMDB0094691	Furanone A	84.02057063	84.02112937	-6.650036905	[M+H]+	0	1	C4H4O2	Feces	-	-	Organoheterocyclic compounds	Dihydrofurans	Furanones
positive	pos-M85T59	85.02784663	0.983066667	85.02784663	HMDB0032330	4-Hydroxy-2-butenoic acid gamma-lactone	84.02057063	84.02112937	-6.65007261	[M+H]+	0	1	C4H4O2	-	-	-	Organoheterocyclic compounds	Dihydrofurans	Furanones
positive	pos-M86T78	86.09606803	1.303816667	86.09606803	HMDB0034301	Piperidine	85.08879203	85.08914936	-4.199426834	[M+H]+	0	1	C5H11N	Feces;Saliva;Urine	-	-	Organoheterocyclic compounds	Piperidines	-
positive	pos-M86T114	86.09604236	1.907716667	86.09604236	HMDB0034301	Piperidine	85.08876636	85.08914936	-4.501090656	[M+H]+	0	1	C5H11N	Feces;Saliva;Urine	-	-	Organoheterocyclic compounds	Piperidines	-
positive	pos-M87T76	87.04349046	1.269783333	87.04349046	HMDB0000549	Gamma-Butyrolactone	86.03621446	86.03677944	-6.566696082	[M+H]+	0	1	C4H6O2	Blood;Feces	Adipose Tissue;Neuron	-	Organoheterocyclic compounds	Lactones	Gamma butyrolactones
positive	pos-M87T76	87.04349046	1.269783333	87.04349046	HMDB0002523	Oxolan-3-one	86.03621446	86.03677944	-6.566696082	[M+H]+	0	1	C4H6O2	-	-	-	Organoheterocyclic compounds	Dihydrofurans	-
positive	pos-M87T76	87.04349046	1.269783333	87.04349046	HMDB0003407	Diacetyl	86.03621446	86.03677944	-6.566696082	[M+H]+	0	1	C4H6O2	Feces;Saliva	Gonads;Neuron;Skeletal Muscle	-	Organic oxygen compounds	Organooxygen compounds	Carbonyl compounds
positive	pos-M87T76	87.04349046	1.269783333	87.04349046	HMDB0010720	But-2-enoic acid	86.03621446	86.03677944	-6.566696082	[M+H]+	0	1	C4H6O2	-	-	Fatty Acid Biosynthesis,SMP00456,null	Lipids and lipid-like molecules	Fatty Acyls	Fatty acids and conjugates
positive	pos-M87T76	87.04349046	1.269783333	87.04349046	HMDB0031209	Ethenyl acetate	86.03621446	86.03677944	-6.566696082	[M+H]+	0	1	C4H6O2	-	-	-	Organic acids and derivatives	Carboxylic acids and derivatives	-
positive	pos-M87T76	87.04349046	1.269783333	87.04349046	HMDB0033977	Methyl acrylate	86.03621446	86.03677944	-6.566696082	[M+H]+	0	1	C4H6O2	-	-	-	Organic acids and derivatives	Carboxylic acids and derivatives	Carboxylic acid derivatives
positive	pos-M87T76	87.04349046	1.269783333	87.04349046	HMDB0034439	Isocrotonic acid	86.03621446	86.03677944	-6.566696082	[M+H]+	0	1	C4H6O2	-	-	-	Lipids and lipid-like molecules	Fatty Acyls	-
positive	pos-M88T478	88.11163047	7.967166667	88.11163047	HMDB0031659	3-Methyl-1-butylamine	87.10435447	87.10479942	-5.10817588	[M+H]+	0	1	C5H13N	-	-	-	Organic nitrogen compounds	Organonitrogen compounds	-
positive	pos-M88T478	88.11163047	7.967166667	88.11163047	HMDB0032392	2-Methylbutylamine	87.10435447	87.10479942	-5.10817588	[M+H]+	0	1	C5H13N	-	-	-	Organonitrogen compounds	Amines	Primary amines
positive	pos-M90T59	90.0544645	0.976183333	90.0544645	HMDB0000056	Beta-Alanine	89.0471885	89.04767847	-5.502366008	[M+H]+	0	1	C3H7NO2	Blood;Cerebrospinal Fluid (CSF);Feces;Saliva;Urine	Kidney;Muscle;Pancreas;Placenta;Prostate	Aspartate Metabolism,SMP00067,map00250;Beta Ureidopropionase Deficiency,SMP00172,null;Beta-Alanine Metabolism,SMP00007,map00410;Canavan Disease,SMP00175,null;Carnosinuria, carnosinemia,SMP00493,null;Dihydropyrimidinase Deficiency,SMP00178,null;GABA-Transaminase Deficiency,SMP00351,null;Histidine Metabolism,SMP00044,map00340;Histidinemia,SMP00191,null;Hypoacetylaspartia,SMP00192,null;Malonic Acidu…	Organic acids and derivatives	Carboxylic acids and derivatives	Amino acids, peptides, and analogues
positive	pos-M90T59	90.0544645	0.976183333	90.0544645	HMDB0000161	L-Alanine	89.0471885	89.04767847	-5.502366008	[M+H]+	0	1	C3H7NO2	Blood;Breast Milk;Cerebrospinal Fluid (CSF);Feces;Saliva;Sweat;Urine	All Tissues;Prostate	2-Hydroxyglutric Aciduria (D And L Form),SMP00136,null;3-Phosphoglycerate dehydrogenase deficiency,SMP00721,null;4-Hydroxybutyric Aciduria/Succinic Semialdehyde Dehydrogenase Deficiency,SMP00243,null;Alanine Metabolism,SMP00055,map00250;Amikacin Pathway,SMP00253,null;Arbekacin Action Pathway,SMP00713,null;Argininemia,SMP00357,null;Argininosuccinic Aciduria,SMP00003,null;Azithromycin Pathway,SMP00…	Organic acids and derivatives	Carboxylic acids and derivatives	Amino acids, peptides, and analogues
positive	pos-M90T59	90.0544645	0.976183333	90.0544645	HMDB0000271	Sarcosine	89.0471885	89.04767847	-5.502366008	[M+H]+	0	1	C3H7NO2	Blood;Cerebrospinal Fluid (CSF);Feces;Saliva;Urine	Muscle;Prostate;Skeletal Muscle	3-Phosphoglycerate dehydrogenase deficiency,SMP00721,null;Cystathionine Beta-Synthase Deficiency,SMP00177,null;Dihydropyrimidine Dehydrogenase Deficiency (DHPD),SMP00179,null;Dimethylglycine Dehydrogenase Deficiency,SMP00242,null;Dimethylglycine Dehydrogenase Deficiency,SMP00484,null;Glycine and Serine Metabolism,SMP00004,map00260;Glycine N-methyltransferase Deficiency,SMP00222,null;Homocystinuri…	Organic acids and derivatives	Carboxylic acids and derivatives	Amino acids, peptides, and analogues
positive	pos-M90T59	90.0544645	0.976183333	90.0544645	HMDB0001310	D-Alanine	89.0471885	89.04767847	-5.502366008	[M+H]+	0	1	C3H7NO2	Blood;Cerebrospinal Fluid (CSF);Feces	-	-	Organic acids and derivatives	Carboxylic acids and derivatives	-
positive	pos-M90T59	90.0544645	0.976183333	90.0544645	HMDB0031219	Ethyl carbamate	89.0471885	89.04767847	-5.502366008	[M+H]+	0	1	C3H7NO2	-	-	-	Organic acids and derivatives	Carboximidic acids and derivatives	-
positive	pos-M90T59	90.0544645	0.976183333	90.0544645	HMDB0062251	(alpha-D-mannosyl)7-beta-D-mannosyl-diacetylchitobiosyl-L-asparagine, isoform A (protein)	89.0471885	89.04767847	-5.502366008	[M+H]+	0	1	C3H7NO2	Blood	-	-	Organic acids and derivatives	Carboxylic acids and derivatives	-
positive	pos-M90T59	90.0544645	0.976183333	90.0544645	HMDB0001167	Pyruvaldehyde	72.0206415	72.02112937	-6.774010952	[M+NH4]+	0	1	C3H4O2	Blood;Urine	Fibroblasts;Kidney;Lens;Liver	3-Phosphoglycerate dehydrogenase deficiency,SMP00721,null;Dihydropyrimidine Dehydrogenase Deficiency (DHPD),SMP00179,null;Dimethylglycine Dehydrogenase Deficiency,SMP00242,null;Dimethylglycine Dehydrogenase Deficiency,SMP00484,null;Glycine and Serine Metabolism,SMP00004,map00260;Hyperglycinemia, non-ketotic,SMP00485,null;Leigh Syndrome,SMP00196,null;Non Ketotic Hyperglycinemia,SMP00223,null;Prima…	Organic oxygen compounds	Organooxygen compounds	Carbonyl compounds
positive	pos-M90T59	90.0544645	0.976183333	90.0544645	HMDB0006112	Malondialdehyde	72.0206415	72.02112937	-6.774010952	[M+NH4]+	0	1	C3H4O2	Blood;Cerebrospinal Fluid (CSF);Urine	-	-	Organic oxygen compounds	Organooxygen compounds	-
positive	pos-M90T59	90.0544645	0.976183333	90.0544645	HMDB0031647	Acrylic acid	72.0206415	72.02112937	-6.774010952	[M+NH4]+	0	1	C3H4O2	Saliva	-	Cyclophosphamide Metabolism Pathway,SMP00604,null;Cyclophosphamide Pathway,SMP00447,null;Ifosfamide Metabolism Pathway,SMP00605,null;Ifosfamide Pathway,SMP00448,null	Organic acids and derivatives	Carboxylic acids and derivatives	Acrylic acids and derivatives
positive	pos-M91T59	91.05728931	0.979375	91.05728931	HMDB0031245	2-Methyl-1-propanethiol	90.05001331	90.05032101	-3.416929945	[M+H]+	0	1	C4H10S	-	-	-	Organosulfur compounds	Thiols	Alkylthiols
positive	pos-M91T59	91.05728931	0.979375	91.05728931	HMDB0031322	1-Butanethiol	90.05001331	90.05032101	-3.416929945	[M+H]+	0	1	C4H10S	-	-	-	Organosulfur compounds	Thiols	-
positive	pos-M91T59	91.05728931	0.979375	91.05728931	HMDB0031666	Diethyl sulfide	90.05001331	90.05032101	-3.416929945	[M+H]+	0	1	C4H10S	-	-	-	Organosulfur compounds	Thioethers	Dialkylthioethers
positive	pos-M91T59	91.05728931	0.979375	91.05728931	HMDB0040576	2-(Methylthio)propane	90.05001331	90.05032101	-3.416929945	[M+H]+	0	1	C4H10S	-	-	-	Organosulfur compounds	Thioethers	-
positive	pos-M91T59	91.05728931	0.979375	91.05728931	HMDB0061871	1-(Methylthio)-propane	90.05001331	90.05032101	-3.416929945	[M+H]+	0	1	C4H10S	Feces;Saliva	-	-	Organosulfur compounds	Thioethers	Dialkylthioethers
positive	pos-M93T125	93.00939753	2.075791667	93.00939753	HMDB0034232	(Chloromethyl)oxirane	92.00212153	92.00289249	-8.379767006	[M+H]+	0	1	C3H5ClO	-	-	-	Organoheterocyclic compounds	Epoxides	-
positive	pos-M93T125	93.00939753	2.075791667	93.00939753	HMDB0060456	cis-3-Chloro-2-propene-1-ol	92.00212153	92.00289249	-8.379767006	[M+H]+	0	1	C3H5ClO	-	-	-	Organohalogen compounds	Vinyl halides	-
positive	pos-M93T125	93.00939753	2.075791667	93.00939753	HMDB0060514	trans-3-Chloro-2-propene-1-ol	92.00212153	92.00289249	-8.379767006	[M+H]+	0	1	C3H5ClO	-	-	-	Organohalogen compounds	Vinyl halides	-
positive	pos-M93T50	93.04420674	0.83975	93.04420674	HMDB0041564	p-Tolyl phenylacetate	226.101	226.0993797	7.166357565	[M+2H-COCH2]2+	1	2	C15H14O2	-	-	-	Benzenoids	Benzene and substituted derivatives	Phenylacetic acid derivatives
positive	pos-M93T50	93.04420674	0.83975	93.04420674	HMDB0130334	4-[(2E)-3-phenylprop-2-en-1-yl]benzene-1,3-diol	226.101	226.0993797	7.166357565	[M+2H-COCH2]2+	1	2	C15H14O2	-	-	-	Phenylpropanoids and polyketides	Linear 1,3-diarylpropanoids	Cinnamylphenols
positive	pos-M93T50	93.04420674	0.83975	93.04420674	HMDB0130984	3-methoxy-5-[(E)-2-phenylethenyl]phenol	226.101	226.0993797	7.166357565	[M+2H-COCH2]2+	1	2	C15H14O2	-	-	-	Phenylpropanoids and polyketides	Stilbenes	null
positive	pos-M93T50	93.04420674	0.83975	93.04420674	HMDB0135209	3-hydroxy-1,3-diphenylpropan-1-one	226.101	226.0993797	7.166357565	[M+2H-COCH2]2+	1	2	C15H14O2	-	-	-	Phenylpropanoids and polyketides	Linear 1,3-diarylpropanoids	Chalcones and dihydrochalcones
positive	pos-M93T50	93.04420674	0.83975	93.04420674	HMDB0135210	1-(3-hydroxyphenyl)-3-phenylpropan-1-one	226.101	226.0993797	7.166357565	[M+2H-COCH2]2+	1	2	C15H14O2	-	-	-	Phenylpropanoids and polyketides	Linear 1,3-diarylpropanoids	Chalcones and dihydrochalcones
positive	pos-M93T50	93.04420674	0.83975	93.04420674	HMDB0135211	3-(3-hydroxyphenyl)-1-phenylpropan-1-one	226.101	226.0993797	7.166357565	[M+2H-COCH2]2+	1	2	C15H14O2	-	-	-	Phenylpropanoids and polyketides	Linear 1,3-diarylpropanoids	Chalcones and dihydrochalcones
positive	pos-M93T50	93.04420674	0.83975	93.04420674	HMDB0135212	1-(4-hydroxyphenyl)-3-phenylpropan-1-one	226.101	226.0993797	7.166357565	[M+2H-COCH2]2+	1	2	C15H14O2	-	-	-	Phenylpropanoids and polyketides	Linear 1,3-diarylpropanoids	Chalcones and dihydrochalcones
positive	pos-M93T50	93.04420674	0.83975	93.04420674	HMDB0135213	3-(4-hydroxyphenyl)-1-phenylpropan-1-one	226.101	226.0993797	7.166357565	[M+2H-COCH2]2+	1	2	C15H14O2	-	-	-	Phenylpropanoids and polyketides	Linear 1,3-diarylpropanoids	Chalcones and dihydrochalcones
positive	pos-M93T50	93.04420674	0.83975	93.04420674	HMDB0135214	1-(2-hydroxyphenyl)-3-phenylpropan-1-one	226.101	226.0993797	7.166357565	[M+2H-COCH2]2+	1	2	C15H14O2	-	-	-	Phenylpropanoids and polyketides	Linear 1,3-diarylpropanoids	Chalcones and dihydrochalcones
positive	pos-M93T50	93.04420674	0.83975	93.04420674	HMDB0135215	3-(2-hydroxyphenyl)-1-phenylpropan-1-one	226.101	226.0993797	7.166357565	[M+2H-COCH2]2+	1	2	C15H14O2	-	-	-	Phenylpropanoids and polyketides	Linear 1,3-diarylpropanoids	Chalcones and dihydrochalcones
positive	pos-M93T50	93.04420674	0.83975	93.04420674	HMDB0135540	1-hydroxy-1,3-diphenylpropan-2-one	226.101	226.0993797	7.166357565	[M+2H-COCH2]2+	1	2	C15H14O2	-	-	-	Phenylpropanoids and polyketides	Linear 1,3-diarylpropanoids	null
positive	pos-M93T50	93.04420674	0.83975	93.04420674	HMDB0135541	1-(3-hydroxyphenyl)-3-phenylpropan-2-one	226.101	226.0993797	7.166357565	[M+2H-COCH2]2+	1	2	C15H14O2	-	-	-	Phenylpropanoids and polyketides	Linear 1,3-diarylpropanoids	Cinnamylphenols
positive	pos-M93T50	93.04420674	0.83975	93.04420674	HMDB0135542	1-(4-hydroxyphenyl)-3-phenylpropan-2-one	226.101	226.0993797	7.166357565	[M+2H-COCH2]2+	1	2	C15H14O2	-	-	-	Phenylpropanoids and polyketides	Linear 1,3-diarylpropanoids	Cinnamylphenols
positive	pos-M93T50	93.04420674	0.83975	93.04420674	HMDB0135543	1-(2-hydroxyphenyl)-3-phenylpropan-2-one	226.101	226.0993797	7.166357565	[M+2H-COCH2]2+	1	2	C15H14O2	-	-	-	Phenylpropanoids and polyketides	Linear 1,3-diarylpropanoids	Cinnamylphenols
positive	pos-M93T50	93.04420674	0.83975	93.04420674	HMDB0135589	4-(3-hydroxy-3-phenylprop-1-en-1-yl)phenol	226.101	226.0993797	7.166357565	[M+2H-COCH2]2+	1	2	C15H14O2	-	-	-	Phenylpropanoids and polyketides	Linear 1,3-diarylpropanoids	Cinnamylphenols
positive	pos-M93T50	93.04420674	0.83975	93.04420674	HMDB0141210	3-phenyl-3,4-dihydro-2H-1-benzopyran-7-ol	226.101	226.0993797	7.166357565	[M+2H-COCH2]2+	1	2	C15H14O2	-	-	-	Phenylpropanoids and polyketides	Isoflavonoids	Hydroxyisoflavonoids
positive	pos-M93T50	93.04420674	0.83975	93.04420674	HMDB0033251	Phenylmethyl benzeneacetate	226.101	226.0993797	7.166353142	[M+2H-COCH2]2+	1	2	C15H14O2	-	-	-	Benzenoids	Benzene and substituted derivatives	Phenylacetic acid derivatives
positive	pos-M93T50	93.04420674	0.83975	93.04420674	HMDB0033946	2-Phenylethyl benzoate	226.101	226.0993797	7.166353142	[M+2H-COCH2]2+	1	2	C15H14O2	-	-	-	Benzenoids	Benzene and substituted derivatives	-
positive	pos-M93T50	93.04420674	0.83975	93.04420674	HMDB0037158	3-[(2-Methyl-3-furanyl)thio]-4-heptanone	226.101	226.1027505	-7.742099537	[M+2H-COCH2]2+	1	2	C12H18O2S	-	-	-	Organosulfur compounds	Thioethers	Alkylarylthioethers
positive	pos-M93T292	93.0692617	4.861533333	93.0692617	HMDB0034168	Toluene	92.0619857	92.06260026	-6.675391545	[M+H]+	0	1	C7H8	Blood;Feces;Saliva;Urine	-	-	Benzenoids	Benzene and substituted derivatives	Toluenes
positive	pos-M95T50	95.05982977	0.83975	95.05982977	HMDB0041564	p-Tolyl phenylacetate	226.101	226.0993797	7.166357565	[M+H-C5H8O4]+	1	1	C15H14O2	-	-	-	Benzenoids	Benzene and substituted derivatives	Phenylacetic acid derivatives
positive	pos-M95T50	95.05982977	0.83975	95.05982977	HMDB0130334	4-[(2E)-3-phenylprop-2-en-1-yl]benzene-1,3-diol	226.101	226.0993797	7.166357565	[M+H-C5H8O4]+	1	1	C15H14O2	-	-	-	Phenylpropanoids and polyketides	Linear 1,3-diarylpropanoids	Cinnamylphenols
positive	pos-M95T50	95.05982977	0.83975	95.05982977	HMDB0130984	3-methoxy-5-[(E)-2-phenylethenyl]phenol	226.101	226.0993797	7.166357565	[M+H-C5H8O4]+	1	1	C15H14O2	-	-	-	Phenylpropanoids and polyketides	Stilbenes	null
positive	pos-M95T50	95.05982977	0.83975	95.05982977	HMDB0135209	3-hydroxy-1,3-diphenylpropan-1-one	226.101	226.0993797	7.166357565	[M+H-C5H8O4]+	1	1	C15H14O2	-	-	-	Phenylpropanoids and polyketides	Linear 1,3-diarylpropanoids	Chalcones and dihydrochalcones
positive	pos-M95T50	95.05982977	0.83975	95.05982977	HMDB0135210	1-(3-hydroxyphenyl)-3-phenylpropan-1-one	226.101	226.0993797	7.166357565	[M+H-C5H8O4]+	1	1	C15H14O2	-	-	-	Phenylpropanoids and polyketides	Linear 1,3-diarylpropanoids	Chalcones and dihydrochalcones
positive	pos-M95T50	95.05982977	0.83975	95.05982977	HMDB0135211	3-(3-hydroxyphenyl)-1-phenylpropan-1-one	226.101	226.0993797	7.166357565	[M+H-C5H8O4]+	1	1	C15H14O2	-	-	-	Phenylpropanoids and polyketides	Linear 1,3-diarylpropanoids	Chalcones and dihydrochalcones
positive	pos-M95T50	95.05982977	0.83975	95.05982977	HMDB0135212	1-(4-hydroxyphenyl)-3-phenylpropan-1-one	226.101	226.0993797	7.166357565	[M+H-C5H8O4]+	1	1	C15H14O2	-	-	-	Phenylpropanoids and polyketides	Linear 1,3-diarylpropanoids	Chalcones and dihydrochalcones
positive	pos-M95T50	95.05982977	0.83975	95.05982977	HMDB0135213	3-(4-hydroxyphenyl)-1-phenylpropan-1-one	226.101	226.0993797	7.166357565	[M+H-C5H8O4]+	1	1	C15H14O2	-	-	-	Phenylpropanoids and polyketides	Linear 1,3-diarylpropanoids	Chalcones and dihydrochalcones
positive	pos-M95T50	95.05982977	0.83975	95.05982977	HMDB0135214	1-(2-hydroxyphenyl)-3-phenylpropan-1-one	226.101	226.0993797	7.166357565	[M+H-C5H8O4]+	1	1	C15H14O2	-	-	-	Phenylpropanoids and polyketides	Linear 1,3-diarylpropanoids	Chalcones and dihydrochalcones
positive	pos-M95T50	95.05982977	0.83975	95.05982977	HMDB0135215	3-(2-hydroxyphenyl)-1-phenylpropan-1-one	226.101	226.0993797	7.166357565	[M+H-C5H8O4]+	1	1	C15H14O2	-	-	-	Phenylpropanoids and polyketides	Linear 1,3-diarylpropanoids	Chalcones and dihydrochalcones
positive	pos-M95T50	95.05982977	0.83975	95.05982977	HMDB0135540	1-hydroxy-1,3-diphenylpropan-2-one	226.101	226.0993797	7.166357565	[M+H-C5H8O4]+	1	1	C15H14O2	-	-	-	Phenylpropanoids and polyketides	Linear 1,3-diarylpropanoids	null
positive	pos-M95T50	95.05982977	0.83975	95.05982977	HMDB0135541	1-(3-hydroxyphenyl)-3-phenylpropan-2-one	226.101	226.0993797	7.166357565	[M+H-C5H8O4]+	1	1	C15H14O2	-	-	-	Phenylpropanoids and polyketides	Linear 1,3-diarylpropanoids	Cinnamylphenols
positive	pos-M95T50	95.05982977	0.83975	95.05982977	HMDB0135542	1-(4-hydroxyphenyl)-3-phenylpropan-2-one	226.101	226.0993797	7.166357565	[M+H-C5H8O4]+	1	1	C15H14O2	-	-	-	Phenylpropanoids and polyketides	Linear 1,3-diarylpropanoids	Cinnamylphenols
positive	pos-M95T50	95.05982977	0.83975	95.05982977	HMDB0135543	1-(2-hydroxyphenyl)-3-phenylpropan-2-one	226.101	226.0993797	7.166357565	[M+H-C5H8O4]+	1	1	C15H14O2	-	-	-	Phenylpropanoids and polyketides	Linear 1,3-diarylpropanoids	Cinnamylphenols
positive	pos-M95T50	95.05982977	0.83975	95.05982977	HMDB0135589	4-(3-hydroxy-3-phenylprop-1-en-1-yl)phenol	226.101	226.0993797	7.166357565	[M+H-C5H8O4]+	1	1	C15H14O2	-	-	-	Phenylpropanoids and polyketides	Linear 1,3-diarylpropanoids	Cinnamylphenols
positive	pos-M95T50	95.05982977	0.83975	95.05982977	HMDB0141210	3-phenyl-3,4-dihydro-2H-1-benzopyran-7-ol	226.101	226.0993797	7.166357565	[M+H-C5H8O4]+	1	1	C15H14O2	-	-	-	Phenylpropanoids and polyketides	Isoflavonoids	Hydroxyisoflavonoids
positive	pos-M95T50	95.05982977	0.83975	95.05982977	HMDB0033251	Phenylmethyl benzeneacetate	226.101	226.0993797	7.166353142	[M+H-C5H8O4]+	1	1	C15H14O2	-	-	-	Benzenoids	Benzene and substituted derivatives	Phenylacetic acid derivatives
positive	pos-M95T50	95.05982977	0.83975	95.05982977	HMDB0033946	2-Phenylethyl benzoate	226.101	226.0993797	7.166353142	[M+H-C5H8O4]+	1	1	C15H14O2	-	-	-	Benzenoids	Benzene and substituted derivatives	-
positive	pos-M95T50	95.05982977	0.83975	95.05982977	HMDB0037158	3-[(2-Methyl-3-furanyl)thio]-4-heptanone	226.101	226.1027505	-7.742099537	[M+H-C5H8O4]+	1	1	C12H18O2S	-	-	-	Organosulfur compounds	Thioethers	Alkylarylthioethers
positive	pos-M97T58	97.02752094	0.971216667	97.02752094	HMDB0032914	2-Furancarboxaldehyde	96.02024494	96.02112937	-9.210787718	[M+H]+	0	1	C5H4O2	Feces;Urine	-	-	Organooxygen compounds	Carbonyl compounds	Aldehydes
positive	pos-M97T58	97.02752094	0.971216667	97.02752094	HMDB0060503	Protoanemonin	96.02024494	96.02112937	-9.210787718	[M+H]+	0	1	C5H4O2	-	-	-	Organoheterocyclic compounds	Dihydrofurans	-
positive	pos-M99T58	98.98354227	0.973333333	98.98354227	HMDB0002142	Phosphoric acid	97.97626627	97.9768951	-6.418103955	[M+H]+	0	1	H3O4P	Blood;Feces;Urine	-	2-Hydroxyglutric Aciduria (D And L Form),SMP00136,null;4-Hydroxybutyric Aciduria/Succinic Semialdehyde Dehydrogenase Deficiency,SMP00243,null;5-oxoprolinase deficiency,SMP00500,null;5-Oxoprolinuria,SMP00143,null;Adenine phosphoribosyltransferase deficiency (APRT),SMP00535,null;Adenosine Deaminase Deficiency,SMP00144,null;Adenylosuccinate Lyase Deficiency,SMP00167,null;AICA-Ribosiduria,SMP00168,nu…	Inorganic compounds	Homogeneous non-metal compounds	Non-metal oxoanionic compounds
positive	pos-M100T63	100.0747944	1.058041667	100.0747944	HMDB0011749	2-Piperidinone	99.06751836	99.06841392	-9.039732601	[M+H]+	0	1	C5H9NO	Blood;Feces;Saliva	-	-	Organoheterocyclic compounds	Piperidines	-
positive	pos-M100T63	100.0747944	1.058041667	100.0747944	HMDB0034587	1-Pyrrolidinecarboxaldehyde	99.06751836	99.06841392	-9.039732601	[M+H]+	0	1	C5H9NO	-	-	-	Organoheterocyclic compounds	Pyrrolidines	-
positive	pos-M100T63	100.0747944	1.058041667	100.0747944	HMDB0040518	2,5-Dihydro-2,4-dimethyloxazole	99.06751836	99.06841392	-9.039732601	[M+H]+	0	1	C5H9NO	-	-	-	Organoheterocyclic compounds	Azolines	-
positive	pos-M100T63	100.0747944	1.058041667	100.0747944	HMDB0060309	(2R)-2-Hydroxy-2-methylbutanenitrile	99.06751836	99.06841392	-9.039732601	[M+H]+	0	1	C5H9NO	-	-	-	Organic oxygen compounds	Organooxygen compounds	-
positive	pos-M102T57	102.0542294	0.945208333	102.0542294	HMDB0029387	L-3-Aminodihydro-2(3H)-furanone	101.0469534	101.0476785	-7.175505128	[M+H]+	0	1	C4H7NO2	-	-	-	Organic acids and derivatives	Carboxylic acids and derivatives	Amino acids, peptides, and analogues
positive	pos-M102T57	102.0542294	0.945208333	102.0542294	HMDB0029615	(S)-2-Azetidinecarboxylic acid	101.0469534	101.0476785	-7.175505128	[M+H]+	0	1	C4H7NO2	-	-	-	Organic acids and derivatives	Carboxylic acids and derivatives	-
positive	pos-M102T57	102.0542294	0.945208333	102.0542294	HMDB0036458	1-Aminocyclopropanecarboxylic acid	101.0469534	101.0476785	-7.175505128	[M+H]+	0	1	C4H7NO2	-	-	-	Organic acids and derivatives	Carboxylic acids and derivatives	-
positive	pos-M102T57	102.0542294	0.945208333	102.0542294	HMDB0094691	Furanone A	84.0204064	84.02112937	-8.604551503	[M+NH4]+	0	1	C4H4O2	Feces	-	-	Organoheterocyclic compounds	Dihydrofurans	Furanones
positive	pos-M102T57	102.0542294	0.945208333	102.0542294	HMDB0032330	4-Hydroxy-2-butenoic acid gamma-lactone	84.0204064	84.02112937	-8.604587208	[M+NH4]+	0	1	C4H4O2	-	-	-	Organoheterocyclic compounds	Dihydrofurans	Furanones
positive	pos-M102T141	102.0905394	2.354	102.0905394	HMDB0012815	5-Aminopentanal	101.0832634	101.084064	-7.919707247	[M+H]+	0	1	C5H11NO	-	-	-	Organic oxygen compounds	Organooxygen compounds	-
positive	pos-M102T141	102.0905394	2.354	102.0905394	HMDB0062600	N-butylformamide	101.0832634	101.084064	-7.919707247	[M+H]+	0	1	C5H11NO	-	-	-	Organic acids and derivatives	Carboxylic acids and derivatives	Carboxylic acid derivatives
positive	pos-M102T141	102.0905394	2.354	102.0905394	HMDB0001184	Methyl propenyl ketone	84.05671642	84.05751488	-9.49891506	[M+NH4]+	0	1	C5H8O	Feces;Saliva	-	-	Organic oxygen compounds	Organooxygen compounds	-
positive	pos-M102T141	102.0905394	2.354	102.0905394	HMDB0012157	3-Methyl-2-butenal	84.05671642	84.05751488	-9.49891506	[M+NH4]+	0	1	C5H8O	Feces	-	-	Organic oxygen compounds	Organooxygen compounds	-
positive	pos-M102T141	102.0905394	2.354	102.0905394	HMDB0031407	Cyclopentanone	84.05671642	84.05751488	-9.49891506	[M+NH4]+	0	1	C5H8O	-	-	-	Organooxygen compounds	Carbonyl compounds	Ketones
positive	pos-M102T141	102.0905394	2.354	102.0905394	HMDB0031512	Tiglic aldehyde	84.05671642	84.05751488	-9.49891506	[M+NH4]+	0	1	C5H8O	Feces;Saliva	-	-	Organic oxygen compounds	Organooxygen compounds	-
positive	pos-M102T141	102.0905394	2.354	102.0905394	HMDB0031530	3-Methyl-3-buten-2-one	84.05671642	84.05751488	-9.49891506	[M+NH4]+	0	1	C5H8O	Saliva	-	-	Organooxygen compounds	Carbonyl compounds	Alpha,beta-unsaturated carbonyl compounds
positive	pos-M102T141	102.0905394	2.354	102.0905394	HMDB0031601	2-Pentenal	84.05671642	84.05751488	-9.49891506	[M+NH4]+	0	1	C5H8O	-	-	-	Organooxygen compounds	Carbonyl compounds	Alpha,beta-unsaturated carbonyl compounds
positive	pos-M102T141	102.0905394	2.354	102.0905394	HMDB0031606	4-Penten-2-one	84.05671642	84.05751488	-9.49891506	[M+NH4]+	0	1	C5H8O	-	-	-	Organic oxygen compounds	Organooxygen compounds	-
positive	pos-M102T141	102.0905394	2.354	102.0905394	HMDB0031607	1-Penten-3-one	84.05671642	84.05751488	-9.49891506	[M+NH4]+	0	1	C5H8O	Feces;Saliva	-	-	Organooxygen compounds	Carbonyl compounds	Alpha,beta-unsaturated carbonyl compounds
positive	pos-M102T141	102.0905394	2.354	102.0905394	HMDB0032458	4-Pentenal	84.05671642	84.05751488	-9.49891506	[M+NH4]+	0	1	C5H8O	-	-	-	Organooxygen compounds	Carbonyl compounds	Aldehydes
positive	pos-M102T141	102.0905394	2.354	102.0905394	HMDB0037788	xi-2,3-Dihydro-3-methylfuran	84.05671642	84.05751488	-9.49891506	[M+NH4]+	0	1	C5H8O	Feces	-	-	Organoheterocyclic compounds	Dihydrofurans	-
positive	pos-M102T141	102.0905394	2.354	102.0905394	HMDB0040584	2,3-Dihydro-4-methylfuran	84.05671642	84.05751488	-9.49891506	[M+NH4]+	0	1	C5H8O	-	-	-	Organoheterocyclic compounds	Dihydrofurans	-
positive	pos-M102T479	102.1271524	7.988641667	102.1271524	HMDB0032323	Hexylamine	101.1198764	101.1204495	-5.667010431	[M+H]+	0	1	C6H15N	-	-	-	Organonitrogen compounds	Amines	Primary amines
positive	pos-M102T479	102.1271524	7.988641667	102.1271524	HMDB0032539	Triethylamine	101.1198764	101.1204495	-5.667010431	[M+H]+	0	1	C6H15N	-	-	-	Organonitrogen compounds	Amines	Tertiary amines
positive	pos-M102T479	102.1271524	7.988641667	102.1271524	HMDB0029597	Cyclohexane	84.09332943	84.09390038	-6.789429904	[M+NH4]+	0	1	C6H12	Feces;Saliva	-	-	Hydrocarbons	Saturated hydrocarbons	Cycloalkanes
positive	pos-M102T479	102.1271524	7.988641667	102.1271524	HMDB0031542	Methylcyclopentane	84.09332943	84.09390038	-6.789429904	[M+NH4]+	0	1	C6H12	Saliva	-	-	Hydrocarbons	Saturated hydrocarbons	-
positive	pos-M102T132	102.1271836	2.202883333	102.1271836	HMDB0032323	Hexylamine	101.1199076	101.1204495	-5.358339117	[M+H]+	0	1	C6H15N	-	-	-	Organonitrogen compounds	Amines	Primary amines
positive	pos-M102T132	102.1271836	2.202883333	102.1271836	HMDB0032539	Triethylamine	101.1199076	101.1204495	-5.358339117	[M+H]+	0	1	C6H15N	-	-	-	Organonitrogen compounds	Amines	Tertiary amines
positive	pos-M102T132	102.1271836	2.202883333	102.1271836	HMDB0029597	Cyclohexane	84.09336065	84.09390038	-6.418261699	[M+NH4]+	0	1	C6H12	Feces;Saliva	-	-	Hydrocarbons	Saturated hydrocarbons	Cycloalkanes
positive	pos-M102T132	102.1271836	2.202883333	102.1271836	HMDB0031542	Methylcyclopentane	84.09336065	84.09390038	-6.418261699	[M+NH4]+	0	1	C6H12	Saliva	-	-	Hydrocarbons	Saturated hydrocarbons	-
positive	pos-M103T153	103.0567242	2.543983333	103.0567242	HMDB0031529	3-Methyl-2-butene-1-thiol	102.0494482	102.050321	-8.552323112	[M+H]+	0	1	C5H10S	-	-	-	Organosulfur compounds	Thiols	Alkylthiols
positive	pos-M103T153	103.0567242	2.543983333	103.0567242	HMDB0038892	1-(Methylthio)-1-butene	102.0494482	102.050321	-8.552323112	[M+H]+	0	1	C5H10S	-	-	-	Organosulfur compounds	Thioethers	Thioenol ethers
positive	pos-M103T153	103.0567242	2.543983333	103.0567242	HMDB0039771	Cyclopentanethiol	102.0494482	102.050321	-8.552323112	[M+H]+	0	1	C5H10S	-	-	-	Organooxygen compounds	Alcohols and polyols	Cyclic alcohols and derivatives
positive	pos-M103T153	103.0567242	2.543983333	103.0567242	HMDB0040347	2-Methyl-1-propenethiol	102.0494482	102.050321	-8.552323112	[M+H]+	0	1	C5H10S	-	-	-	Organosulfur compounds	Thiols	-
positive	pos-M104T475	103.9544029	7.915116667	103.9544029	HMDB0001033	Hydrogen sulfite	80.96518489	80.96463959	6.735109485	[M+Na]+	0	1	HO3S	-	-	-	Inorganic compounds	Homogeneous non-metal compounds	Non-metal oxoanionic compounds
positive	pos-M104T475	103.9544029	7.915116667	103.9544029	HMDB0001033	Hydrogen sulfite	80.96518489	80.96463959	6.735109485	[M+Na]+	0	1	HO3S	-	-	-	Inorganic compounds	Homogeneous non-metal compounds	Non-metal oxoanionic compounds
positive	pos-M104T76	104.0519357	1.267716667	104.0519357	HMDB0031682	(±)-2-Methylthiazolidine	103.0446597	103.04557	-8.83401962	[M+H]+	0	1	C4H9NS	-	-	-	Organoheterocyclic compounds	Azolidines	-
positive	pos-M104T56	104.1064068	0.925	104.1064068	HMDB0031259	Neurine	103.0991308	103.099714	-5.656807862	[M+H]+	0	1	C5H13NO	-	-	-	Alkaloids and derivatives	null	null
positive	pos-M104T56	104.1064068	0.925	104.1064068	HMDB0006478	Iso-Valeraldehyde	86.07258383	86.07316494	-6.751398922	[M+NH4]+	0	1	C5H10O	Blood;Cerebrospinal Fluid (CSF);Feces;Saliva;Urine	-	-	Organic oxygen compounds	Organooxygen compounds	Carbonyl compounds
positive	pos-M104T56	104.1064068	0.925	104.1064068	HMDB0030124	Prenol	86.07258383	86.07316494	-6.751398922	[M+NH4]+	0	1	C5H10O	Feces	-	-	Organooxygen compounds	Alcohols and polyols	Primary alcohols
positive	pos-M104T56	104.1064068	0.925	104.1064068	HMDB0030126	3-Methyl-3-buten-1-ol	86.07258383	86.07316494	-6.751398922	[M+NH4]+	0	1	C5H10O	Feces	-	-	Organic oxygen compounds	Organooxygen compounds	-
positive	pos-M104T56	104.1064068	0.925	104.1064068	HMDB0031206	Pentanal	86.07258383	86.07316494	-6.751398922	[M+NH4]+	0	1	C5H10O	Feces;Saliva	-	-	Organic oxygen compounds	Organooxygen compounds	-
positive	pos-M104T56	104.1064068	0.925	104.1064068	HMDB0031525	(S)-2-Methylbutanal	86.07258383	86.07316494	-6.751398922	[M+NH4]+	0	1	C5H10O	Feces	-	-	Organic oxygen compounds	Organooxygen compounds	-
positive	pos-M104T56	104.1064068	0.925	104.1064068	HMDB0031526	(±)-2-Methylbutanal	86.07258383	86.07316494	-6.751398922	[M+NH4]+	0	1	C5H10O	Feces;Saliva	-	-	Organic oxygen compounds	Organooxygen compounds	-
positive	pos-M104T56	104.1064068	0.925	104.1064068	HMDB0031604	(E)-2-Penten-1-ol	86.07258383	86.07316494	-6.751398922	[M+NH4]+	0	1	C5H10O	Feces	-	-	Organic oxygen compounds	Organooxygen compounds	-
positive	pos-M104T56	104.1064068	0.925	104.1064068	HMDB0031605	1-Penten-3-ol	86.07258383	86.07316494	-6.751398922	[M+NH4]+	0	1	C5H10O	Feces	-	-	Organooxygen compounds	Alcohols and polyols	Secondary alcohols
positive	pos-M104T56	104.1064068	0.925	104.1064068	HMDB0033854	Isoprenyl alcohol	86.07258383	86.07316494	-6.751398922	[M+NH4]+	0	1	C5H10O	-	-	-	Organic oxygen compounds	Organooxygen compounds	-
positive	pos-M104T56	104.1064068	0.925	104.1064068	HMDB0034235	2-Pentanone	86.07258383	86.07316494	-6.751398922	[M+NH4]+	0	1	C5H10O	Feces;Saliva;Urine	-	-	Organic oxygen compounds	Organooxygen compounds	-
positive	pos-M104T56	104.1064068	0.925	104.1064068	HMDB0034465	2-Methyl-2-buten-1-ol	86.07258383	86.07316494	-6.751398922	[M+NH4]+	0	1	C5H10O	-	-	-	Organooxygen compounds	Alcohols and polyols	Primary alcohols
positive	pos-M104T56	104.1064068	0.925	104.1064068	HMDB0039779	xi-3-Methyl-3-buten-2-ol	86.07258383	86.07316494	-6.751398922	[M+NH4]+	0	1	C5H10O	-	-	-	Organic oxygen compounds	Organooxygen compounds	-
positive	pos-M104T484	104.1063165	8.074983333	104.1063165	HMDB0031259	Neurine	103.0990405	103.099714	-6.532494404	[M+H]+	0	1	C5H13NO	-	-	-	Alkaloids and derivatives	null	null
positive	pos-M104T484	104.1063165	8.074983333	104.1063165	HMDB0006478	Iso-Valeraldehyde	86.07249354	86.07316494	-7.800309254	[M+NH4]+	0	1	C5H10O	Blood;Cerebrospinal Fluid (CSF);Feces;Saliva;Urine	-	-	Organic oxygen compounds	Organooxygen compounds	Carbonyl compounds
positive	pos-M104T484	104.1063165	8.074983333	104.1063165	HMDB0030124	Prenol	86.07249354	86.07316494	-7.800309254	[M+NH4]+	0	1	C5H10O	Feces	-	-	Organooxygen compounds	Alcohols and polyols	Primary alcohols
positive	pos-M104T484	104.1063165	8.074983333	104.1063165	HMDB0030126	3-Methyl-3-buten-1-ol	86.07249354	86.07316494	-7.800309254	[M+NH4]+	0	1	C5H10O	Feces	-	-	Organic oxygen compounds	Organooxygen compounds	-
positive	pos-M104T484	104.1063165	8.074983333	104.1063165	HMDB0031206	Pentanal	86.07249354	86.07316494	-7.800309254	[M+NH4]+	0	1	C5H10O	Feces;Saliva	-	-	Organic oxygen compounds	Organooxygen compounds	-
positive	pos-M104T484	104.1063165	8.074983333	104.1063165	HMDB0031525	(S)-2-Methylbutanal	86.07249354	86.07316494	-7.800309254	[M+NH4]+	0	1	C5H10O	Feces	-	-	Organic oxygen compounds	Organooxygen compounds	-
positive	pos-M104T484	104.1063165	8.074983333	104.1063165	HMDB0031526	(±)-2-Methylbutanal	86.07249354	86.07316494	-7.800309254	[M+NH4]+	0	1	C5H10O	Feces;Saliva	-	-	Organic oxygen compounds	Organooxygen compounds	-
positive	pos-M104T484	104.1063165	8.074983333	104.1063165	HMDB0031604	(E)-2-Penten-1-ol	86.07249354	86.07316494	-7.800309254	[M+NH4]+	0	1	C5H10O	Feces	-	-	Organic oxygen compounds	Organooxygen compounds	-
positive	pos-M104T484	104.1063165	8.074983333	104.1063165	HMDB0031605	1-Penten-3-ol	86.07249354	86.07316494	-7.800309254	[M+NH4]+	0	1	C5H10O	Feces	-	-	Organooxygen compounds	Alcohols and polyols	Secondary alcohols
positive	pos-M104T484	104.1063165	8.074983333	104.1063165	HMDB0033854	Isoprenyl alcohol	86.07249354	86.07316494	-7.800309254	[M+NH4]+	0	1	C5H10O	-	-	-	Organic oxygen compounds	Organooxygen compounds	-
positive	pos-M104T484	104.1063165	8.074983333	104.1063165	HMDB0034235	2-Pentanone	86.07249354	86.07316494	-7.800309254	[M+NH4]+	0	1	C5H10O	Feces;Saliva;Urine	-	-	Organic oxygen compounds	Organooxygen compounds	-
positive	pos-M104T484	104.1063165	8.074983333	104.1063165	HMDB0034465	2-Methyl-2-buten-1-ol	86.07249354	86.07316494	-7.800309254	[M+NH4]+	0	1	C5H10O	-	-	-	Organooxygen compounds	Alcohols and polyols	Primary alcohols
positive	pos-M104T484	104.1063165	8.074983333	104.1063165	HMDB0039779	xi-3-Methyl-3-buten-2-ol	86.07249354	86.07316494	-7.800309254	[M+NH4]+	0	1	C5H10O	-	-	-	Organic oxygen compounds	Organooxygen compounds	-
positive	pos-M104T251	104.1066405	4.18255	104.1066405	HMDB0031259	Neurine	103.0993645	103.099714	-3.390103506	[M+H]+	0	1	C5H13NO	-	-	-	Alkaloids and derivatives	null	null
positive	pos-M104T251	104.1066405	4.18255	104.1066405	HMDB0006478	Iso-Valeraldehyde	86.07281752	86.07316494	-4.036306812	[M+NH4]+	0	1	C5H10O	Blood;Cerebrospinal Fluid (CSF);Feces;Saliva;Urine	-	-	Organic oxygen compounds	Organooxygen compounds	Carbonyl compounds
positive	pos-M104T251	104.1066405	4.18255	104.1066405	HMDB0030124	Prenol	86.07281752	86.07316494	-4.036306812	[M+NH4]+	0	1	C5H10O	Feces	-	-	Organooxygen compounds	Alcohols and polyols	Primary alcohols
positive	pos-M104T251	104.1066405	4.18255	104.1066405	HMDB0030126	3-Methyl-3-buten-1-ol	86.07281752	86.07316494	-4.036306812	[M+NH4]+	0	1	C5H10O	Feces	-	-	Organic oxygen compounds	Organooxygen compounds	-
positive	pos-M104T251	104.1066405	4.18255	104.1066405	HMDB0031206	Pentanal	86.07281752	86.07316494	-4.036306812	[M+NH4]+	0	1	C5H10O	Feces;Saliva	-	-	Organic oxygen compounds	Organooxygen compounds	-
positive	pos-M104T251	104.1066405	4.18255	104.1066405	HMDB0031525	(S)-2-Methylbutanal	86.07281752	86.07316494	-4.036306812	[M+NH4]+	0	1	C5H10O	Feces	-	-	Organic oxygen compounds	Organooxygen compounds	-
positive	pos-M104T251	104.1066405	4.18255	104.1066405	HMDB0031526	(±)-2-Methylbutanal	86.07281752	86.07316494	-4.036306812	[M+NH4]+	0	1	C5H10O	Feces;Saliva	-	-	Organic oxygen compounds	Organooxygen compounds	-
positive	pos-M104T251	104.1066405	4.18255	104.1066405	HMDB0031604	(E)-2-Penten-1-ol	86.07281752	86.07316494	-4.036306812	[M+NH4]+	0	1	C5H10O	Feces	-	-	Organic oxygen compounds	Organooxygen compounds	-
positive	pos-M104T251	104.1066405	4.18255	104.1066405	HMDB0031605	1-Penten-3-ol	86.07281752	86.07316494	-4.036306812	[M+NH4]+	0	1	C5H10O	Feces	-	-	Organooxygen compounds	Alcohols and polyols	Secondary alcohols
positive	pos-M104T251	104.1066405	4.18255	104.1066405	HMDB0033854	Isoprenyl alcohol	86.07281752	86.07316494	-4.036306812	[M+NH4]+	0	1	C5H10O	-	-	-	Organic oxygen compounds	Organooxygen compounds	-
positive	pos-M104T251	104.1066405	4.18255	104.1066405	HMDB0034235	2-Pentanone	86.07281752	86.07316494	-4.036306812	[M+NH4]+	0	1	C5H10O	Feces;Saliva;Urine	-	-	Organic oxygen compounds	Organooxygen compounds	-
positive	pos-M104T251	104.1066405	4.18255	104.1066405	HMDB0034465	2-Methyl-2-buten-1-ol	86.07281752	86.07316494	-4.036306812	[M+NH4]+	0	1	C5H10O	-	-	-	Organooxygen compounds	Alcohols and polyols	Primary alcohols
positive	pos-M104T251	104.1066405	4.18255	104.1066405	HMDB0039779	xi-3-Methyl-3-buten-2-ol	86.07281752	86.07316494	-4.036306812	[M+NH4]+	0	1	C5H10O	-	-	-	Organic oxygen compounds	Organooxygen compounds	-
positive	pos-M105T151	105.0328667	2.509666667	105.0328667	HMDB0031190	S-Ethyl thioacetate	104.029	104.0295856	-5.628860259	[M+H]+	1	1	C4H8OS	-	-	-	Organic acids and derivatives	Thiocarboxylic acids and derivatives	-
positive	pos-M105T151	105.0328667	2.509666667	105.0328667	HMDB0031192	S-Methyl propanethioate	104.029	104.0295856	-5.628860259	[M+H]+	1	1	C4H8OS	-	-	-	Organic acids and derivatives	Thiocarboxylic acids and derivatives	-
positive	pos-M105T151	105.0328667	2.509666667	105.0328667	HMDB0031857	3-(Methylthio)propanal	104.029	104.0295856	-5.628860259	[M+H]+	1	1	C4H8OS	Feces	-	-	Organic oxygen compounds	Organooxygen compounds	-
positive	pos-M105T151	105.0328667	2.509666667	105.0328667	HMDB0031982	3-Mercapto-2-butanone	104.029	104.0295856	-5.628860259	[M+H]+	1	1	C4H8OS	-	-	-	Organic oxygen compounds	Organooxygen compounds	-
positive	pos-M105T151	105.0328667	2.509666667	105.0328667	HMDB0040170	(Methylthio)acetone	104.029	104.0295856	-5.628860259	[M+H]+	1	1	C4H8OS	-	-	-	Organooxygen compounds	Carbonyl compounds	Ketones
positive	pos-M105T151	105.0328667	2.509666667	105.0328667	HMDB0041015	4-Mercapto-2-butanone	104.029	104.0295856	-5.628860259	[M+H]+	1	1	C4H8OS	-	-	-	Organooxygen compounds	Carbonyl compounds	Ketones
positive	pos-M105T151	105.0328667	2.509666667	105.0328667	HMDB0112254	Allyl methyl sulfoxide	104.029	104.0295861	-5.633512756	[M+H]+	1	1	C4H8OS	Breast Milk;Urine	-	-	Organosulfur compounds	Sulfoxides	null
positive	pos-M105T194	105.0688364	3.229208333	105.0688364	HMDB0034240	Styrene	104.0615604	104.0626003	-9.992645249	[M+H]+	0	1	C8H8	Blood;Feces;Saliva	-	-	Benzenoids	Benzene and substituted derivatives	-
positive	pos-M105T267	105.0691268	4.450391667	105.0691268	HMDB0034240	Styrene	104.0618508	104.0626003	-7.202021564	[M+H]+	0	1	C8H8	Blood;Feces;Saliva	-	-	Benzenoids	Benzene and substituted derivatives	-
positive	pos-M106T50	105.5469897	0.839025	105.5469897	HMDB0041564	p-Tolyl phenylacetate	226.101	226.0993797	7.166357565	[M+2H-NH3]2+	1	2	C15H14O2	-	-	-	Benzenoids	Benzene and substituted derivatives	Phenylacetic acid derivatives
positive	pos-M106T50	105.5469897	0.839025	105.5469897	HMDB0130334	4-[(2E)-3-phenylprop-2-en-1-yl]benzene-1,3-diol	226.101	226.0993797	7.166357565	[M+2H-NH3]2+	1	2	C15H14O2	-	-	-	Phenylpropanoids and polyketides	Linear 1,3-diarylpropanoids	Cinnamylphenols
positive	pos-M106T50	105.5469897	0.839025	105.5469897	HMDB0130984	3-methoxy-5-[(E)-2-phenylethenyl]phenol	226.101	226.0993797	7.166357565	[M+2H-NH3]2+	1	2	C15H14O2	-	-	-	Phenylpropanoids and polyketides	Stilbenes	null
positive	pos-M106T50	105.5469897	0.839025	105.5469897	HMDB0135209	3-hydroxy-1,3-diphenylpropan-1-one	226.101	226.0993797	7.166357565	[M+2H-NH3]2+	1	2	C15H14O2	-	-	-	Phenylpropanoids and polyketides	Linear 1,3-diarylpropanoids	Chalcones and dihydrochalcones
positive	pos-M106T50	105.5469897	0.839025	105.5469897	HMDB0135210	1-(3-hydroxyphenyl)-3-phenylpropan-1-one	226.101	226.0993797	7.166357565	[M+2H-NH3]2+	1	2	C15H14O2	-	-	-	Phenylpropanoids and polyketides	Linear 1,3-diarylpropanoids	Chalcones and dihydrochalcones
positive	pos-M106T50	105.5469897	0.839025	105.5469897	HMDB0135211	3-(3-hydroxyphenyl)-1-phenylpropan-1-one	226.101	226.0993797	7.166357565	[M+2H-NH3]2+	1	2	C15H14O2	-	-	-	Phenylpropanoids and polyketides	Linear 1,3-diarylpropanoids	Chalcones and dihydrochalcones
positive	pos-M106T50	105.5469897	0.839025	105.5469897	HMDB0135212	1-(4-hydroxyphenyl)-3-phenylpropan-1-one	226.101	226.0993797	7.166357565	[M+2H-NH3]2+	1	2	C15H14O2	-	-	-	Phenylpropanoids and polyketides	Linear 1,3-diarylpropanoids	Chalcones and dihydrochalcones
positive	pos-M106T50	105.5469897	0.839025	105.5469897	HMDB0135213	3-(4-hydroxyphenyl)-1-phenylpropan-1-one	226.101	226.0993797	7.166357565	[M+2H-NH3]2+	1	2	C15H14O2	-	-	-	Phenylpropanoids and polyketides	Linear 1,3-diarylpropanoids	Chalcones and dihydrochalcones
positive	pos-M106T50	105.5469897	0.839025	105.5469897	HMDB0135214	1-(2-hydroxyphenyl)-3-phenylpropan-1-one	226.101	226.0993797	7.166357565	[M+2H-NH3]2+	1	2	C15H14O2	-	-	-	Phenylpropanoids and polyketides	Linear 1,3-diarylpropanoids	Chalcones and dihydrochalcones
positive	pos-M106T50	105.5469897	0.839025	105.5469897	HMDB0135215	3-(2-hydroxyphenyl)-1-phenylpropan-1-one	226.101	226.0993797	7.166357565	[M+2H-NH3]2+	1	2	C15H14O2	-	-	-	Phenylpropanoids and polyketides	Linear 1,3-diarylpropanoids	Chalcones and dihydrochalcones
positive	pos-M106T50	105.5469897	0.839025	105.5469897	HMDB0135540	1-hydroxy-1,3-diphenylpropan-2-one	226.101	226.0993797	7.166357565	[M+2H-NH3]2+	1	2	C15H14O2	-	-	-	Phenylpropanoids and polyketides	Linear 1,3-diarylpropanoids	null
positive	pos-M106T50	105.5469897	0.839025	105.5469897	HMDB0135541	1-(3-hydroxyphenyl)-3-phenylpropan-2-one	226.101	226.0993797	7.166357565	[M+2H-NH3]2+	1	2	C15H14O2	-	-	-	Phenylpropanoids and polyketides	Linear 1,3-diarylpropanoids	Cinnamylphenols
positive	pos-M106T50	105.5469897	0.839025	105.5469897	HMDB0135542	1-(4-hydroxyphenyl)-3-phenylpropan-2-one	226.101	226.0993797	7.166357565	[M+2H-NH3]2+	1	2	C15H14O2	-	-	-	Phenylpropanoids and polyketides	Linear 1,3-diarylpropanoids	Cinnamylphenols
positive	pos-M106T50	105.5469897	0.839025	105.5469897	HMDB0135543	1-(2-hydroxyphenyl)-3-phenylpropan-2-one	226.101	226.0993797	7.166357565	[M+2H-NH3]2+	1	2	C15H14O2	-	-	-	Phenylpropanoids and polyketides	Linear 1,3-diarylpropanoids	Cinnamylphenols
positive	pos-M106T50	105.5469897	0.839025	105.5469897	HMDB0135589	4-(3-hydroxy-3-phenylprop-1-en-1-yl)phenol	226.101	226.0993797	7.166357565	[M+2H-NH3]2+	1	2	C15H14O2	-	-	-	Phenylpropanoids and polyketides	Linear 1,3-diarylpropanoids	Cinnamylphenols
positive	pos-M106T50	105.5469897	0.839025	105.5469897	HMDB0141210	3-phenyl-3,4-dihydro-2H-1-benzopyran-7-ol	226.101	226.0993797	7.166357565	[M+2H-NH3]2+	1	2	C15H14O2	-	-	-	Phenylpropanoids and polyketides	Isoflavonoids	Hydroxyisoflavonoids
positive	pos-M106T50	105.5469897	0.839025	105.5469897	HMDB0033251	Phenylmethyl benzeneacetate	226.101	226.0993797	7.166353142	[M+2H-NH3]2+	1	2	C15H14O2	-	-	-	Benzenoids	Benzene and substituted derivatives	Phenylacetic acid derivatives
positive	pos-M106T50	105.5469897	0.839025	105.5469897	HMDB0033946	2-Phenylethyl benzoate	226.101	226.0993797	7.166353142	[M+2H-NH3]2+	1	2	C15H14O2	-	-	-	Benzenoids	Benzene and substituted derivatives	-
positive	pos-M106T50	105.5469897	0.839025	105.5469897	HMDB0037158	3-[(2-Methyl-3-furanyl)thio]-4-heptanone	226.101	226.1027505	-7.742099537	[M+2H-NH3]2+	1	2	C12H18O2S	-	-	-	Organosulfur compounds	Thioethers	Alkylarylthioethers
positive	pos-M106T56	106.0490512	0.934275	106.0490512	HMDB0000187	L-Serine	105.0417752	105.0425931	-7.786459767	[M+H]+	0	1	C3H7NO3	Blood;Cerebrospinal Fluid (CSF);Feces;Saliva;Sweat;Urine	All Tissues;Prostate	3-Phosphoglycerate dehydrogenase deficiency,SMP00721,null;Ammonia Recycling,SMP00009,map00910;Cystathionine Beta-Synthase Deficiency,SMP00177,null;Dihydropyrimidine Dehydrogenase Deficiency (DHPD),SMP00179,null;Dimethylglycine Dehydrogenase Deficiency,SMP00242,null;Dimethylglycine Dehydrogenase Deficiency,SMP00484,null;Fabry disease,SMP00525,null;Gamma-cystathionase deficiency (CTH),SMP00514,null…
synthesis PE(20:0/16:0),SMP15406,null;Phosphatidylethanolamine Biosynthesis PE(20:0/16:1(9Z)),SMP15407,null;Phosphatidylethanolamine Biosynthesis PE(20:0/18:0),SMP15408,null;Phosphatidylethanolamine Biosynthesis PE(20:0/18:1(11Z)),SMP15409,null;Phosphatidylethanolamine Biosynthesis PE(20:0/18:1(9Z)),SMP15410,null;Phosphatidylethanolamine Biosynthesis PE(20:0/18:2(9Z,12Z)),SMP15411,null;Phosphatid…
)/18:3(9Z,12Z,15Z)),SMP15790,null;Phosphatidylethanolamine Biosynthesis PE(22:5(7Z,10Z,13Z,16Z,19Z)/18:4(6Z,9Z,12Z,15Z)),SMP15791,null;Phosphatidylethanolamine Biosynthesis PE(22:5(7Z,10Z,13Z,16Z,19Z)/20:0),SMP15792,null;Phosphatidylethanolamine Biosynthesis PE(22:5(7Z,10Z,13Z,16Z,19Z)/20:1(11Z)),SMP15793,null;Phosphatidylethanolamine Biosynthesis PE(22:5(7Z,10Z,13Z,16Z,19Z)/20:2(11Z,14Z)),SMP157…	Organic acids and derivatives	Carboxylic acids and derivatives	Amino acids, peptides, and analogues
positive	pos-M106T56	106.0490512	0.934275	106.0490512	HMDB0000187	L-Serine	105.0417752	105.0425931	-7.786459767	[M+H]+	0	1	C3H7NO3	Blood;Cerebrospinal Fluid (CSF);Feces;Saliva;Sweat;Urine	All Tissues;Prostate	3-Phosphoglycerate dehydrogenase deficiency,SMP00721,null;Ammonia Recycling,SMP00009,map00910;Cystathionine Beta-Synthase Deficiency,SMP00177,null;Dihydropyrimidine Dehydrogenase Deficiency (DHPD),SMP00179,null;Dimethylglycine Dehydrogenase Deficiency,SMP00242,null;Dimethylglycine Dehydrogenase Deficiency,SMP00484,null;Fabry disease,SMP00525,null;Gamma-cystathionase deficiency (CTH),SMP00514,null…
synthesis PE(20:0/16:0),SMP15406,null;Phosphatidylethanolamine Biosynthesis PE(20:0/16:1(9Z)),SMP15407,null;Phosphatidylethanolamine Biosynthesis PE(20:0/18:0),SMP15408,null;Phosphatidylethanolamine Biosynthesis PE(20:0/18:1(11Z)),SMP15409,null;Phosphatidylethanolamine Biosynthesis PE(20:0/18:1(9Z)),SMP15410,null;Phosphatidylethanolamine Biosynthesis PE(20:0/18:2(9Z,12Z)),SMP15411,null;Phosphatid…
)/18:3(9Z,12Z,15Z)),SMP15790,null;Phosphatidylethanolamine Biosynthesis PE(22:5(7Z,10Z,13Z,16Z,19Z)/18:4(6Z,9Z,12Z,15Z)),SMP15791,null;Phosphatidylethanolamine Biosynthesis PE(22:5(7Z,10Z,13Z,16Z,19Z)/20:0),SMP15792,null;Phosphatidylethanolamine Biosynthesis PE(22:5(7Z,10Z,13Z,16Z,19Z)/20:1(11Z)),SMP15793,null;Phosphatidylethanolamine Biosynthesis PE(22:5(7Z,10Z,13Z,16Z,19Z)/20:2(11Z,14Z)),SMP157…	Organic acids and derivatives	Carboxylic acids and derivatives	Amino acids, peptides, and analogues
positive	pos-M106T56	106.0490512	0.934275	106.0490512	HMDB0003406	D-Serine	105.0417752	105.0425931	-7.786459767	[M+H]+	0	1	C3H7NO3	Blood;Cerebrospinal Fluid (CSF);Saliva;Urine	Adipose Tissue;Epidermis;Fibroblasts;Intestine;Kidney;Lung;Muscle;Myelin;Neuron;Pancreas;Placenta;Platelet;Prostate;Skeletal Muscle;Spleen;Stratum Corneum;Testes	3-Phosphoglycerate dehydrogenase deficiency,SMP00721,null;Amikacin Pathway,SMP00253,null;Arbekacin Action Pathway,SMP00713,null;Azithromycin Pathway,SMP00247,null;Chloramphenicol Action Pathway,SMP00729,null;Clarithromycin Pathway,SMP00248,null;Clindamycin Pathway,SMP00249,null;Clomocycline Pathway,SMP00262,null;Demeclocycline Pathway,SMP00290,null;Dihydropyrimidine Dehydrogenase Deficiency (DHPD…	Organic acids and derivatives	Carboxylic acids and derivatives	-
positive	pos-M106T56	106.0490512	0.934275	106.0490512	HMDB0062263	Protein serine	105.0417752	105.0425931	-7.786459767	[M+H]+	0	1	C3H7NO3	-	-	-	Organic acids and derivatives	Carboxylic acids and derivatives	-
positive	pos-M106T56	106.0490512	0.934275	106.0490512	HMDB0062676	2-hydroxyacrylic Acid	88.01522819	88.01604399	-9.268809276	[M+NH4]+	0	1	C3H4O3	-	-	-	Organic acids and derivatives	Carboxylic acids and derivatives	Carboxylic acids
positive	pos-M106T56	106.0490512	0.934275	106.0490512	HMDB0000243	Pyruvic acid	88.01522819	88.01604399	-9.268866084	[M+NH4]+	0	1	C3H4O3	Blood;Breast Milk;Cellular Cytoplasm;Cerebrospinal Fluid (CSF);Feces;Saliva;Sweat;Urine	Adipose Tissue;Brain;Fibroblasts;Kidney;Liver;Muscle;Myocardium;Neuron;Pancreas;Skeletal Muscle;Spleen;Testes;Thyroid Gland	2-Hydroxyglutric Aciduria (D And L Form),SMP00136,null;2-ketoglutarate dehydrogenase complex deficiency,SMP00549,null;3-Phosphoglycerate dehydrogenase deficiency,SMP00721,null;4-Hydroxybutyric Aciduria/Succinic Semialdehyde Dehydrogenase Deficiency,SMP00243,null;Alanine Metabolism,SMP00055,map00250;Amino Sugar Metabolism,SMP00045,map00520;Ammonia Recycling,SMP00009,map00910;Argininemia,SMP00357,n…	Organic acids and derivatives	Keto acids and derivatives	Alpha-keto acids and derivatives
positive	pos-M106T56	106.0490512	0.934275	106.0490512	HMDB0011111	Malonic semialdehyde	88.01522819	88.01604399	-9.268866084	[M+NH4]+	0	1	C3H4O3	-	-	Aspartate Metabolism,SMP00067,map00250;Beta-Alanine Metabolism,SMP00007,map00410;Canavan Disease,SMP00175,null;Carnosinuria, carnosinemia,SMP00493,null;GABA-Transaminase Deficiency,SMP00351,null;Hypoacetylaspartia,SMP00192,null;Malonic Aciduria,SMP00198,null;Malonyl-coa decarboxylase deficiency,SMP00502,null;Methylmalonic Aciduria Due to Cobalamin-Related Disorders,SMP00201,null;Propanoate Metabo…	Organic oxygen compounds	Organooxygen compounds	-
positive	pos-M106T56	106.0490512	0.934275	106.0490512	HMDB0011111	Malonic semialdehyde	88.01522819	88.01604399	-9.268866084	[M+NH4]+	0	1	C3H4O3	-	-	Aspartate Metabolism,SMP00067,map00250;Beta-Alanine Metabolism,SMP00007,map00410;Canavan Disease,SMP00175,null;Carnosinuria, carnosinemia,SMP00493,null;GABA-Transaminase Deficiency,SMP00351,null;Hypoacetylaspartia,SMP00192,null;Malonic Aciduria,SMP00198,null;Malonyl-coa decarboxylase deficiency,SMP00502,null;Methylmalonic Aciduria Due to Cobalamin-Related Disorders,SMP00201,null;Propanoate Metabo…	Organic oxygen compounds	Organooxygen compounds	-
positive	pos-M106T56	106.0490512	0.934275	106.0490512	HMDB0040261	Glucosereductone	88.01522819	88.01604399	-9.268866084	[M+NH4]+	0	1	C3H4O3	-	-	-	Organic oxygen compounds	Organooxygen compounds	-
positive	pos-M107T330	107.0485044	5.500741667	107.0485044	HMDB0006115	Benzaldehyde	106.0412284	106.0418648	-6.001879853	[M+H]+	0	1	C7H6O	Blood;Feces;Saliva	-	-	Benzenoids	Benzene and substituted derivatives	-
positive	pos-M107T292	107.0848173	4.862666667	107.0848173	HMDB0125537	3-ethyl-5-methoxyphenol	152.084	152.0837296	1.777797011	[M+H-HCOOH]+	1	1	C9H12O2	-	-	-	Benzenoids	Phenols	Methoxyphenols
positive	pos-M107T292	107.0848173	4.862666667	107.0848173	HMDB0032132	2-Isopropyl-1,4-benzenediol	152.084	152.0837296	1.777783861	[M+H-HCOOH]+	1	1	C9H12O2	-	-	-	Benzenoids	Benzene and substituted derivatives	Cumenes
positive	pos-M107T292	107.0848173	4.862666667	107.0848173	HMDB0032599	3-(4-Hydroxyphenyl)-1-propanol	152.084	152.0837296	1.777783861	[M+H-HCOOH]+	1	1	C9H12O2	-	-	-	Benzenoids	Benzene and substituted derivatives	Phenols and derivatives
positive	pos-M107T292	107.0848173	4.862666667	107.0848173	HMDB0036169	3-(5-Methyl-2-furanyl)butanal	152.084	152.0837296	1.777783861	[M+H-HCOOH]+	1	1	C9H12O2	-	-	-	Organoheterocyclic compounds	Heteroaromatic compounds	-
positive	pos-M107T292	107.0848173	4.862666667	107.0848173	HMDB0036227	2-Propenyl 2,4-hexadienoate	152.084	152.0837296	1.777783861	[M+H-HCOOH]+	1	1	C9H12O2	-	-	-	Lipids and lipid-like molecules	Fatty Acyls	-
positive	pos-M107T292	107.0848173	4.862666667	107.0848173	HMDB0039801	1-(2-Furanyl)-1-pentanone	152.084	152.0837296	1.777783861	[M+H-HCOOH]+	1	1	C9H12O2	-	-	-	Organooxygen compounds	Carbonyl compounds	Ketones
positive	pos-M107T292	107.0848173	4.862666667	107.0848173	HMDB0039956	4-(Ethoxymethyl)phenol	152.084	152.0837296	1.777783861	[M+H-HCOOH]+	1	1	C9H12O2	-	-	-	Benzenoids	Benzene and substituted derivatives	-
positive	pos-M107T292	107.0848173	4.862666667	107.0848173	HMDB0040175	4-Ethyl-2-methoxyphenol	152.084	152.0837296	1.777783861	[M+H-HCOOH]+	1	1	C9H12O2	-	-	-	Benzenoids	Benzene and substituted derivatives	Phenols and derivatives
positive	pos-M107T292	107.0848173	4.862666667	107.0848173	HMDB0040216	2,6,6-Trimethyl-2-cyclohexene-1,4-dione	152.084	152.0837296	1.777783861	[M+H-HCOOH]+	1	1	C9H12O2	-	-	-	Organooxygen compounds	Carbonyl compounds	Ketones
positive	pos-M107T292	107.0848173	4.862666667	107.0848173	HMDB0040449	2-(Ethoxymethyl)phenol	152.084	152.0837296	1.777783861	[M+H-HCOOH]+	1	1	C9H12O2	-	-	-	Benzenoids	Benzene and substituted derivatives	-
positive	pos-M107T292	107.0848173	4.862666667	107.0848173	HMDB0041326	(Dimethoxymethyl)benzene	152.084	152.0837296	1.777783861	[M+H-HCOOH]+	1	1	C9H12O2	-	-	-	Benzenoids	Benzene and substituted derivatives	-
positive	pos-M107T292	107.0848173	4.862666667	107.0848173	HMDB0041804	2-Isopropoxyphenol	152.084	152.0837296	1.777783861	[M+H-HCOOH]+	1	1	C9H12O2	-	-	-	Benzenoids	Phenol ethers	-
positive	pos-M107T292	107.0848173	4.862666667	107.0848173	HMDB0059853	3,5-Dimethoxytoluene	152.084	152.0837296	1.777783861	[M+H-HCOOH]+	1	1	C9H12O2	-	-	-	Benzenoids	Benzene and substituted derivatives	-
positive	pos-M109T292	109.064367	4.861533333	109.064367	HMDB0001858	p-Cresol	108.057091	108.0575149	-3.922957931	[M+H]+	0	1	C7H8O	Blood;Feces;Saliva;Urine	Adipose Tissue;Fibroblasts	-	Benzenoids	Phenols	-
positive	pos-M109T292	109.064367	4.861533333	109.064367	HMDB0001858	p-Cresol	108.057091	108.0575149	-3.922957931	[M+H]+	0	1	C7H8O	Blood;Feces;Saliva;Urine	Adipose Tissue;Fibroblasts	-	Benzenoids	Phenols	-
positive	pos-M109T292	109.064367	4.861533333	109.064367	HMDB0002048	m-Cresol	108.057091	108.0575149	-3.922957931	[M+H]+	0	1	C7H8O	Blood;Feces;Saliva;Urine	-	-	Benzenoids	Phenols	-
positive	pos-M109T292	109.064367	4.861533333	109.064367	HMDB0002055	o-Cresol	108.057091	108.0575149	-3.922957931	[M+H]+	0	1	C7H8O	Blood;Feces;Urine	-	-	Benzenoids	Phenols	-
positive	pos-M109T292	109.064367	4.861533333	109.064367	HMDB0003119	Benzyl alcohol	108.057091	108.0575149	-3.922957931	[M+H]+	0	1	C7H8O	Feces;Saliva	-	-	Benzenoids	Benzene and substituted derivatives	Benzyl alcohols
positive	pos-M109T292	109.064367	4.861533333	109.064367	HMDB0033895	Anisole	108.057091	108.0575149	-3.922957931	[M+H]+	0	1	C7H8O	Urine	-	-	Benzenoids	Benzene and substituted derivatives	Phenol ethers
positive	pos-M109T299	109.1004812	4.980116667	109.1004812	HMDB0061897	(Z)-1,3-Octadiene	108.0932052	108.0939004	-6.431573452	[M+H]+	0	1	C8H12	Saliva	-	-	Hydrocarbons	Unsaturated hydrocarbons	-
positive	pos-M109T477	109.100635	7.949141667	109.100635	HMDB0061897	(Z)-1,3-Octadiene	108.093359	108.0939004	-5.008003366	[M+H]+	0	1	C8H12	Saliva	-	-	Hydrocarbons	Unsaturated hydrocarbons	-
positive	pos-M109T406	109.100462	6.763483333	109.100462	HMDB0061897	(Z)-1,3-Octadiene	108.093186	108.0939004	-6.608592635	[M+H]+	0	1	C8H12	Saliva	-	-	Hydrocarbons	Unsaturated hydrocarbons	-
positive	pos-M111T490	111.0197631	8.173516667	111.0197631	HMDB0031334	Glycerol alpha-monochlorohydrin	110.0124871	110.0134572	-8.817575885	[M+H]+	0	1	C3H7ClO2	-	-	-	Organohalogen compounds	Halohydrins	Chlorohydrins
positive	pos-M111T124	111.0433516	2.063333333	111.0433516	HMDB0000957	Pyrocatechol	110.0360756	110.0367794	-6.396025944	[M+H]+	0	1	C6H6O2	Blood;Feces;Saliva;Urine	Adipose Tissue;Adrenal Gland;Bone Marrow;Brain;Intestine;Liver;Neuron;Prostate	Alkaptonuria,SMP00169,null;Disulfiram Pathway,SMP00429,null;Dopamine beta-hydroxylase deficiency,SMP00498,null;Hawkinsinuria,SMP00190,null;Monoamine oxidase-a deficiency (MAO-A),SMP00533,null;Tyrosine Metabolism,SMP00006,map00350;Tyrosinemia Type I,SMP00218,null;Tyrosinemia, transient, of the newborn,SMP00494,null	Benzenoids	Phenols	Benzenediols
positive	pos-M111T124	111.0433516	2.063333333	111.0433516	HMDB0002434	Hydroquinone	110.0360756	110.0367794	-6.396025944	[M+H]+	0	1	C6H6O2	Blood;Urine	Bone Marrow;Fibroblasts;Kidney;Liver;Skin;Stratum Corneum	D-glyceric acidura,SMP00529,null;Familial lipoprotein lipase deficiency,SMP00530,null;Glycerol Kinase Deficiency,SMP00187,null;Glycerol Phosphate Shuttle,SMP00124,null;Glycerolipid Metabolism,SMP00039,map00561;Riboflavin Metabolism,SMP00070,map00740	Benzenoids	Phenols	Benzenediols
positive	pos-M111T124	111.0433516	2.063333333	111.0433516	HMDB0031180	(E,E)-2,4-Hexadienedial	110.0360756	110.0367794	-6.396025944	[M+H]+	0	1	C6H6O2	-	-	-	Organooxygen compounds	Carbonyl compounds	Aldehydes
positive	pos-M111T124	111.0433516	2.063333333	111.0433516	HMDB0032037	1,3-Benzenediol	110.0360756	110.0367794	-6.396025944	[M+H]+	0	1	C6H6O2	-	-	-	Benzenoids	Benzene and substituted derivatives	Phenols and derivatives
positive	pos-M111T124	111.0433516	2.063333333	111.0433516	HMDB0033002	5-Methyl-2-furancarboxaldehyde	110.0360756	110.0367794	-6.396025944	[M+H]+	0	1	C6H6O2	Feces	-	-	Organooxygen compounds	Carbonyl compounds	Aldehydes
positive	pos-M111T124	111.0433516	2.063333333	111.0433516	HMDB0033127	2-Acetylfuran	110.0360756	110.0367794	-6.396025944	[M+H]+	0	1	C6H6O2	Feces	-	-	Organic oxygen compounds	Organooxygen compounds	-
positive	pos-M111T292	111.0796365	4.859933333	111.0796365	HMDB0029721	2,3,5-Trimethylfuran	110.0723605	110.0731649	-7.307976449	[M+H]+	0	1	C7H10O	-	-	-	Organoheterocyclic compounds	Heteroaromatic compounds	null
positive	pos-M111T292	111.0796365	4.859933333	111.0796365	HMDB0029728	2-Ethyl-5-methylfuran	110.0723605	110.0731649	-7.307976449	[M+H]+	0	1	C7H10O	Feces	-	-	Organoheterocyclic compounds	Heteroaromatic compounds	-
positive	pos-M111T292	111.0796365	4.859933333	111.0796365	HMDB0031541	3-Methyl-2-cyclohexen-1-one	110.0723605	110.0731649	-7.307976449	[M+H]+	0	1	C7H10O	Feces	-	-	Organooxygen compounds	Carbonyl compounds	Ketones
positive	pos-M111T292	111.0796365	4.859933333	111.0796365	HMDB0040277	2-Propylfuran	110.0723605	110.0731649	-7.307976449	[M+H]+	0	1	C7H10O	-	-	-	Organoheterocyclic compounds	Heteroaromatic compounds	-
positive	pos-M111T292	111.0796365	4.859933333	111.0796365	HMDB0040278	2-Isopropylfuran	110.0723605	110.0731649	-7.307976449	[M+H]+	0	1	C7H10O	-	-	-	Organoheterocyclic compounds	Heteroaromatic compounds	null
positive	pos-M111T292	111.0796365	4.859933333	111.0796365	HMDB0061891	(E,Z)-2,4-Heptadienal	110.0723605	110.0731649	-7.307976449	[M+H]+	0	1	C7H10O	-	-	-	Organooxygen compounds	Carbonyl compounds	Aldehydes
positive	pos-M111T153	111.1162883	2.55605	111.1162883	HMDB0040966	1,3-Octadiene	110.1090123	110.1095504	-4.887367906	[M+H]+	0	1	C8H14	Saliva	-	-	Hydrocarbons	Olefins	Acyclic olefins
positive	pos-M111T153	111.1162883	2.55605	111.1162883	HMDB0061899	2-(Methylenebutyl)-cyclopropane	110.1090123	110.1095504	-4.887367906	[M+H]+	0	1	C8H14	Saliva	-	-	Hydrocarbons	Saturated hydrocarbons	-
positive	pos-M111T153	111.1162883	2.55605	111.1162883	HMDB0061900	2,4-Octadiene	110.1090123	110.1095504	-4.887367906	[M+H]+	0	1	C8H14	Saliva	-	-	Hydrocarbons	Unsaturated hydrocarbons	-
positive	pos-M111T153	111.1162883	2.55605	111.1162883	HMDB0061901	Dimethylhexa-1,4-diene	110.1090123	110.1095504	-4.887367906	[M+H]+	0	1	C8H14	-	-	-	Hydrocarbons	Unsaturated hydrocarbons	-
positive	pos-M111T153	111.1162883	2.55605	111.1162883	HMDB0061902	2,5-Dimethyl-2,4-hexadiene	110.1090123	110.1095504	-4.887367906	[M+H]+	0	1	C8H14	Saliva	-	-	Hydrocarbons	Unsaturated hydrocarbons	-
positive	pos-M112T50	112.0859607	0.834716667	112.0859607	HMDB0000870	Histamine	111.0786847	111.0796473	-8.665678478	[M+H]+	0	1	C5H9N3	Blood;Cerebrospinal Fluid (CSF);Feces;Saliva;Urine	Adipose Tissue;Adrenal Medulla;Bladder;Brain;Fibroblasts;Intestine;Kidney;Mast Cell;Muscle;Myelin;Nerve Cells;Neuron;Pancreas;Placenta;Platelet;Prostate;Skin;Spleen;Testes	Acrivastine H1-Antihistamine Action,SMP59881,null;Alcaftadine H1-Antihistamine Action,SMP62881,null;Alimemazine H1-Antihistamine Action,SMP59689,null;Antazoline H1-Antihistamine Action,SMP57584,null;Astemizole H1-Antihistamine Action,SMP59897,null;Azatadine H1-Antihistamine Action,SMP59865,null;Azelastine H1-Antihistamine Action,SMP60741,null;Bamipine H1-Antihistamine Action,SMP62882,null;Bepotas…	Organic nitrogen compounds	Organonitrogen compounds	Amines
positive	pos-M112T50	112.0859607	0.834716667	112.0859607	HMDB0014417	Betazole	111.0786847	111.0796473	-8.665678478	[M+H]+	0	1	C5H9N3	Blood;Feces;Urine	-	Betazole Action Pathway,SMP00736,null	Organic nitrogen compounds	Organonitrogen compounds	-
positive	pos-M112T50	112.0859607	0.834716667	112.0859607	HMDB0060263	Histamium	111.0786847	111.0796473	-8.665678478	[M+H]+	0	1	C5H9N3	-	-	Acrivastine H1-Antihistamine Action,SMP59881,null;Alcaftadine H1-Antihistamine Action,SMP62881,null;Alimemazine H1-Antihistamine Action,SMP59689,null;Antazoline H1-Antihistamine Action,SMP57584,null;Astemizole H1-Antihistamine Action,SMP59897,null;Azatadine H1-Antihistamine Action,SMP59865,null;Azelastine H1-Antihistamine Action,SMP60741,null;Bamipine H1-Antihistamine Action,SMP62882,null;Bepotas…	Organic nitrogen compounds	Organonitrogen compounds	Amines
positive	pos-M113T513	112.9553096	8.543308333	112.9553096	HMDB0060333	1,1-Dichloroethylene epoxide	111.9480336	111.9482701	-2.112937822	[M+H]+	0	1	C2H2Cl2O	-	-	-	Organoheterocyclic compounds	Epoxides	-
positive	pos-M113T513	112.9553096	8.543308333	112.9553096	HMDB0060357	2,2-Dichloroacetaldehyde	111.9480336	111.9482701	-2.112937822	[M+H]+	0	1	C2H2Cl2O	-	-	-	Organohalogen compounds	Organochlorides	-
positive	pos-M113T513	112.9553096	8.543308333	112.9553096	HMDB0060452	Chloroacetyl chloride	111.9480336	111.9482701	-2.112937822	[M+H]+	0	1	C2H2Cl2O	-	-	-	Organohalogen compounds	Acyl halides	-
positive	pos-M113T537	112.955287	8.952241667	112.955287	HMDB0060333	1,1-Dichloroethylene epoxide	111.948011	111.9482701	-2.314020206	[M+H]+	0	1	C2H2Cl2O	-	-	-	Organoheterocyclic compounds	Epoxides	-
positive	pos-M113T537	112.955287	8.952241667	112.955287	HMDB0060357	2,2-Dichloroacetaldehyde	111.948011	111.9482701	-2.314020206	[M+H]+	0	1	C2H2Cl2O	-	-	-	Organohalogen compounds	Organochlorides	-
positive	pos-M113T537	112.955287	8.952241667	112.955287	HMDB0060452	Chloroacetyl chloride	111.948011	111.9482701	-2.314020206	[M+H]+	0	1	C2H2Cl2O	-	-	-	Organohalogen compounds	Acyl halides	-
positive	pos-M113T77	113.0205884	1.27805	113.0205884	HMDB0000190	L-Lactic acid	90.03137039	90.03169406	-3.59500423	[M+Na]+	0	1	C3H6O3	Bile;Blood;Breast Milk;Cellular Cytoplasm;Cerebrospinal Fluid (CSF);Feces;Saliva;Sweat;Urine	All Tissues	Fructose-1,6-diphosphatase deficiency,SMP00562,null;Gluconeogenesis,SMP00128,map00010;Glutaminolysis and Cancer,SMP02298,null;Glycogen Storage Disease Type 1A (GSD1A) or Von Gierke Disease,SMP00374,null;Glycogenosis, Type IA. Von gierke disease,SMP00581,null;Glycogenosis, Type IB,SMP00573,null;Glycogenosis, Type IC,SMP00574,null;Leigh Syndrome,SMP00196,null;Phosphoenolpyruvate carboxykinase defic…	Organic acids and derivatives	Hydroxy acids and derivatives	-
positive	pos-M113T77	113.0205884	1.27805	113.0205884	HMDB0000190	L-Lactic acid	90.03137039	90.03169406	-3.59500423	[M+Na]+	0	1	C3H6O3	Bile;Blood;Breast Milk;Cellular Cytoplasm;Cerebrospinal Fluid (CSF);Feces;Saliva;Sweat;Urine	All Tissues	Fructose-1,6-diphosphatase deficiency,SMP00562,null;Gluconeogenesis,SMP00128,map00010;Glutaminolysis and Cancer,SMP02298,null;Glycogen Storage Disease Type 1A (GSD1A) or Von Gierke Disease,SMP00374,null;Glycogenosis, Type IA. Von gierke disease,SMP00581,null;Glycogenosis, Type IB,SMP00573,null;Glycogenosis, Type IC,SMP00574,null;Leigh Syndrome,SMP00196,null;Phosphoenolpyruvate carboxykinase defic…	Organic acids and derivatives	Hydroxy acids and derivatives	-
positive	pos-M113T77	113.0205884	1.27805	113.0205884	HMDB0000190	L-Lactic acid	90.03137039	90.03169406	-3.59500423	[M+Na]+	0	1	C3H6O3	Bile;Blood;Breast Milk;Cellular Cytoplasm;Cerebrospinal Fluid (CSF);Feces;Saliva;Sweat;Urine	All Tissues	Fructose-1,6-diphosphatase deficiency,SMP00562,null;Gluconeogenesis,SMP00128,map00010;Glutaminolysis and Cancer,SMP02298,null;Glycogen Storage Disease Type 1A (GSD1A) or Von Gierke Disease,SMP00374,null;Glycogenosis, Type IA. Von gierke disease,SMP00581,null;Glycogenosis, Type IB,SMP00573,null;Glycogenosis, Type IC,SMP00574,null;Leigh Syndrome,SMP00196,null;Phosphoenolpyruvate carboxykinase defic…	Organic acids and derivatives	Hydroxy acids and derivatives	-
positive	pos-M113T77	113.0205884	1.27805	113.0205884	HMDB0000190	L-Lactic acid	90.03137039	90.03169406	-3.59500423	[M+Na]+	0	1	C3H6O3	Bile;Blood;Breast Milk;Cellular Cytoplasm;Cerebrospinal Fluid (CSF);Feces;Saliva;Sweat;Urine	All Tissues	Fructose-1,6-diphosphatase deficiency,SMP00562,null;Gluconeogenesis,SMP00128,map00010;Glutaminolysis and Cancer,SMP02298,null;Glycogen Storage Disease Type 1A (GSD1A) or Von Gierke Disease,SMP00374,null;Glycogenosis, Type IA. Von gierke disease,SMP00581,null;Glycogenosis, Type IB,SMP00573,null;Glycogenosis, Type IC,SMP00574,null;Leigh Syndrome,SMP00196,null;Phosphoenolpyruvate carboxykinase defic…	Organic acids and derivatives	Hydroxy acids and derivatives	-
positive	pos-M113T77	113.0205884	1.27805	113.0205884	HMDB0000700	Hydroxypropionic acid	90.03137039	90.03169406	-3.59500423	[M+Na]+	0	1	C3H6O3	Blood;Cerebrospinal Fluid (CSF);Feces;Urine	-	Malonic Aciduria,SMP00198,null;Malonyl-coa decarboxylase deficiency,SMP00502,null;Methylmalonic Aciduria Due to Cobalamin-Related Disorders,SMP00201,null;Propanoate Metabolism,SMP00016,map00640	Organic acids and derivatives	Hydroxy acids and derivatives	-
positive	pos-M113T77	113.0205884	1.27805	113.0205884	HMDB0001051	Glyceraldehyde	90.03137039	90.03169406	-3.59500423	[M+Na]+	0	1	C3H6O3	Blood;Feces;Urine	Neuron	D-glyceric acidura,SMP00529,null;Familial lipoprotein lipase deficiency,SMP00530,null;Fructose and Mannose Degradation,SMP00064,map00051;Fructose intolerance, hereditary,SMP00725,null;Fructosuria,SMP00561,null;Glycerol Kinase Deficiency,SMP00187,null;Glycerolipid Metabolism,SMP00039,map00561	Organic oxygen compounds	Organooxygen compounds	Carbohydrates and carbohydrate conjugates
positive	pos-M113T77	113.0205884	1.27805	113.0205884	HMDB0001311	D-Lactic acid	90.03137039	90.03169406	-3.59500423	[M+Na]+	0	1	C3H6O3	Blood;Cerebrospinal Fluid (CSF);Urine	Bladder;Brain;Fibroblasts;Gut;Intestine;Liver;Muscle;Neuron;Placenta;Platelet;Skeletal Muscle;Skin;Spleen;Stratum Corneum;Testes	Leigh Syndrome,SMP00196,null;Primary hyperoxaluria II, PH2,SMP00558,null;Pyruvaldehyde Degradation,SMP00459,null;Pyruvate Decarboxylase E1 Component Deficiency (PDHE1 Deficiency),SMP00334,null;Pyruvate Dehydrogenase Complex Deficiency,SMP00212,null;Pyruvate kinase deficiency,SMP00559,null;Pyruvate Metabolism,SMP00060,map00620	Organic acids and derivatives	Hydroxy acids and derivatives	Alpha hydroxy acids and derivatives
positive	pos-M113T77	113.0205884	1.27805	113.0205884	HMDB0001311	D-Lactic acid	90.03137039	90.03169406	-3.59500423	[M+Na]+	0	1	C3H6O3	Blood;Cerebrospinal Fluid (CSF);Urine	Bladder;Brain;Fibroblasts;Gut;Intestine;Liver;Muscle;Neuron;Placenta;Platelet;Skeletal Muscle;Skin;Spleen;Stratum Corneum;Testes	Leigh Syndrome,SMP00196,null;Primary hyperoxaluria II, PH2,SMP00558,null;Pyruvaldehyde Degradation,SMP00459,null;Pyruvate Decarboxylase E1 Component Deficiency (PDHE1 Deficiency),SMP00334,null;Pyruvate Dehydrogenase Complex Deficiency,SMP00212,null;Pyruvate kinase deficiency,SMP00559,null;Pyruvate Metabolism,SMP00060,map00620	Organic acids and derivatives	Hydroxy acids and derivatives	Alpha hydroxy acids and derivatives
positive	pos-M113T77	113.0205884	1.27805	113.0205884	HMDB0001882	Dihydroxyacetone	90.03137039	90.03169406	-3.59500423	[M+Na]+	0	1	C3H6O3	Urine	Muscle;Stratum Corneum	-	Organic oxygen compounds	Organooxygen compounds	Carbohydrates and carbohydrate conjugates
positive	pos-M113T77	113.0205884	1.27805	113.0205884	HMDB0029580	Dimethyl carbonate	90.03137039	90.03169406	-3.59500423	[M+Na]+	0	1	C3H6O3	-	-	-	Organic acids and derivatives	Organic carbonic acids and derivatives	-
positive	pos-M113T77	113.0205884	1.27805	113.0205884	HMDB0031232	Monoethyl carbonate	90.03137039	90.03169406	-3.59500423	[M+Na]+	0	1	C3H6O3	-	-	-	Organic acids and derivatives	Organic carbonic acids and derivatives	-
positive	pos-M113T77	113.0205884	1.27805	113.0205884	HMDB0041929	Methoxyacetic acid	90.03137039	90.03169406	-3.59500423	[M+Na]+	0	1	C3H6O3	-	-	-	Organic acids and derivatives	Carboxylic acids and derivatives	-
positive	pos-M113T77	113.0205884	1.27805	113.0205884	HMDB0144295	2-hydroxypropanoic acid	90.03137039	90.03169406	-3.59500423	[M+Na]+	0	1	C3H6O3	-	-	-	Organic acids and derivatives	Hydroxy acids and derivatives	-
positive	pos-M113T116	113.0568478	1.934783333	113.0568478	HMDB0003156	2,3-Butanediol	90.06762979	90.06807956	-4.993713702	[M+Na]+	0	1	C4H10O2	Blood;Feces	Adrenal Cortex;Epidermis;Fibroblasts;Intestine;Neuron;Platelet;Spleen;Testes;Thyroid Gland	-	Organic oxygen compounds	Organooxygen compounds	Alcohols and polyols
positive	pos-M113T116	113.0568478	1.934783333	113.0568478	HMDB0003156	2,3-Butanediol	90.06762979	90.06807956	-4.993713702	[M+Na]+	0	1	C4H10O2	Blood;Feces	Adrenal Cortex;Epidermis;Fibroblasts;Intestine;Neuron;Platelet;Spleen;Testes;Thyroid Gland	-	Organic oxygen compounds	Organooxygen compounds	Alcohols and polyols
positive	pos-M113T116	113.0568478	1.934783333	113.0568478	HMDB0030061	1,1-Dimethoxyethane	90.06762979	90.06807956	-4.993713702	[M+Na]+	0	1	C4H10O2	-	-	-	Organooxygen compounds	Ethers	Acetals
positive	pos-M113T116	113.0568478	1.934783333	113.0568478	HMDB0031213	2-Ethoxyethanol	90.06762979	90.06807956	-4.993713702	[M+Na]+	0	1	C4H10O2	Feces	-	-	Organic oxygen compounds	Organooxygen compounds	-
positive	pos-M113T116	113.0568478	1.934783333	113.0568478	HMDB0031320	1,3-Butanediol	90.06762979	90.06807956	-4.993713702	[M+Na]+	0	1	C4H10O2	-	-	-	Organooxygen compounds	Alcohols and polyols	Secondary alcohols
positive	pos-M113T116	113.0568478	1.934783333	113.0568478	HMDB0033007	(2R,3R)-2,3-Butanediol	90.06762979	90.06807956	-4.993713702	[M+Na]+	0	1	C4H10O2	-	-	-	Organooxygen compounds	Alcohols and polyols	Polyols
positive	pos-M113T456	113.1314991	7.60395	113.1314991	HMDB0032449	1-Octene	112.1242231	112.1252005	-8.717109673	[M+H]+	0	1	C8H16	-	-	-	Hydrocarbons	Olefins	Acyclic olefins
positive	pos-M113T456	113.1314991	7.60395	113.1314991	HMDB0061903	(Z)-2-Octene	112.1242231	112.1252005	-8.717109673	[M+H]+	0	1	C8H16	Feces;Saliva	-	-	Hydrocarbons	Unsaturated hydrocarbons	-
positive	pos-M113T456	113.1314991	7.60395	113.1314991	HMDB0061904	(E)-2-Octene	112.1242231	112.1252005	-8.717109673	[M+H]+	0	1	C8H16	Feces;Saliva	-	-	Hydrocarbons	Olefins	Acyclic olefins
positive	pos-M113T456	113.1314991	7.60395	113.1314991	HMDB0061905	(Z)-3-Octene	112.1242231	112.1252005	-8.717109673	[M+H]+	0	1	C8H16	Saliva	-	-	Hydrocarbons	Unsaturated hydrocarbons	-
positive	pos-M113T456	113.1314991	7.60395	113.1314991	HMDB0061906	(E)-3-Octene	112.1242231	112.1252005	-8.717109673	[M+H]+	0	1	C8H16	Feces;Saliva	-	-	Hydrocarbons	Unsaturated hydrocarbons	-
positive	pos-M113T456	113.1314991	7.60395	113.1314991	HMDB0061907	3-Methyleneheptane	112.1242231	112.1252005	-8.717109673	[M+H]+	0	1	C8H16	Feces;Saliva	-	-	Hydrocarbons	Unsaturated hydrocarbons	-
positive	pos-M113T456	113.1314991	7.60395	113.1314991	HMDB0061908	3-Methyl-1-heptene	112.1242231	112.1252005	-8.717109673	[M+H]+	0	1	C8H16	Saliva	-	-	Hydrocarbons	Unsaturated hydrocarbons	-
positive	pos-M113T456	113.1314991	7.60395	113.1314991	HMDB0061909	3-Methyl-3-heptene	112.1242231	112.1252005	-8.717109673	[M+H]+	0	1	C8H16	Saliva	-	-	Hydrocarbons	Unsaturated hydrocarbons	-
positive	pos-M113T456	113.1314991	7.60395	113.1314991	HMDB0061910	(E)-4-Methyl-2-heptene	112.1242231	112.1252005	-8.717109673	[M+H]+	0	1	C8H16	Saliva	-	-	Hydrocarbons	Unsaturated hydrocarbons	-
positive	pos-M113T456	113.1314991	7.60395	113.1314991	HMDB0061911	4-Methyl-3-heptene	112.1242231	112.1252005	-8.717109673	[M+H]+	0	1	C8H16	Saliva	-	-	Hydrocarbons	Unsaturated hydrocarbons	-
positive	pos-M113T456	113.1314991	7.60395	113.1314991	HMDB0094705	6-Methyl-1-heptene	112.1242231	112.1252005	-8.717136429	[M+H]+	0	1	C8H16	Feces	-	-	Hydrocarbons	Unsaturated hydrocarbons	-
positive	pos-M114T50	114.0600001	0.8383	114.0600001	HMDB0041564	p-Tolyl phenylacetate	226.101	226.0993797	7.166357565	[M+2H]2+	1	2	C15H14O2	-	-	-	Benzenoids	Benzene and substituted derivatives	Phenylacetic acid derivatives
positive	pos-M114T50	114.0600001	0.8383	114.0600001	HMDB0130334	4-[(2E)-3-phenylprop-2-en-1-yl]benzene-1,3-diol	226.101	226.0993797	7.166357565	[M+2H]2+	1	2	C15H14O2	-	-	-	Phenylpropanoids and polyketides	Linear 1,3-diarylpropanoids	Cinnamylphenols
positive	pos-M114T50	114.0600001	0.8383	114.0600001	HMDB0130984	3-methoxy-5-[(E)-2-phenylethenyl]phenol	226.101	226.0993797	7.166357565	[M+2H]2+	1	2	C15H14O2	-	-	-	Phenylpropanoids and polyketides	Stilbenes	null
positive	pos-M114T50	114.0600001	0.8383	114.0600001	HMDB0135209	3-hydroxy-1,3-diphenylpropan-1-one	226.101	226.0993797	7.166357565	[M+2H]2+	1	2	C15H14O2	-	-	-	Phenylpropanoids and polyketides	Linear 1,3-diarylpropanoids	Chalcones and dihydrochalcones
positive	pos-M114T50	114.0600001	0.8383	114.0600001	HMDB0135210	1-(3-hydroxyphenyl)-3-phenylpropan-1-one	226.101	226.0993797	7.166357565	[M+2H]2+	1	2	C15H14O2	-	-	-	Phenylpropanoids and polyketides	Linear 1,3-diarylpropanoids	Chalcones and dihydrochalcones
positive	pos-M114T50	114.0600001	0.8383	114.0600001	HMDB0135211	3-(3-hydroxyphenyl)-1-phenylpropan-1-one	226.101	226.0993797	7.166357565	[M+2H]2+	1	2	C15H14O2	-	-	-	Phenylpropanoids and polyketides	Linear 1,3-diarylpropanoids	Chalcones and dihydrochalcones
positive	pos-M114T50	114.0600001	0.8383	114.0600001	HMDB0135212	1-(4-hydroxyphenyl)-3-phenylpropan-1-one	226.101	226.0993797	7.166357565	[M+2H]2+	1	2	C15H14O2	-	-	-	Phenylpropanoids and polyketides	Linear 1,3-diarylpropanoids	Chalcones and dihydrochalcones
positive	pos-M114T50	114.0600001	0.8383	114.0600001	HMDB0135213	3-(4-hydroxyphenyl)-1-phenylpropan-1-one	226.101	226.0993797	7.166357565	[M+2H]2+	1	2	C15H14O2	-	-	-	Phenylpropanoids and polyketides	Linear 1,3-diarylpropanoids	Chalcones and dihydrochalcones
positive	pos-M114T50	114.0600001	0.8383	114.0600001	HMDB0135214	1-(2-hydroxyphenyl)-3-phenylpropan-1-one	226.101	226.0993797	7.166357565	[M+2H]2+	1	2	C15H14O2	-	-	-	Phenylpropanoids and polyketides	Linear 1,3-diarylpropanoids	Chalcones and dihydrochalcones
positive	pos-M114T50	114.0600001	0.8383	114.0600001	HMDB0135215	3-(2-hydroxyphenyl)-1-phenylpropan-1-one	226.101	226.0993797	7.166357565	[M+2H]2+	1	2	C15H14O2	-	-	-	Phenylpropanoids and polyketides	Linear 1,3-diarylpropanoids	Chalcones and dihydrochalcones
positive	pos-M114T50	114.0600001	0.8383	114.0600001	HMDB0135540	1-hydroxy-1,3-diphenylpropan-2-one	226.101	226.0993797	7.166357565	[M+2H]2+	1	2	C15H14O2	-	-	-	Phenylpropanoids and polyketides	Linear 1,3-diarylpropanoids	null
positive	pos-M114T50	114.0600001	0.8383	114.0600001	HMDB0135541	1-(3-hydroxyphenyl)-3-phenylpropan-2-one	226.101	226.0993797	7.166357565	[M+2H]2+	1	2	C15H14O2	-	-	-	Phenylpropanoids and polyketides	Linear 1,3-diarylpropanoids	Cinnamylphenols
positive	pos-M114T50	114.0600001	0.8383	114.0600001	HMDB0135542	1-(4-hydroxyphenyl)-3-phenylpropan-2-one	226.101	226.0993797	7.166357565	[M+2H]2+	1	2	C15H14O2	-	-	-	Phenylpropanoids and polyketides	Linear 1,3-diarylpropanoids	Cinnamylphenols
positive	pos-M114T50	114.0600001	0.8383	114.0600001	HMDB0135543	1-(2-hydroxyphenyl)-3-phenylpropan-2-one	226.101	226.0993797	7.166357565	[M+2H]2+	1	2	C15H14O2	-	-	-	Phenylpropanoids and polyketides	Linear 1,3-diarylpropanoids	Cinnamylphenols
positive	pos-M114T50	114.0600001	0.8383	114.0600001	HMDB0135589	4-(3-hydroxy-3-phenylprop-1-en-1-yl)phenol	226.101	226.0993797	7.166357565	[M+2H]2+	1	2	C15H14O2	-	-	-	Phenylpropanoids and polyketides	Linear 1,3-diarylpropanoids	Cinnamylphenols
positive	pos-M114T50	114.0600001	0.8383	114.0600001	HMDB0141210	3-phenyl-3,4-dihydro-2H-1-benzopyran-7-ol	226.101	226.0993797	7.166357565	[M+2H]2+	1	2	C15H14O2	-	-	-	Phenylpropanoids and polyketides	Isoflavonoids	Hydroxyisoflavonoids
positive	pos-M114T50	114.0600001	0.8383	114.0600001	HMDB0033251	Phenylmethyl benzeneacetate	226.101	226.0993797	7.166353142	[M+2H]2+	1	2	C15H14O2	-	-	-	Benzenoids	Benzene and substituted derivatives	Phenylacetic acid derivatives
positive	pos-M114T50	114.0600001	0.8383	114.0600001	HMDB0033946	2-Phenylethyl benzoate	226.101	226.0993797	7.166353142	[M+2H]2+	1	2	C15H14O2	-	-	-	Benzenoids	Benzene and substituted derivatives	-
positive	pos-M114T50	114.0600001	0.8383	114.0600001	HMDB0037158	3-[(2-Methyl-3-furanyl)thio]-4-heptanone	226.101	226.1027505	-7.742099537	[M+2H]2+	1	2	C12H18O2S	-	-	-	Organosulfur compounds	Thioethers	Alkylarylthioethers
positive	pos-M114T292	114.0906684	4.866866667	114.0906684	HMDB0031199	2,5-Dihydro-2,4,5-trimethyloxazole	113.0833924	113.084064	-5.9391738	[M+H]+	0	1	C6H11NO	-	-	-	Organoheterocyclic compounds	Azolines	-
positive	pos-M114T292	114.0906684	4.866866667	114.0906684	HMDB0031702	1-Piperidinecarboxaldehyde	113.0833924	113.084064	-5.9391738	[M+H]+	0	1	C6H11NO	-	-	-	Organoheterocyclic compounds	Piperidines	-
positive	pos-M114T292	114.0906684	4.866866667	114.0906684	HMDB0037293	2-Acetylpyrrolidine	113.0833924	113.084064	-5.9391738	[M+H]+	0	1	C6H11NO	-	-	-	Organoheterocyclic compounds	Pyrrolidines	-
positive	pos-M114T292	114.0906684	4.866866667	114.0906684	HMDB0062769	Epsilon-caprolactam	113.0833924	113.084064	-5.9391738	[M+H]+	0	1	C6H11NO	-	-	-	Organoheterocyclic compounds	Lactams	Caprolactams
positive	pos-M114T292	114.0906684	4.866866667	114.0906684	HMDB0031545	2-Methyl-2-cyclopenten-1-one	96.05684535	96.05751488	-6.970041968	[M+NH4]+	0	1	C6H8O	-	-	-	Organooxygen compounds	Carbonyl compounds	Ketones
positive	pos-M114T292	114.0906684	4.866866667	114.0906684	HMDB0031546	3-Methyl-2-cyclopenten-1-one	96.05684535	96.05751488	-6.970041968	[M+NH4]+	0	1	C6H8O	-	-	-	Organooxygen compounds	Carbonyl compounds	Ketones
positive	pos-M114T292	114.0906684	4.866866667	114.0906684	HMDB0032965	2,4-Dimethylfuran	96.05684535	96.05751488	-6.970041968	[M+NH4]+	0	1	C6H8O	Saliva	-	-	Organoheterocyclic compounds	Heteroaromatic compounds	null
positive	pos-M114T292	114.0906684	4.866866667	114.0906684	HMDB0033182	2,5-Dimethylfuran	96.05684535	96.05751488	-6.970041968	[M+NH4]+	0	1	C6H8O	Blood;Feces;Urine	-	-	Organoheterocyclic compounds	Heteroaromatic compounds	null
positive	pos-M114T292	114.0906684	4.866866667	114.0906684	HMDB0034729	(E,E)-2,4-Hexadienal	96.05684535	96.05751488	-6.970041968	[M+NH4]+	0	1	C6H8O	-	-	-	Organic oxygen compounds	Organooxygen compounds	-
positive	pos-M114T292	114.0906684	4.866866667	114.0906684	HMDB0040587	2-Ethylfuran	96.05684535	96.05751488	-6.970041968	[M+NH4]+	0	1	C6H8O	-	-	-	Organoheterocyclic compounds	Heteroaromatic compounds	null
positive	pos-M114T292	114.0906684	4.866866667	114.0906684	HMDB0040588	3-Ethylfuran	96.05684535	96.05751488	-6.970041968	[M+NH4]+	0	1	C6H8O	-	-	-	Organoheterocyclic compounds	Heteroaromatic compounds	null
positive	pos-M116T61	116.0698652	1.010175	116.0698652	HMDB0000162	L-Proline	115.0625892	115.0633285	-6.42543245	[M+H]+	0	1	C5H9NO2	Blood;Breast Milk;Cerebrospinal Fluid (CSF);Feces;Saliva;Sweat;Urine	All Tissues;Prostate	Amikacin Pathway,SMP00253,null;Arbekacin Action Pathway,SMP00713,null;Arginine and Proline Metabolism,SMP00020,map00330;Arginine: Glycine Amidinotransferase Deficiency (AGAT Deficiency),SMP00362,null;Azithromycin Pathway,SMP00247,null;Chloramphenicol Action Pathway,SMP00729,null;Clarithromycin Pathway,SMP00248,null;Clindamycin Pathway,SMP00249,null;Clomocycline Pathway,SMP00262,null;Creatine defi…	Organic acids and derivatives	Carboxylic acids and derivatives	Amino acids, peptides, and analogues
positive	pos-M116T61	116.0698652	1.010175	116.0698652	HMDB0003411	D-Proline	115.0625892	115.0633285	-6.42543245	[M+H]+	0	1	C5H9NO2	Urine	-	Arginine and Proline Metabolism,SMP00020,map00330;Arginine: Glycine Amidinotransferase Deficiency (AGAT Deficiency),SMP00362,null;Creatine deficiency, guanidinoacetate methyltransferase deficiency,SMP00504,null;Guanidinoacetate Methyltransferase Deficiency (GAMT Deficiency),SMP00188,null;Hyperornithinemia with gyrate atrophy (HOGA),SMP00505,null;Hyperornithinemia-hyperammonemia-homocitrullinuria …	Organic acids and derivatives	Carboxylic acids and derivatives	-
positive	pos-M116T61	116.0698652	1.010175	116.0698652	HMDB0012880	Acetamidopropanal	115.0625892	115.0633285	-6.42543245	[M+H]+	0	1	C5H9NO2	-	-	-	Organooxygen compounds	Carbonyl compounds	Aldehydes
positive	pos-M116T61	116.0698652	1.010175	116.0698652	HMDB0030409	4-Amino-2-methylenebutanoic acid	115.0625892	115.0633285	-6.42543245	[M+H]+	0	1	C5H9NO2	-	-	-	Organic acids and derivatives	Carboxylic acids and derivatives	-
positive	pos-M116T61	116.0698652	1.010175	116.0698652	HMDB0034208	Pterolactam	115.0625892	115.0633285	-6.42543245	[M+H]+	0	1	C5H9NO2	-	-	-	Organoheterocyclic compounds	Pyrrolidines	-
positive	pos-M116T61	116.0698652	1.010175	116.0698652	HMDB0013742	2-Furanmethanol	98.03604221	98.03677944	-7.519939448	[M+NH4]+	0	1	C5H6O2	Urine	-	-	Organoheterocyclic compounds	Heteroaromatic compounds	null
positive	pos-M116T61	116.0698652	1.010175	116.0698652	HMDB0013742	2-Furanmethanol	98.03604221	98.03677944	-7.519939448	[M+NH4]+	0	1	C5H6O2	Urine	-	-	Organoheterocyclic compounds	Heteroaromatic compounds	null
positive	pos-M116T61	116.0698652	1.010175	116.0698652	HMDB0029609	5-Methyl-2(3H)-furanone	98.03604221	98.03677944	-7.519939448	[M+NH4]+	0	1	C5H6O2	-	-	-	Organoheterocyclic compounds	Dihydrofurans	Furanones
positive	pos-M116T61	116.0698652	1.010175	116.0698652	HMDB0040145	5-Hydroxy-4-pentenoic acid d-lactone	98.03604221	98.03677944	-7.519939448	[M+NH4]+	0	1	C5H6O2	-	-	-	Organoheterocyclic compounds	Pyrans	-
positive	pos-M116T138	116.0699981	2.291883333	116.0699981	HMDB0000162	L-Proline	115.0627221	115.0633285	-5.270610504	[M+H]+	0	1	C5H9NO2	Blood;Breast Milk;Cerebrospinal Fluid (CSF);Feces;Saliva;Sweat;Urine	All Tissues;Prostate	Amikacin Pathway,SMP00253,null;Arbekacin Action Pathway,SMP00713,null;Arginine and Proline Metabolism,SMP00020,map00330;Arginine: Glycine Amidinotransferase Deficiency (AGAT Deficiency),SMP00362,null;Azithromycin Pathway,SMP00247,null;Chloramphenicol Action Pathway,SMP00729,null;Clarithromycin Pathway,SMP00248,null;Clindamycin Pathway,SMP00249,null;Clomocycline Pathway,SMP00262,null;Creatine defi…	Organic acids and derivatives	Carboxylic acids and derivatives	Amino acids, peptides, and analogues
positive	pos-M116T138	116.0699981	2.291883333	116.0699981	HMDB0003411	D-Proline	115.0627221	115.0633285	-5.270610504	[M+H]+	0	1	C5H9NO2	Urine	-	Arginine and Proline Metabolism,SMP00020,map00330;Arginine: Glycine Amidinotransferase Deficiency (AGAT Deficiency),SMP00362,null;Creatine deficiency, guanidinoacetate methyltransferase deficiency,SMP00504,null;Guanidinoacetate Methyltransferase Deficiency (GAMT Deficiency),SMP00188,null;Hyperornithinemia with gyrate atrophy (HOGA),SMP00505,null;Hyperornithinemia-hyperammonemia-homocitrullinuria …	Organic acids and derivatives	Carboxylic acids and derivatives	-
positive	pos-M116T138	116.0699981	2.291883333	116.0699981	HMDB0012880	Acetamidopropanal	115.0627221	115.0633285	-5.270610504	[M+H]+	0	1	C5H9NO2	-	-	-	Organooxygen compounds	Carbonyl compounds	Aldehydes
positive	pos-M116T138	116.0699981	2.291883333	116.0699981	HMDB0030409	4-Amino-2-methylenebutanoic acid	115.0627221	115.0633285	-5.270610504	[M+H]+	0	1	C5H9NO2	-	-	-	Organic acids and derivatives	Carboxylic acids and derivatives	-
positive	pos-M116T138	116.0699981	2.291883333	116.0699981	HMDB0034208	Pterolactam	115.0627221	115.0633285	-5.270610504	[M+H]+	0	1	C5H9NO2	-	-	-	Organoheterocyclic compounds	Pyrrolidines	-
positive	pos-M116T138	116.0699981	2.291883333	116.0699981	HMDB0013742	2-Furanmethanol	98.03617508	98.03677944	-6.164553665	[M+NH4]+	0	1	C5H6O2	Urine	-	-	Organoheterocyclic compounds	Heteroaromatic compounds	null
positive	pos-M116T138	116.0699981	2.291883333	116.0699981	HMDB0013742	2-Furanmethanol	98.03617508	98.03677944	-6.164553665	[M+NH4]+	0	1	C5H6O2	Urine	-	-	Organoheterocyclic compounds	Heteroaromatic compounds	null
positive	pos-M116T138	116.0699981	2.291883333	116.0699981	HMDB0029609	5-Methyl-2(3H)-furanone	98.03617508	98.03677944	-6.164553665	[M+NH4]+	0	1	C5H6O2	-	-	-	Organoheterocyclic compounds	Dihydrofurans	Furanones
positive	pos-M116T138	116.0699981	2.291883333	116.0699981	HMDB0040145	5-Hydroxy-4-pentenoic acid d-lactone	98.03617508	98.03677944	-6.164553665	[M+NH4]+	0	1	C5H6O2	-	-	-	Organoheterocyclic compounds	Pyrans	-
positive	pos-M117T491	116.9710532	8.1817	116.9710532	HMDB0031331	Chloroacetic acid	93.98183519	93.98215705	-3.424682845	[M+Na]+	0	1	C2H3ClO2	-	-	-	Organic acids and derivatives	Carboxylic acids and derivatives	-
positive	pos-M117T61	117.072906	1.011391667	117.072906	HMDB0032411	2-Methyl-1-methylthio-2-butene	116.06563	116.0659711	-2.938380516	[M+H]+	0	1	C6H12S	-	-	-	Organosulfur compounds	Thioethers	Dialkylthioethers
positive	pos-M117T61	117.072906	1.011391667	117.072906	HMDB0040244	1-Propenyl propyl sulfide	116.06563	116.0659711	-2.938380516	[M+H]+	0	1	C6H12S	-	-	-	Organosulfur compounds	Thioethers	Thioenol ethers
positive	pos-M118T69	118.0855112	1.149133333	118.0855112	HMDB0000043	Betaine	117.0782352	117.0789786	-6.349773579	[M+H]+	0	1	C5H11NO2	Blood;Breast Milk;Feces;Saliva;Urine	Adipose Tissue;Adrenal Cortex;Adrenal Gland;Bladder;Fibroblasts;Gonads;Gut;Intestine;Kidney;Liver;Pancreas;Placenta;Platelet;Prostate;Skeletal Muscle;Skin;Spleen;Stratum Corneum;Testes	3-Phosphoglycerate dehydrogenase deficiency,SMP00721,null;Betaine Metabolism,SMP00123,map00260;Cystathionine Beta-Synthase Deficiency,SMP00177,null;Dihydropyrimidine Dehydrogenase Deficiency (DHPD),SMP00179,null;Dimethylglycine Dehydrogenase Deficiency,SMP00242,null;Dimethylglycine Dehydrogenase Deficiency,SMP00484,null;Glycine and Serine Metabolism,SMP00004,map00260;Glycine N-methyltransferase D…	Organic acids and derivatives	Carboxylic acids and derivatives	Amino acids, peptides, and analogues
positive	pos-M118T69	118.0855112	1.149133333	118.0855112	HMDB0000883	L-Valine	117.0782352	117.0789786	-6.349773579	[M+H]+	0	1	C5H11NO2	Blood;Breast Milk;Cerebrospinal Fluid (CSF);Feces;Saliva;Sweat;Urine	Epidermis;Fibroblasts	2-Methyl-3-Hydroxybutryl CoA Dehydrogenase Deficiency,SMP00137,null;3-Hydroxy-3-Methylglutaryl-CoA Lyase Deficiency,SMP00138,null;3-hydroxyisobutyric acid dehydrogenase deficiency,SMP00521,null;3-hydroxyisobutyric aciduria,SMP00522,null;3-Methylcrotonyl Coa Carboxylase Deficiency Type I,SMP00237,null;3-Methylglutaconic Aciduria Type I,SMP00139,null;3-Methylglutaconic Aciduria Type III,SMP00140,nu…	Organic acids and derivatives	Carboxylic acids and derivatives	Amino acids, peptides, and analogues
positive	pos-M118T69	118.0855112	1.149133333	118.0855112	HMDB0000883	L-Valine	117.0782352	117.0789786	-6.349773579	[M+H]+	0	1	C5H11NO2	Blood;Breast Milk;Cerebrospinal Fluid (CSF);Feces;Saliva;Sweat;Urine	Epidermis;Fibroblasts	2-Methyl-3-Hydroxybutryl CoA Dehydrogenase Deficiency,SMP00137,null;3-Hydroxy-3-Methylglutaryl-CoA Lyase Deficiency,SMP00138,null;3-hydroxyisobutyric acid dehydrogenase deficiency,SMP00521,null;3-hydroxyisobutyric aciduria,SMP00522,null;3-Methylcrotonyl Coa Carboxylase Deficiency Type I,SMP00237,null;3-Methylglutaconic Aciduria Type I,SMP00139,null;3-Methylglutaconic Aciduria Type III,SMP00140,nu…	Organic acids and derivatives	Carboxylic acids and derivatives	Amino acids, peptides, and analogues
positive	pos-M118T69	118.0855112	1.149133333	118.0855112	HMDB0001382	Vaporole	117.0782352	117.0789786	-6.349773579	[M+H]+	0	1	C5H11NO2	-	-	-	Organic nitrogen compounds	Organonitrogen compounds	-
positive	pos-M118T69	118.0855112	1.149133333	118.0855112	HMDB0002141	N-Methyl-a-aminoisobutyric acid	117.0782352	117.0789786	-6.349773579	[M+H]+	0	1	C5H11NO2	-	-	-	Organic acids and derivatives	Carboxylic acids and derivatives	-
positive	pos-M118T69	118.0855112	1.149133333	118.0855112	HMDB0003355	5-Aminopentanoic acid	117.0782352	117.0789786	-6.349773579	[M+H]+	0	1	C5H11NO2	Blood;Feces;Saliva;Urine	Liver	-	Organic acids and derivatives	Carboxylic acids and derivatives	-
positive	pos-M118T69	118.0855112	1.149133333	118.0855112	HMDB0013716	Norvaline	117.0782352	117.0789786	-6.349773579	[M+H]+	0	1	C5H11NO2	Blood;Feces;Urine	-	-	Organic acids and derivatives	Carboxylic acids and derivatives	Amino acids, peptides, and analogues
positive	pos-M118T69	118.0855112	1.149133333	118.0855112	HMDB0015550	Amyl Nitrite	117.0782352	117.0789786	-6.349773579	[M+H]+	0	1	C5H11NO2	Blood;Urine	-	-	Organic nitrogen compounds	Organonitrogen compounds	-
positive	pos-M118T69	118.0855112	1.149133333	118.0855112	HMDB0129418	3,3-dimethyloxirane-2-carbaldehyde	100.0516882	100.0524295	-7.409335373	[M+NH4]+	0	1	C5H8O2	-	-	-	Organoheterocyclic compounds	Epoxides	null
positive	pos-M118T69	118.0855112	1.149133333	118.0855112	HMDB0130837	2-methylbut-3-enoic acid	100.0516882	100.0524295	-7.409335373	[M+NH4]+	0	1	C5H8O2	-	-	-	Lipids and lipid-like molecules	Fatty Acyls	Fatty acids and conjugates
positive	pos-M118T69	118.0855112	1.149133333	118.0855112	HMDB0132474	2-methylbut-2-enoic acid	100.0516882	100.0524295	-7.409335373	[M+NH4]+	0	1	C5H8O2	-	-	-	Lipids and lipid-like molecules	Fatty Acyls	-
positive	pos-M118T69	118.0855112	1.149133333	118.0855112	HMDB0170858	3-Methylbut-3-enoic acid	100.0516882	100.0524295	-7.409335373	[M+NH4]+	0	1	C5H8O2	Urine	-	-	Lipids and lipid-like molecules	Fatty Acyls	Fatty acids and conjugates
positive	pos-M118T69	118.0855112	1.149133333	118.0855112	HMDB0000509	Senecioic acid	100.0516882	100.0524295	-7.409355362	[M+NH4]+	0	1	C5H8O2	Urine	-	-	Lipids and lipid-like molecules	Fatty Acyls	Fatty acids and conjugates
positive	pos-M118T69	118.0855112	1.149133333	118.0855112	HMDB0001470	Tiglic acid	100.0516882	100.0524295	-7.409355362	[M+NH4]+	0	1	C5H8O2	-	-	-	Lipids and lipid-like molecules	Fatty Acyls	-
positive	pos-M118T69	118.0855112	1.149133333	118.0855112	HMDB0001862	2-Ethylacrylic acid	100.0516882	100.0524295	-7.409355362	[M+NH4]+	0	1	C5H8O2	-	-	Retinol Metabolism,SMP00074,map00830	Lipids and lipid-like molecules	Fatty Acyls	Fatty acids and conjugates
positive	pos-M118T69	118.0855112	1.149133333	118.0855112	HMDB0002167	3-Methylbutyrolactone	100.0516882	100.0524295	-7.409355362	[M+NH4]+	0	1	C5H8O2	-	-	-	Organoheterocyclic compounds	Lactones	-
positive	pos-M118T69	118.0855112	1.149133333	118.0855112	HMDB0029599	Glutaral	100.0516882	100.0524295	-7.409355362	[M+NH4]+	0	1	C5H8O2	-	-	-	Organic oxygen compounds	Organooxygen compounds	Carbonyl compounds
positive	pos-M118T69	118.0855112	1.149133333	118.0855112	HMDB0029608	Angelic acid	100.0516882	100.0524295	-7.409355362	[M+NH4]+	0	1	C5H8O2	-	-	-	Lipids and lipid-like molecules	Fatty Acyls	Fatty acids and conjugates
positive	pos-M118T69	118.0855112	1.149133333	118.0855112	HMDB0031178	Dihydro-2-methyl-3(2H)-furanone	100.0516882	100.0524295	-7.409355362	[M+NH4]+	0	1	C5H8O2	-	-	-	Organoheterocyclic compounds	Dihydrofurans	-
positive	pos-M118T69	118.0855112	1.149133333	118.0855112	HMDB0031598	2,3-Pentanedione	100.0516882	100.0524295	-7.409355362	[M+NH4]+	0	1	C5H8O2	Feces;Saliva	-	-	Organic oxygen compounds	Organooxygen compounds	-
positive	pos-M118T69	118.0855112	1.149133333	118.0855112	HMDB0031602	4-Pentenoic acid	100.0516882	100.0524295	-7.409355362	[M+NH4]+	0	1	C5H8O2	Urine	-	-	Lipids and lipid-like molecules	Fatty Acyls	-
positive	pos-M118T69	118.0855112	1.149133333	118.0855112	HMDB0031648	2,4-Pentanedione	100.0516882	100.0524295	-7.409355362	[M+NH4]+	0	1	C5H8O2	-	-	-	Organic oxygen compounds	Organooxygen compounds	-
positive	pos-M118T69	118.0855112	1.149133333	118.0855112	HMDB0032351	Isopropenyl acetate	100.0516882	100.0524295	-7.409355362	[M+NH4]+	0	1	C5H8O2	-	-	-	Organic acids and derivatives	Carboxylic acids and derivatives	Carboxylic acid derivatives
positive	pos-M118T69	118.0855112	1.149133333	118.0855112	HMDB0032385	Methyl methacrylate	100.0516882	100.0524295	-7.409355362	[M+NH4]+	0	1	C5H8O2	-	-	-	Organic acids and derivatives	Carboxylic acids and derivatives	Carboxylic acid derivatives
positive	pos-M118T69	118.0855112	1.149133333	118.0855112	HMDB0032459	2-Pentenoic acid	100.0516882	100.0524295	-7.409355362	[M+NH4]+	0	1	C5H8O2	-	-	-	Lipids and lipid-like molecules	Fatty Acyls	Fatty acids and conjugates
positive	pos-M118T69	118.0855112	1.149133333	118.0855112	HMDB0033840	Dihydro-5-methyl-2(3H)-furanone	100.0516882	100.0524295	-7.409355362	[M+NH4]+	0	1	C5H8O2	Feces;Urine	-	-	Organoheterocyclic compounds	Lactones	-
positive	pos-M118T69	118.0855112	1.149133333	118.0855112	HMDB0033978	Ethyl acrylate	100.0516882	100.0524295	-7.409355362	[M+NH4]+	0	1	C5H8O2	-	-	-	Organic acids and derivatives	Carboxylic acids and derivatives	-
positive	pos-M118T69	118.0855112	1.149133333	118.0855112	HMDB0035143	Dihydro-3-methyl-2(3H)-furanone	100.0516882	100.0524295	-7.409355362	[M+NH4]+	0	1	C5H8O2	-	-	-	Organoheterocyclic compounds	Lactones	Gamma butyrolactones
positive	pos-M118T489	118.0855173	8.148808333	118.0855173	HMDB0000043	Betaine	117.0782413	117.0789786	-6.297188905	[M+H]+	0	1	C5H11NO2	Blood;Breast Milk;Feces;Saliva;Urine	Adipose Tissue;Adrenal Cortex;Adrenal Gland;Bladder;Fibroblasts;Gonads;Gut;Intestine;Kidney;Liver;Pancreas;Placenta;Platelet;Prostate;Skeletal Muscle;Skin;Spleen;Stratum Corneum;Testes	3-Phosphoglycerate dehydrogenase deficiency,SMP00721,null;Betaine Metabolism,SMP00123,map00260;Cystathionine Beta-Synthase Deficiency,SMP00177,null;Dihydropyrimidine Dehydrogenase Deficiency (DHPD),SMP00179,null;Dimethylglycine Dehydrogenase Deficiency,SMP00242,null;Dimethylglycine Dehydrogenase Deficiency,SMP00484,null;Glycine and Serine Metabolism,SMP00004,map00260;Glycine N-methyltransferase D…	Organic acids and derivatives	Carboxylic acids and derivatives	Amino acids, peptides, and analogues
positive	pos-M118T489	118.0855173	8.148808333	118.0855173	HMDB0000883	L-Valine	117.0782413	117.0789786	-6.297188905	[M+H]+	0	1	C5H11NO2	Blood;Breast Milk;Cerebrospinal Fluid (CSF);Feces;Saliva;Sweat;Urine	Epidermis;Fibroblasts	2-Methyl-3-Hydroxybutryl CoA Dehydrogenase Deficiency,SMP00137,null;3-Hydroxy-3-Methylglutaryl-CoA Lyase Deficiency,SMP00138,null;3-hydroxyisobutyric acid dehydrogenase deficiency,SMP00521,null;3-hydroxyisobutyric aciduria,SMP00522,null;3-Methylcrotonyl Coa Carboxylase Deficiency Type I,SMP00237,null;3-Methylglutaconic Aciduria Type I,SMP00139,null;3-Methylglutaconic Aciduria Type III,SMP00140,nu…	Organic acids and derivatives	Carboxylic acids and derivatives	Amino acids, peptides, and analogues
positive	pos-M118T489	118.0855173	8.148808333	118.0855173	HMDB0000883	L-Valine	117.0782413	117.0789786	-6.297188905	[M+H]+	0	1	C5H11NO2	Blood;Breast Milk;Cerebrospinal Fluid (CSF);Feces;Saliva;Sweat;Urine	Epidermis;Fibroblasts	2-Methyl-3-Hydroxybutryl CoA Dehydrogenase Deficiency,SMP00137,null;3-Hydroxy-3-Methylglutaryl-CoA Lyase Deficiency,SMP00138,null;3-hydroxyisobutyric acid dehydrogenase deficiency,SMP00521,null;3-hydroxyisobutyric aciduria,SMP00522,null;3-Methylcrotonyl Coa Carboxylase Deficiency Type I,SMP00237,null;3-Methylglutaconic Aciduria Type I,SMP00139,null;3-Methylglutaconic Aciduria Type III,SMP00140,nu…	Organic acids and derivatives	Carboxylic acids and derivatives	Amino acids, peptides, and analogues
positive	pos-M118T489	118.0855173	8.148808333	118.0855173	HMDB0001382	Vaporole	117.0782413	117.0789786	-6.297188905	[M+H]+	0	1	C5H11NO2	-	-	-	Organic nitrogen compounds	Organonitrogen compounds	-
positive	pos-M118T489	118.0855173	8.148808333	118.0855173	HMDB0002141	N-Methyl-a-aminoisobutyric acid	117.0782413	117.0789786	-6.297188905	[M+H]+	0	1	C5H11NO2	-	-	-	Organic acids and derivatives	Carboxylic acids and derivatives	-
positive	pos-M118T489	118.0855173	8.148808333	118.0855173	HMDB0003355	5-Aminopentanoic acid	117.0782413	117.0789786	-6.297188905	[M+H]+	0	1	C5H11NO2	Blood;Feces;Saliva;Urine	Liver	-	Organic acids and derivatives	Carboxylic acids and derivatives	-
positive	pos-M118T489	118.0855173	8.148808333	118.0855173	HMDB0013716	Norvaline	117.0782413	117.0789786	-6.297188905	[M+H]+	0	1	C5H11NO2	Blood;Feces;Urine	-	-	Organic acids and derivatives	Carboxylic acids and derivatives	Amino acids, peptides, and analogues
positive	pos-M118T489	118.0855173	8.148808333	118.0855173	HMDB0015550	Amyl Nitrite	117.0782413	117.0789786	-6.297188905	[M+H]+	0	1	C5H11NO2	Blood;Urine	-	-	Organic nitrogen compounds	Organonitrogen compounds	-
positive	pos-M118T489	118.0855173	8.148808333	118.0855173	HMDB0129418	3,3-dimethyloxirane-2-carbaldehyde	100.0516943	100.0524295	-7.347802034	[M+NH4]+	0	1	C5H8O2	-	-	-	Organoheterocyclic compounds	Epoxides	null
positive	pos-M118T489	118.0855173	8.148808333	118.0855173	HMDB0130837	2-methylbut-3-enoic acid	100.0516943	100.0524295	-7.347802034	[M+NH4]+	0	1	C5H8O2	-	-	-	Lipids and lipid-like molecules	Fatty Acyls	Fatty acids and conjugates
positive	pos-M118T489	118.0855173	8.148808333	118.0855173	HMDB0132474	2-methylbut-2-enoic acid	100.0516943	100.0524295	-7.347802034	[M+NH4]+	0	1	C5H8O2	-	-	-	Lipids and lipid-like molecules	Fatty Acyls	-
positive	pos-M118T489	118.0855173	8.148808333	118.0855173	HMDB0170858	3-Methylbut-3-enoic acid	100.0516943	100.0524295	-7.347802034	[M+NH4]+	0	1	C5H8O2	Urine	-	-	Lipids and lipid-like molecules	Fatty Acyls	Fatty acids and conjugates
positive	pos-M118T489	118.0855173	8.148808333	118.0855173	HMDB0000509	Senecioic acid	100.0516943	100.0524295	-7.347822024	[M+NH4]+	0	1	C5H8O2	Urine	-	-	Lipids and lipid-like molecules	Fatty Acyls	Fatty acids and conjugates
positive	pos-M118T489	118.0855173	8.148808333	118.0855173	HMDB0001470	Tiglic acid	100.0516943	100.0524295	-7.347822024	[M+NH4]+	0	1	C5H8O2	-	-	-	Lipids and lipid-like molecules	Fatty Acyls	-
positive	pos-M118T489	118.0855173	8.148808333	118.0855173	HMDB0001862	2-Ethylacrylic acid	100.0516943	100.0524295	-7.347822024	[M+NH4]+	0	1	C5H8O2	-	-	Retinol Metabolism,SMP00074,map00830	Lipids and lipid-like molecules	Fatty Acyls	Fatty acids and conjugates
positive	pos-M118T489	118.0855173	8.148808333	118.0855173	HMDB0002167	3-Methylbutyrolactone	100.0516943	100.0524295	-7.347822024	[M+NH4]+	0	1	C5H8O2	-	-	-	Organoheterocyclic compounds	Lactones	-
positive	pos-M118T489	118.0855173	8.148808333	118.0855173	HMDB0029599	Glutaral	100.0516943	100.0524295	-7.347822024	[M+NH4]+	0	1	C5H8O2	-	-	-	Organic oxygen compounds	Organooxygen compounds	Carbonyl compounds
positive	pos-M118T489	118.0855173	8.148808333	118.0855173	HMDB0029608	Angelic acid	100.0516943	100.0524295	-7.347822024	[M+NH4]+	0	1	C5H8O2	-	-	-	Lipids and lipid-like molecules	Fatty Acyls	Fatty acids and conjugates
positive	pos-M118T489	118.0855173	8.148808333	118.0855173	HMDB0031178	Dihydro-2-methyl-3(2H)-furanone	100.0516943	100.0524295	-7.347822024	[M+NH4]+	0	1	C5H8O2	-	-	-	Organoheterocyclic compounds	Dihydrofurans	-
positive	pos-M118T489	118.0855173	8.148808333	118.0855173	HMDB0031598	2,3-Pentanedione	100.0516943	100.0524295	-7.347822024	[M+NH4]+	0	1	C5H8O2	Feces;Saliva	-	-	Organic oxygen compounds	Organooxygen compounds	-
positive	pos-M118T489	118.0855173	8.148808333	118.0855173	HMDB0031602	4-Pentenoic acid	100.0516943	100.0524295	-7.347822024	[M+NH4]+	0	1	C5H8O2	Urine	-	-	Lipids and lipid-like molecules	Fatty Acyls	-
positive	pos-M118T489	118.0855173	8.148808333	118.0855173	HMDB0031648	2,4-Pentanedione	100.0516943	100.0524295	-7.347822024	[M+NH4]+	0	1	C5H8O2	-	-	-	Organic oxygen compounds	Organooxygen compounds	-
positive	pos-M118T489	118.0855173	8.148808333	118.0855173	HMDB0032351	Isopropenyl acetate	100.0516943	100.0524295	-7.347822024	[M+NH4]+	0	1	C5H8O2	-	-	-	Organic acids and derivatives	Carboxylic acids and derivatives	Carboxylic acid derivatives
positive	pos-M118T489	118.0855173	8.148808333	118.0855173	HMDB0032385	Methyl methacrylate	100.0516943	100.0524295	-7.347822024	[M+NH4]+	0	1	C5H8O2	-	-	-	Organic acids and derivatives	Carboxylic acids and derivatives	Carboxylic acid derivatives
positive	pos-M118T489	118.0855173	8.148808333	118.0855173	HMDB0032459	2-Pentenoic acid	100.0516943	100.0524295	-7.347822024	[M+NH4]+	0	1	C5H8O2	-	-	-	Lipids and lipid-like molecules	Fatty Acyls	Fatty acids and conjugates
positive	pos-M118T489	118.0855173	8.148808333	118.0855173	HMDB0033840	Dihydro-5-methyl-2(3H)-furanone	100.0516943	100.0524295	-7.347822024	[M+NH4]+	0	1	C5H8O2	Feces;Urine	-	-	Organoheterocyclic compounds	Lactones	-
positive	pos-M118T489	118.0855173	8.148808333	118.0855173	HMDB0033978	Ethyl acrylate	100.0516943	100.0524295	-7.347822024	[M+NH4]+	0	1	C5H8O2	-	-	-	Organic acids and derivatives	Carboxylic acids and derivatives	-
positive	pos-M118T489	118.0855173	8.148808333	118.0855173	HMDB0035143	Dihydro-3-methyl-2(3H)-furanone	100.0516943	100.0524295	-7.347822024	[M+NH4]+	0	1	C5H8O2	-	-	-	Organoheterocyclic compounds	Lactones	Gamma butyrolactones
positive	pos-M119T491	118.9664266	8.177766667	118.9664266	HMDB0031332	Chloromethyl methyl ether	80.00326859	80.00289249	4.701077765	[M+K]+	0	1	C2H5ClO	-	-	-	Organooxygen compounds	Ethers	Dialkyl ethers
positive	pos-M119T94	119.0343369	1.568383333	119.0343369	HMDB0130020	3-methoxy-3-oxopropanoic acid	118.0270609	118.0266087	3.83139204	[M+H]+	0	1	C4H6O4	-	-	-	Organic acids and derivatives	Carboxylic acids and derivatives	Dicarboxylic acids and derivatives
positive	pos-M119T94	119.0343369	1.568383333	119.0343369	HMDB0000202	Methylmalonic acid	118.0270609	118.0266087	3.831332731	[M+H]+	0	1	C4H6O4	Blood;Cerebrospinal Fluid (CSF);Urine	Kidney;Liver	2-Methyl-3-Hydroxybutryl CoA Dehydrogenase Deficiency,SMP00137,null;3-Hydroxy-3-Methylglutaryl-CoA Lyase Deficiency,SMP00138,null;3-hydroxyisobutyric acid dehydrogenase deficiency,SMP00521,null;3-hydroxyisobutyric aciduria,SMP00522,null;3-Methylcrotonyl Coa Carboxylase Deficiency Type I,SMP00237,null;3-Methylglutaconic Aciduria Type I,SMP00139,null;3-Methylglutaconic Aciduria Type III,SMP00140,nu…	Organic acids and derivatives	Carboxylic acids and derivatives	-
positive	pos-M119T94	119.0343369	1.568383333	119.0343369	HMDB0000254	Succinic acid	118.0270609	118.0266087	3.831332731	[M+H]+	0	1	C4H6O4	Blood;Breast Milk;Cerebrospinal Fluid (CSF);Feces;Saliva;Sweat;Urine	Adipose Tissue;Brain;Fibroblasts;Kidney;Liver;Muscle;Pancreas;Placenta;Prostate;Skeletal Muscle;Spleen	2-Hydroxyglutric Aciduria (D And L Form),SMP00136,null;2-ketoglutarate dehydrogenase complex deficiency,SMP00549,null;2-Methyl-3-Hydroxybutryl CoA Dehydrogenase Deficiency,SMP00137,null;3-Hydroxy-3-Methylglutaryl-CoA Lyase Deficiency,SMP00138,null;3-hydroxyisobutyric acid dehydrogenase deficiency,SMP00521,null;3-hydroxyisobutyric aciduria,SMP00522,null;3-Methylcrotonyl Coa Carboxylase Deficiency …	Organic acids and derivatives	Carboxylic acids and derivatives	Dicarboxylic acids and derivatives
positive	pos-M119T94	119.0343369	1.568383333	119.0343369	HMDB0000349	Erythrono-1,4-lactone	118.0270609	118.0266087	3.831332731	[M+H]+	0	1	C4H6O4	-	-	-	Organoheterocyclic compounds	Lactones	-
positive	pos-M119T94	119.0343369	1.568383333	119.0343369	HMDB0000349	Erythrono-1,4-lactone	118.0270609	118.0266087	3.831332731	[M+H]+	0	1	C4H6O4	-	-	-	Organoheterocyclic compounds	Lactones	-
positive	pos-M119T94	119.0343369	1.568383333	119.0343369	HMDB0000940	Threonolactone	118.0270609	118.0266087	3.831332731	[M+H]+	0	1	C4H6O4	-	-	-	Organoheterocyclic compounds	Lactones	Gamma butyrolactones
positive	pos-M119T94	119.0343369	1.568383333	119.0343369	HMDB0031204	4-Hydroxy-2-oxobutanoic acid	118.0270609	118.0266087	3.831332731	[M+H]+	0	1	C4H6O4	-	-	-	Organic acids and derivatives	Keto acids and derivatives	Short-chain keto acids and derivatives
positive	pos-M119T94	119.0343369	1.568383333	119.0343369	HMDB0039324	xi-3-Hydroxy-2-oxobutanoic acid	118.0270609	118.0266087	3.831332731	[M+H]+	0	1	C4H6O4	-	-	-	Organic acids and derivatives	Keto acids and derivatives	-
positive	pos-M119T209	119.0847652	3.485541667	119.0847652	HMDB0059837	Indane	118.0774892	118.0782503	-6.445739727	[M+H]+	0	1	C9H10	Feces	-	-	Benzenoids	Indanes	-
positive	pos-M119T209	119.0847652	3.485541667	119.0847652	HMDB0059899	alpha-Methylstyrene	118.0774892	118.0782503	-6.445739727	[M+H]+	0	1	C9H10	Feces	-	-	Benzenoids	Benzene and substituted derivatives	-
positive	pos-M119T156	119.0850897	2.59955	119.0850897	HMDB0059837	Indane	118.0778137	118.0782503	-3.697340728	[M+H]+	0	1	C9H10	Feces	-	-	Benzenoids	Indanes	-
positive	pos-M119T156	119.0850897	2.59955	119.0850897	HMDB0059899	alpha-Methylstyrene	118.0778137	118.0782503	-3.697340728	[M+H]+	0	1	C9H10	Feces	-	-	Benzenoids	Benzene and substituted derivatives	-
positive	pos-M119T330	119.0848994	5.50445	119.0848994	HMDB0059837	Indane	118.0776234	118.0782503	-5.309669768	[M+H]+	0	1	C9H10	Feces	-	-	Benzenoids	Indanes	-
positive	pos-M119T330	119.0848994	5.50445	119.0848994	HMDB0059899	alpha-Methylstyrene	118.0776234	118.0782503	-5.309669768	[M+H]+	0	1	C9H10	Feces	-	-	Benzenoids	Benzene and substituted derivatives	-
positive	pos-M119T299	119.0846218	4.981116667	119.0846218	HMDB0059837	Indane	118.0773458	118.0782503	-7.660297621	[M+H]+	0	1	C9H10	Feces	-	-	Benzenoids	Indanes	-
positive	pos-M119T299	119.0846218	4.981116667	119.0846218	HMDB0059899	alpha-Methylstyrene	118.0773458	118.0782503	-7.660297621	[M+H]+	0	1	C9H10	Feces	-	-	Benzenoids	Benzene and substituted derivatives	-
positive	pos-M119T69	119.0887659	1.149883333	119.0887659	HMDB0029579	Diisopropyl sulfide	118.0814899	118.0816211	-1.111472147	[M+H]+	0	1	C6H14S	-	-	-	Organosulfur compounds	Thioethers	Dialkylthioethers
positive	pos-M119T69	119.0887659	1.149883333	119.0887659	HMDB0031431	Dipropyl sulfide	118.0814899	118.0816211	-1.111472147	[M+H]+	0	1	C6H14S	-	-	-	Organosulfur compounds	Thioethers	Dialkylthioethers
positive	pos-M119T69	119.0887659	1.149883333	119.0887659	HMDB0039806	1-Hexanethiol	118.0814899	118.0816211	-1.111472147	[M+H]+	0	1	C6H14S	-	-	-	Organosulfur compounds	Thiols	Alkylthiols
positive	pos-M120T160	120.043695	2.66465	120.043695	HMDB0062270	1,2-Diacylglycerol-LD-PI-pool	119.036419	119.0371138	-5.836546804	[M+H]+	0	1	C7H5NO	-	-	-	Benzenoids	Benzene and substituted derivatives	-
positive	pos-M120T57	120.0648557	0.946383333	120.0648557	HMDB0000167	L-Threonine	119.0575797	119.0582432	-5.572822178	[M+H]+	0	1	C4H9NO3	Blood;Breast Milk;Cerebrospinal Fluid (CSF);Feces;Saliva;Sweat;Urine	All Tissues;Prostate	Amikacin Pathway,SMP00253,null;Arbekacin Action Pathway,SMP00713,null;Azithromycin Pathway,SMP00247,null;Chloramphenicol Action Pathway,SMP00729,null;Clarithromycin Pathway,SMP00248,null;Clindamycin Pathway,SMP00249,null;Clomocycline Pathway,SMP00262,null;Demeclocycline Pathway,SMP00290,null;Doxycycline Pathway,SMP00291,null;Erythromycin Pathway,SMP00250,null;Gentamicin Pathway,SMP00254,null;Glyc…	Organic acids and derivatives	Carboxylic acids and derivatives	-
positive	pos-M120T57	120.0648557	0.946383333	120.0648557	HMDB0000719	L-Homoserine	119.0575797	119.0582432	-5.572822178	[M+H]+	0	1	C4H9NO3	Blood;Feces;Urine	Prostate	Cystathionine Beta-Synthase Deficiency,SMP00177,null;Glycine N-methyltransferase Deficiency,SMP00222,null;Homocystinuria-megaloblastic anemia due to defect in cobalamin metabolism, cblG complementation type,SMP00570,null;Hypermethioninemia,SMP00341,null;Methionine Adenosyltransferase Deficiency,SMP00221,null;Methionine Metabolism,SMP00033,map00270;Methylenetetrahydrofolate Reductase Deficiency (M…	Organic acids and derivatives	Carboxylic acids and derivatives	-
positive	pos-M120T57	120.0648557	0.946383333	120.0648557	HMDB0004041	L-Allothreonine	119.0575797	119.0582432	-5.572822178	[M+H]+	0	1	C4H9NO3	Feces;Urine	Eye Lens;Fibroblasts;Intestine;Muscle;Pancreas;Platelet;Prostate;Skeletal Muscle;Stratum Corneum;Testes	-	Organic acids and derivatives	Carboxylic acids and derivatives	-
positive	pos-M120T57	120.0648557	0.946383333	120.0648557	HMDB0061148	Hydroxyethyl glycine	119.0575797	119.0582432	-5.572822178	[M+H]+	0	1	C4H9NO3	Blood;Urine	Kidney;Liver	-	Organic acids and derivatives	Carboxylic acids and derivatives	-
positive	pos-M120T57	120.0648557	0.946383333	120.0648557	HMDB0061877	4-Amino-3-hydroxybutyrate	119.0575797	119.0582432	-5.572822178	[M+H]+	0	1	C4H9NO3	Saliva	-	-	Organic acids and derivatives	Carboxylic acids and derivatives	-
positive	pos-M120T57	120.0648557	0.946383333	120.0648557	HMDB0000005	2-Ketobutyric acid	102.0310327	102.0316941	-6.482195793	[M+NH4]+	0	1	C4H6O3	Blood;Cerebrospinal Fluid (CSF);Saliva;Urine	-	3-Phosphoglycerate dehydrogenase deficiency,SMP00721,null;Cystathionine Beta-Synthase Deficiency,SMP00177,null;Dihydropyrimidine Dehydrogenase Deficiency (DHPD),SMP00179,null;Dimethylglycine Dehydrogenase Deficiency,SMP00242,null;Dimethylglycine Dehydrogenase Deficiency,SMP00484,null;Gamma-cystathionase deficiency (CTH),SMP00514,null;Glycine and Serine Metabolism,SMP00004,map00260;Glycine N-methy…	Organic acids and derivatives	Keto acids and derivatives	Short-chain keto acids and derivatives
positive	pos-M120T57	120.0648557	0.946383333	120.0648557	HMDB0000005	2-Ketobutyric acid	102.0310327	102.0316941	-6.482195793	[M+NH4]+	0	1	C4H6O3	Blood;Cerebrospinal Fluid (CSF);Saliva;Urine	-	3-Phosphoglycerate dehydrogenase deficiency,SMP00721,null;Cystathionine Beta-Synthase Deficiency,SMP00177,null;Dihydropyrimidine Dehydrogenase Deficiency (DHPD),SMP00179,null;Dimethylglycine Dehydrogenase Deficiency,SMP00242,null;Dimethylglycine Dehydrogenase Deficiency,SMP00484,null;Gamma-cystathionase deficiency (CTH),SMP00514,null;Glycine and Serine Metabolism,SMP00004,map00260;Glycine N-methy…	Organic acids and derivatives	Keto acids and derivatives	Short-chain keto acids and derivatives
positive	pos-M120T57	120.0648557	0.946383333	120.0648557	HMDB0000060	Acetoacetic acid	102.0310327	102.0316941	-6.482195793	[M+NH4]+	0	1	C4H6O3	Blood;Cellular Cytoplasm;Cerebrospinal Fluid (CSF);Feces;Saliva;Urine	Fibroblasts;Liver;Lymphocyte;Neuron;Spleen	2-Methyl-3-Hydroxybutryl CoA Dehydrogenase Deficiency,SMP00137,null;3-Hydroxy-3-Methylglutaryl-CoA Lyase Deficiency,SMP00138,null;3-hydroxyisobutyric acid dehydrogenase deficiency,SMP00521,null;3-hydroxyisobutyric aciduria,SMP00522,null;3-Methylcrotonyl Coa Carboxylase Deficiency Type I,SMP00237,null;3-Methylglutaconic Aciduria Type I,SMP00139,null;3-Methylglutaconic Aciduria Type III,SMP00140,nu…	Organic acids and derivatives	Keto acids and derivatives	Short-chain keto acids and derivatives
positive	pos-M120T57	120.0648557	0.946383333	120.0648557	HMDB0001172	2-Methyl-3-oxopropanoic acid	102.0310327	102.0316941	-6.482195793	[M+NH4]+	0	1	C4H6O3	-	-	-	Organic oxygen compounds	Organooxygen compounds	-
positive	pos-M120T57	120.0648557	0.946383333	120.0648557	HMDB0001259	Succinic acid semialdehyde	102.0310327	102.0316941	-6.482195793	[M+NH4]+	0	1	C4H6O3	Cerebrospinal Fluid (CSF);Urine	Testes	2-Hydroxyglutric Aciduria (D And L Form),SMP00136,null;4-Hydroxybutyric Aciduria/Succinic Semialdehyde Dehydrogenase Deficiency,SMP00243,null;Glutamate Metabolism,SMP00072,map00250;Homocarnosinosis,SMP00385,null;Hyperinsulinism-Hyperammonemia Syndrome,SMP00339,null;Succinic semialdehyde dehydrogenase deficiency,SMP00567,null	Lipids and lipid-like molecules	Fatty Acyls	-
positive	pos-M120T57	120.0648557	0.946383333	120.0648557	HMDB0002217	(S)-Methylmalonic acid semialdehyde	102.0310327	102.0316941	-6.482195793	[M+NH4]+	0	1	C4H6O3	-	-	2-Methyl-3-Hydroxybutryl CoA Dehydrogenase Deficiency,SMP00137,null;3-Hydroxy-3-Methylglutaryl-CoA Lyase Deficiency,SMP00138,null;3-hydroxyisobutyric acid dehydrogenase deficiency,SMP00521,null;3-hydroxyisobutyric aciduria,SMP00522,null;3-Methylcrotonyl Coa Carboxylase Deficiency Type I,SMP00237,null;3-Methylglutaconic Aciduria Type I,SMP00139,null;3-Methylglutaconic Aciduria Type III,SMP00140,nu…	Organic oxygen compounds	Organooxygen compounds	-
positive	pos-M120T57	120.0648557	0.946383333	120.0648557	HMDB0003381	4-Hydroxycrotonic acid	102.0310327	102.0316941	-6.482195793	[M+NH4]+	0	1	C4H6O3	-	-	-	Lipids and lipid-like molecules	Fatty Acyls	-
positive	pos-M120T57	120.0648557	0.946383333	120.0648557	HMDB0031646	Acetic anhydride	102.0310327	102.0316941	-6.482195793	[M+NH4]+	0	1	C4H6O3	Feces	-	-	Organic acids and derivatives	Carboxylic acids and derivatives	-
positive	pos-M121T55	120.9654237	0.9234	120.9654237	HMDB0002142	Phosphoric acid	97.97620572	97.9768951	-7.036135676	[M+Na]+	0	1	H3O4P	Blood;Feces;Urine	-	2-Hydroxyglutric Aciduria (D And L Form),SMP00136,null;4-Hydroxybutyric Aciduria/Succinic Semialdehyde Dehydrogenase Deficiency,SMP00243,null;5-oxoprolinase deficiency,SMP00500,null;5-Oxoprolinuria,SMP00143,null;Adenine phosphoribosyltransferase deficiency (APRT),SMP00535,null;Adenosine Deaminase Deficiency,SMP00144,null;Adenylosuccinate Lyase Deficiency,SMP00167,null;AICA-Ribosiduria,SMP00168,nu…	Inorganic compounds	Homogeneous non-metal compounds	Non-metal oxoanionic compounds
positive	pos-M121T76	121.0643356	1.271883333	121.0643356	HMDB0014697	Hydroxyzine	374.177	374.1761058	2.389716997	[M+3H-CH2]3+	1	3	C21H27ClN2O2	Blood;Urine	-	Hydroxyzine H1-Antihistamine Action,SMP58936,null	Benzenoids	Benzene and substituted derivatives	-
positive	pos-M123T76	123.0545978	1.272966667	123.0545978	HMDB0001406	Niacinamide	122.0473218	122.0480128	-5.66199816	[M+H]+	0	1	C6H6N2O	Blood;Breast Milk;Feces;Urine	Bladder;Fibroblasts;Neuron;Pancreas;Placenta;Prostate;Skin;Spleen;Stratum Corneum	Nicotinate and Nicotinamide Metabolism,SMP00048,map00760	Organoheterocyclic compounds	Pyridines and derivatives	Pyridinecarboxylic acids and derivatives
positive	pos-M123T76	123.0545978	1.272966667	123.0545978	HMDB0031861	2-Acetylpyrazine	122.0473218	122.0480128	-5.66199816	[M+H]+	0	1	C6H6N2O	-	-	-	Organooxygen compounds	Carbonyl compounds	Ketones
positive	pos-M123T292	123.1160655	4.86335	123.1160655	HMDB0038140	Santene	122.1087895	122.1095504	-6.231646183	[M+H]+	0	1	C9H14	-	-	-	Hydrocarbons	Polycyclic hydrocarbons	null
positive	pos-M123T292	123.1160655	4.86335	123.1160655	HMDB0061784	3-Allyl-1-cyclohexene	122.1087895	122.1095504	-6.231646183	[M+H]+	0	1	C9H14	-	-	-	Hydrocarbons	Unsaturated hydrocarbons	-
positive	pos-M124T91	124.0385513	1.524066667	124.0385513	HMDB0001488	Nicotinic acid	123.0312753	123.0320284	-6.121631901	[M+H]+	0	1	C6H5NO2	Blood;Cerebrospinal Fluid (CSF);Feces;Saliva;Urine	Adipose Tissue;Fibroblasts;Intestine;Kidney;Liver;Most Tissues;Skeletal Muscle;Skin;Stratum Corneum	Nicotinate and Nicotinamide Metabolism,SMP00048,map00760	Organoheterocyclic compounds	Pyridines and derivatives	Pyridinecarboxylic acids and derivatives
positive	pos-M124T91	124.0385513	1.524066667	124.0385513	HMDB0002243	Picolinic acid	123.0312753	123.0320284	-6.121631901	[M+H]+	0	1	C6H5NO2	Blood;Cerebrospinal Fluid (CSF);Saliva;Urine	Prostate	-	Organoheterocyclic compounds	Pyridines and derivatives	Pyridinecarboxylic acids and derivatives
positive	pos-M124T91	124.0385513	1.524066667	124.0385513	HMDB0031713	2-Hydroxy-4-imino-2,5-cyclohexadienone	123.0312753	123.0320284	-6.121631901	[M+H]+	0	1	C6H5NO2	-	-	-	Organonitrogen compounds	Quinonimines	P-quinonimines
positive	pos-M124T91	124.0385513	1.524066667	124.0385513	HMDB0041950	Nitrobenzene	123.0312753	123.0320284	-6.121631901	[M+H]+	0	1	C6H5NO2	-	-	-	Benzenoids	Benzene and substituted derivatives	-
positive	pos-M124T91	124.0385513	1.524066667	124.0385513	HMDB0060665	Isonicotinic acid	123.0312753	123.0320284	-6.121631901	[M+H]+	0	1	C6H5NO2	Blood;Urine	Kidney;Liver	-	Organoheterocyclic compounds	Pyridines and derivatives	-
positive	pos-M125T76	125.0416506	1.264	125.0416506	HMDB0029633	Phenylmethanethiol	124.0343746	124.0346709	-2.389601639	[M+H]+	0	1	C7H8S	-	-	-	Benzenoids	Benzene and substituted derivatives	-
positive	pos-M125T76	125.0416506	1.264	125.0416506	HMDB0029634	2-Methylbenzenethiol	124.0343746	124.0346709	-2.389601639	[M+H]+	0	1	C7H8S	-	-	-	Benzenoids	Benzene and substituted derivatives	Thiophenols
positive	pos-M125T76	125.0416506	1.264	125.0416506	HMDB0034448	Methyl phenyl sulfide	124.0343746	124.0346709	-2.389601639	[M+H]+	0	1	C7H8S	-	-	-	Benzenoids	Benzene and substituted derivatives	Thiophenol ethers
positive	pos-M125T292	125.0953224	4.866183333	125.0953224	HMDB0031414	2,3-Dimethyl-2-cyclohexen-1-one	124.0880464	124.088815	-6.194178669	[M+H]+	0	1	C8H12O	-	-	-	Organooxygen compounds	Carbonyl compounds	Ketones
positive	pos-M125T292	125.0953224	4.866183333	125.0953224	HMDB0031582	6-Methyl-3,5-heptadien-2-one	124.0880464	124.088815	-6.194178669	[M+H]+	0	1	C8H12O	Feces	-	-	Organooxygen compounds	Carbonyl compounds	Alpha,beta-unsaturated carbonyl compounds
positive	pos-M125T292	125.0953224	4.866183333	125.0953224	HMDB0031686	(E,E)-2,4-Octadienal	124.0880464	124.088815	-6.194178669	[M+H]+	0	1	C8H12O	-	-	-	Organic oxygen compounds	Organooxygen compounds	-
positive	pos-M125T292	125.0953224	4.866183333	125.0953224	HMDB0032446	trans, trans-3,5-Octadien-2-one	124.0880464	124.088815	-6.194178669	[M+H]+	0	1	C8H12O	-	-	-	Organooxygen compounds	Carbonyl compounds	Alpha,beta-unsaturated carbonyl compounds
positive	pos-M125T292	125.0953224	4.866183333	125.0953224	HMDB0032447	1,5-Octadien-3-one	124.0880464	124.088815	-6.194178669	[M+H]+	0	1	C8H12O	-	-	-	Organooxygen compounds	Carbonyl compounds	Alpha,beta-unsaturated carbonyl compounds
positive	pos-M125T292	125.0953224	4.866183333	125.0953224	HMDB0033238	2-Isopropyl-5-methylfuran	124.0880464	124.088815	-6.194178669	[M+H]+	0	1	C8H12O	-	-	-	Organoheterocyclic compounds	Heteroaromatic compounds	null
positive	pos-M125T292	125.0953224	4.866183333	125.0953224	HMDB0039844	(E,E)-2,6-Octadienal	124.0880464	124.088815	-6.194178669	[M+H]+	0	1	C8H12O	-	-	-	Organooxygen compounds	Carbonyl compounds	Aldehydes
positive	pos-M125T292	125.0953224	4.866183333	125.0953224	HMDB0040246	3,5,5-Trimethyl-2-cyclopenten-1-one	124.0880464	124.088815	-6.194178669	[M+H]+	0	1	C8H12O	-	-	-	Organooxygen compounds	Carbonyl compounds	Ketones
positive	pos-M125T292	125.0953224	4.866183333	125.0953224	HMDB0040272	2-Butylfuran	124.0880464	124.088815	-6.194178669	[M+H]+	0	1	C8H12O	Feces;Saliva	-	-	Organoheterocyclic compounds	Heteroaromatic compounds	null
positive	pos-M125T292	125.0953224	4.866183333	125.0953224	HMDB0061898	Methyl-1-cyclopenten-1-yl)-ethanone	124.0880464	124.088815	-6.194178669	[M+H]+	0	1	C8H12O	Feces;Saliva	-	-	Organic oxygen compounds	Organooxygen compounds	-
positive	pos-M126T57	126.0211059	0.946383333	126.0211059	HMDB0000251	Taurine	125.0138299	125.0146638	-6.670184759	[M+H]+	0	1	C2H7NO3S	Bile;Blood;Breast Milk;Cerebrospinal Fluid (CSF);Feces;Saliva;Urine	Brain;Epidermis;Erythrocyte;Fibroblasts;Intestine;Keratinocyte;Kidney;Leukocyte;Liver;Lymphocyte;Muscle;Nerve Cells;Nervous Tissues;Neuron;Pancreas;Placenta;Platelet;Prostate;Retina;Skeletal Muscle	27-Hydroxylase Deficiency,SMP00720,null;Bile Acid Biosynthesis,SMP00035,map00120;Cerebrotendinous Xanthomatosis (CTX),SMP00315,null;Congenital Bile Acid Synthesis Defect Type II,SMP00314,null;Congenital Bile Acid Synthesis Defect Type III,SMP00318,null;Familial Hypercholanemia (FHCA),SMP00317,null;Taurine and Hypotaurine Metabolism,SMP00021,map00430;Zellweger Syndrome,SMP00316,null	Organic acids and derivatives	Organic sulfonic acids and derivatives	Organosulfonic acids and derivatives
positive	pos-M127T490	126.9888886	8.163583333	126.9888886	HMDB0031832	Methyl methanethiosulfonate	125.9816126	125.9809208	5.490839411	[M+H]+	0	1	C2H6O2S2	-	-	-	Organosulfur compounds	Sulfonyls	-
positive	pos-M127T529	126.9889228	8.824516667	126.9889228	HMDB0031832	Methyl methanethiosulfonate	125.9816468	125.9809208	5.76280949	[M+H]+	0	1	C2H6O2S2	-	-	-	Organosulfur compounds	Sulfonyls	-
positive	pos-M127T58	127.0381588	0.973716667	127.0381588	HMDB0132663	2-(hydroxymethyl)-6-(2,4,6-trihydroxyphenyl)oxane-3,4,5-triol	288.086	288.0845175	5.146146044	[M+H-C6H10O5]+	1	1	C12H16O8	-	-	-	Organic oxygen compounds	Organooxygen compounds	Carbohydrates and carbohydrate conjugates
positive	pos-M127T58	127.0381588	0.973716667	127.0381588	HMDB0035589	Phlorin	288.086	288.0845175	5.146100918	[M+H-C6H10O5]+	1	1	C12H16O8	-	-	-	Organooxygen compounds	Carbohydrates and carbohydrate conjugates	Glycosyl compounds
positive	pos-M127T58	127.0381588	0.973716667	127.0381588	HMDB0038341	Glucosylisomaltol	288.086	288.0845175	5.146100918	[M+H-C6H10O5]+	1	1	C12H16O8	-	-	-	Organic oxygen compounds	Organooxygen compounds	-
positive	pos-M127T152	127.0744699	2.536075	127.0744699	HMDB0032333	4-Hydroxy-4-methyl-5-hexenoic acid gamma lactone	126.0671939	126.0680796	-7.025163293	[M+H]+	0	1	C7H10O2	-	-	-	Organoheterocyclic compounds	Lactones	Gamma butyrolactones
positive	pos-M127T152	127.0744699	2.536075	127.0744699	HMDB0029582	Methyl sorbate	126.0671939	126.0680796	-7.025179158	[M+H]+	0	1	C7H10O2	-	-	-	Lipids and lipid-like molecules	Fatty Acyls	Fatty acid esters
positive	pos-M127T152	127.0744699	2.536075	127.0744699	HMDB0031222	3-Ethyl-1,2-cyclopentanedione	126.0671939	126.0680796	-7.025179158	[M+H]+	0	1	C7H10O2	-	-	-	Organic oxygen compounds	Organooxygen compounds	-
positive	pos-M127T152	127.0744699	2.536075	127.0744699	HMDB0031223	Enol-3-Ethyl-1,2-cyclopentanedione	126.0671939	126.0680796	-7.025179158	[M+H]+	0	1	C7H10O2	-	-	-	Organic oxygen compounds	Organooxygen compounds	-
positive	pos-M127T152	127.0744699	2.536075	127.0744699	HMDB0032067	Allyl crotonate	126.0671939	126.0680796	-7.025179158	[M+H]+	0	1	C7H10O2	-	-	-	Lipids and lipid-like molecules	Fatty Acyls	Fatty acid esters
positive	pos-M127T152	127.0744699	2.536075	127.0744699	HMDB0033629	xi-4-Hydroxy-4-methyl-2-cyclohexen-1-one	126.0671939	126.0680796	-7.025179158	[M+H]+	0	1	C7H10O2	-	-	-	Organic oxygen compounds	Organooxygen compounds	-
positive	pos-M127T152	127.0744699	2.536075	127.0744699	HMDB0034080	3-Methyl-1,2-cyclohexanedione	126.0671939	126.0680796	-7.025179158	[M+H]+	0	1	C7H10O2	-	-	-	Organooxygen compounds	Carbonyl compounds	Ketones
positive	pos-M127T152	127.0744699	2.536075	127.0744699	HMDB0034835	3-(3-Ethyloxiranyl)-2-propenal	126.0671939	126.0680796	-7.025179158	[M+H]+	0	1	C7H10O2	-	-	-	Organic oxygen compounds	Organooxygen compounds	-
positive	pos-M127T152	127.0744699	2.536075	127.0744699	HMDB0037026	3,4-Dimethyl-1,2-cyclopentanedione	126.0671939	126.0680796	-7.025179158	[M+H]+	0	1	C7H10O2	-	-	-	Organooxygen compounds	Carbonyl compounds	Ketones
positive	pos-M127T152	127.0744699	2.536075	127.0744699	HMDB0037027	3,5-Dimethyl-1,2-cyclopentanedione	126.0671939	126.0680796	-7.025179158	[M+H]+	0	1	C7H10O2	-	-	-	Organic oxygen compounds	Organooxygen compounds	Carbonyl compounds
positive	pos-M127T152	127.0744699	2.536075	127.0744699	HMDB0040445	2-(Ethoxymethyl)furan	126.0671939	126.0680796	-7.025179158	[M+H]+	0	1	C7H10O2	-	-	-	Organoheterocyclic compounds	Heteroaromatic compounds	-
positive	pos-M127T152	127.0744699	2.536075	127.0744699	HMDB0041474	xi-5-Isopropyl-2(5H)-furanone	126.0671939	126.0680796	-7.025179158	[M+H]+	0	1	C7H10O2	-	-	-	Organoheterocyclic compounds	Dihydrofurans	-
positive	pos-M127T156	127.1109349	2.600383333	127.1109349	HMDB0062574	N(tele)-methylhistaminium	126.1036589	126.1025738	8.604850981	[M+H]+	0	1	C6H12N3	-	-	-	Organic nitrogen compounds	Organonitrogen compounds	Amines
positive	pos-M127T156	127.1109349	2.600383333	127.1109349	HMDB0013809	(E)-2-octenal	126.1036589	126.1044651	-6.392772402	[M+H]+	0	1	C8H14O	Feces;Urine	-	-	Organic oxygen compounds	Organooxygen compounds	-
positive	pos-M127T156	127.1109349	2.600383333	127.1109349	HMDB0030961	2-Octenal	126.1036589	126.1044651	-6.392772402	[M+H]+	0	1	C8H14O	Blood	-	-	Organic oxygen compounds	Organooxygen compounds	-
positive	pos-M127T156	127.1109349	2.600383333	127.1109349	HMDB0030966	(3xi,5Z)-1,5-Octadien-3-ol	126.1036589	126.1044651	-6.392772402	[M+H]+	0	1	C8H14O	-	-	-	Lipids and lipid-like molecules	Fatty Acyls	-
positive	pos-M127T156	127.1109349	2.600383333	127.1109349	HMDB0031197	2,4,4-Trimethylcyclopentanone	126.1036589	126.1044651	-6.392772402	[M+H]+	0	1	C8H14O	-	-	-	Organooxygen compounds	Carbonyl compounds	Ketones
positive	pos-M127T156	127.1109349	2.600383333	127.1109349	HMDB0031301	2-Octen-4-one	126.1036589	126.1044651	-6.392772402	[M+H]+	0	1	C8H14O	-	-	-	Organic oxygen compounds	Organooxygen compounds	-
positive	pos-M127T156	127.1109349	2.600383333	127.1109349	HMDB0031309	1-Octen-3-one	126.1036589	126.1044651	-6.392772402	[M+H]+	0	1	C8H14O	Feces;Saliva	-	-	Organic oxygen compounds	Organooxygen compounds	-
positive	pos-M127T156	127.1109349	2.600383333	127.1109349	HMDB0031590	3-Methyl-3-hepten-2-one	126.1036589	126.1044651	-6.392772402	[M+H]+	0	1	C8H14O	-	-	-	Organooxygen compounds	Carbonyl compounds	Alpha,beta-unsaturated carbonyl compounds
positive	pos-M127T156	127.1109349	2.600383333	127.1109349	HMDB0031591	5-Methyl-5-hepten-2-one	126.1036589	126.1044651	-6.392772402	[M+H]+	0	1	C8H14O	-	-	-	Organic oxygen compounds	Organooxygen compounds	-
positive	pos-M127T156	127.1109349	2.600383333	127.1109349	HMDB0032403	6-Methyl-3-hepten-2-one, trans-	126.1036589	126.1044651	-6.392772402	[M+H]+	0	1	C8H14O	-	-	-	Organooxygen compounds	Carbonyl compounds	Alpha,beta-unsaturated carbonyl compounds
positive	pos-M127T156	127.1109349	2.600383333	127.1109349	HMDB0032451	4-Octen-3-one	126.1036589	126.1044651	-6.392772402	[M+H]+	0	1	C8H14O	-	-	-	Organooxygen compounds	Carbonyl compounds	Alpha,beta-unsaturated carbonyl compounds
positive	pos-M127T156	127.1109349	2.600383333	127.1109349	HMDB0033547	3-Octen-2-one	126.1036589	126.1044651	-6.392772402	[M+H]+	0	1	C8H14O	Feces	-	-	Organooxygen compounds	Carbonyl compounds	Alpha,beta-unsaturated carbonyl compounds
positive	pos-M127T156	127.1109349	2.600383333	127.1109349	HMDB0035242	(S,E)-Filbertone	126.1036589	126.1044651	-6.392772402	[M+H]+	0	1	C8H14O	-	-	-	Organic oxygen compounds	Organooxygen compounds	-
positive	pos-M127T156	127.1109349	2.600383333	127.1109349	HMDB0035390	5-Octen-2-one	126.1036589	126.1044651	-6.392772402	[M+H]+	0	1	C8H14O	-	-	-	Organic oxygen compounds	Organooxygen compounds	-
positive	pos-M127T156	127.1109349	2.600383333	127.1109349	HMDB0035915	Sulcatone	126.1036589	126.1044651	-6.392772402	[M+H]+	0	1	C8H14O	Feces;Saliva	-	-	Organic oxygen compounds	Organooxygen compounds	-
positive	pos-M127T156	127.1109349	2.600383333	127.1109349	HMDB0037152	2-Ethylidenehexanal	126.1036589	126.1044651	-6.392772402	[M+H]+	0	1	C8H14O	-	-	-	Organooxygen compounds	Carbonyl compounds	Aldehydes
positive	pos-M127T156	127.1109349	2.600383333	127.1109349	HMDB0039769	6-Octenal	126.1036589	126.1044651	-6.392772402	[M+H]+	0	1	C8H14O	-	-	-	Organic oxygen compounds	Organooxygen compounds	-
positive	pos-M127T156	127.1109349	2.600383333	127.1109349	HMDB0039770	(Z)-5-Octenal	126.1036589	126.1044651	-6.392772402	[M+H]+	0	1	C8H14O	-	-	-	Organooxygen compounds	Carbonyl compounds	Aldehydes
positive	pos-M127T156	127.1109349	2.600383333	127.1109349	HMDB0040146	2,5-Octadien-1-ol	126.1036589	126.1044651	-6.392772402	[M+H]+	0	1	C8H14O	-	-	-	Lipids and lipid-like molecules	Fatty Acyls	Fatty alcohols
positive	pos-M127T156	127.1109349	2.600383333	127.1109349	HMDB0040149	(3E,5Z)-3,5-Octadien-1-ol	126.1036589	126.1044651	-6.392772402	[M+H]+	0	1	C8H14O	-	-	-	Lipids and lipid-like molecules	Fatty Acyls	-
positive	pos-M127T156	127.1109349	2.600383333	127.1109349	HMDB0040151	(2E,4E)-2,4-Octadien-1-ol	126.1036589	126.1044651	-6.392772402	[M+H]+	0	1	C8H14O	-	-	-	Lipids and lipid-like molecules	Fatty Acyls	Fatty alcohols
positive	pos-M127T156	127.1109349	2.600383333	127.1109349	HMDB0061945	2-Ethyl-2-hexenal	126.1036589	126.1044651	-6.392772402	[M+H]+	0	1	C8H14O	Saliva	-	-	Organic oxygen compounds	Organooxygen compounds	-
positive	pos-M127T156	127.1109349	2.600383333	127.1109349	HMDB0062471	glutathionyl-3-hydroxykynurenine glucoside	126.1036589	126.1044651	-6.392780331	[M+H]+	0	1	C8H14O	-	-	-	Organic oxygen compounds	Organooxygen compounds	Carbonyl compounds
positive	pos-M127T156	127.1109349	2.600383333	127.1109349	HMDB0062529	Sialyl-3-paragloboside	126.1036589	126.1044651	-6.392780331	[M+H]+	0	1	C8H14O	-	-	-	Organic oxygen compounds	Organooxygen compounds	Carbonyl compounds
positive	pos-M127T156	127.1109349	2.600383333	127.1109349	HMDB0062536	trans-3-cis-8,11,14-eicosatetraenoyl-CoA	126.1036589	126.1044651	-6.392780331	[M+H]+	0	1	C8H14O	-	-	-	Organic oxygen compounds	Organooxygen compounds	Carbonyl compounds
positive	pos-M127T299	127.1108238	4.990983333	127.1108238	HMDB0062574	N(tele)-methylhistaminium	126.1035478	126.1025738	7.723828797	[M+H]+	0	1	C6H12N3	-	-	-	Organic nitrogen compounds	Organonitrogen compounds	Amines
positive	pos-M127T299	127.1108238	4.990983333	127.1108238	HMDB0013809	(E)-2-octenal	126.1035478	126.1044651	-7.273781372	[M+H]+	0	1	C8H14O	Feces;Urine	-	-	Organic oxygen compounds	Organooxygen compounds	-
positive	pos-M127T299	127.1108238	4.990983333	127.1108238	HMDB0030961	2-Octenal	126.1035478	126.1044651	-7.273781372	[M+H]+	0	1	C8H14O	Blood	-	-	Organic oxygen compounds	Organooxygen compounds	-
positive	pos-M127T299	127.1108238	4.990983333	127.1108238	HMDB0030966	(3xi,5Z)-1,5-Octadien-3-ol	126.1035478	126.1044651	-7.273781372	[M+H]+	0	1	C8H14O	-	-	-	Lipids and lipid-like molecules	Fatty Acyls	-
positive	pos-M127T299	127.1108238	4.990983333	127.1108238	HMDB0031197	2,4,4-Trimethylcyclopentanone	126.1035478	126.1044651	-7.273781372	[M+H]+	0	1	C8H14O	-	-	-	Organooxygen compounds	Carbonyl compounds	Ketones
positive	pos-M127T299	127.1108238	4.990983333	127.1108238	HMDB0031301	2-Octen-4-one	126.1035478	126.1044651	-7.273781372	[M+H]+	0	1	C8H14O	-	-	-	Organic oxygen compounds	Organooxygen compounds	-
positive	pos-M127T299	127.1108238	4.990983333	127.1108238	HMDB0031309	1-Octen-3-one	126.1035478	126.1044651	-7.273781372	[M+H]+	0	1	C8H14O	Feces;Saliva	-	-	Organic oxygen compounds	Organooxygen compounds	-
positive	pos-M127T299	127.1108238	4.990983333	127.1108238	HMDB0031590	3-Methyl-3-hepten-2-one	126.1035478	126.1044651	-7.273781372	[M+H]+	0	1	C8H14O	-	-	-	Organooxygen compounds	Carbonyl compounds	Alpha,beta-unsaturated carbonyl compounds
positive	pos-M127T299	127.1108238	4.990983333	127.1108238	HMDB0031591	5-Methyl-5-hepten-2-one	126.1035478	126.1044651	-7.273781372	[M+H]+	0	1	C8H14O	-	-	-	Organic oxygen compounds	Organooxygen compounds	-
positive	pos-M127T299	127.1108238	4.990983333	127.1108238	HMDB0032403	6-Methyl-3-hepten-2-one, trans-	126.1035478	126.1044651	-7.273781372	[M+H]+	0	1	C8H14O	-	-	-	Organooxygen compounds	Carbonyl compounds	Alpha,beta-unsaturated carbonyl compounds
positive	pos-M127T299	127.1108238	4.990983333	127.1108238	HMDB0032451	4-Octen-3-one	126.1035478	126.1044651	-7.273781372	[M+H]+	0	1	C8H14O	-	-	-	Organooxygen compounds	Carbonyl compounds	Alpha,beta-unsaturated carbonyl compounds
positive	pos-M127T299	127.1108238	4.990983333	127.1108238	HMDB0033547	3-Octen-2-one	126.1035478	126.1044651	-7.273781372	[M+H]+	0	1	C8H14O	Feces	-	-	Organooxygen compounds	Carbonyl compounds	Alpha,beta-unsaturated carbonyl compounds
positive	pos-M127T299	127.1108238	4.990983333	127.1108238	HMDB0035242	(S,E)-Filbertone	126.1035478	126.1044651	-7.273781372	[M+H]+	0	1	C8H14O	-	-	-	Organic oxygen compounds	Organooxygen compounds	-
positive	pos-M127T299	127.1108238	4.990983333	127.1108238	HMDB0035390	5-Octen-2-one	126.1035478	126.1044651	-7.273781372	[M+H]+	0	1	C8H14O	-	-	-	Organic oxygen compounds	Organooxygen compounds	-
positive	pos-M127T299	127.1108238	4.990983333	127.1108238	HMDB0035915	Sulcatone	126.1035478	126.1044651	-7.273781372	[M+H]+	0	1	C8H14O	Feces;Saliva	-	-	Organic oxygen compounds	Organooxygen compounds	-
positive	pos-M127T299	127.1108238	4.990983333	127.1108238	HMDB0037152	2-Ethylidenehexanal	126.1035478	126.1044651	-7.273781372	[M+H]+	0	1	C8H14O	-	-	-	Organooxygen compounds	Carbonyl compounds	Aldehydes
positive	pos-M127T299	127.1108238	4.990983333	127.1108238	HMDB0039769	6-Octenal	126.1035478	126.1044651	-7.273781372	[M+H]+	0	1	C8H14O	-	-	-	Organic oxygen compounds	Organooxygen compounds	-
positive	pos-M127T299	127.1108238	4.990983333	127.1108238	HMDB0039770	(Z)-5-Octenal	126.1035478	126.1044651	-7.273781372	[M+H]+	0	1	C8H14O	-	-	-	Organooxygen compounds	Carbonyl compounds	Aldehydes
positive	pos-M127T299	127.1108238	4.990983333	127.1108238	HMDB0040146	2,5-Octadien-1-ol	126.1035478	126.1044651	-7.273781372	[M+H]+	0	1	C8H14O	-	-	-	Lipids and lipid-like molecules	Fatty Acyls	Fatty alcohols
positive	pos-M127T299	127.1108238	4.990983333	127.1108238	HMDB0040149	(3E,5Z)-3,5-Octadien-1-ol	126.1035478	126.1044651	-7.273781372	[M+H]+	0	1	C8H14O	-	-	-	Lipids and lipid-like molecules	Fatty Acyls	-
positive	pos-M127T299	127.1108238	4.990983333	127.1108238	HMDB0040151	(2E,4E)-2,4-Octadien-1-ol	126.1035478	126.1044651	-7.273781372	[M+H]+	0	1	C8H14O	-	-	-	Lipids and lipid-like molecules	Fatty Acyls	Fatty alcohols
positive	pos-M127T299	127.1108238	4.990983333	127.1108238	HMDB0061945	2-Ethyl-2-hexenal	126.1035478	126.1044651	-7.273781372	[M+H]+	0	1	C8H14O	Saliva	-	-	Organic oxygen compounds	Organooxygen compounds	-
positive	pos-M127T299	127.1108238	4.990983333	127.1108238	HMDB0062471	glutathionyl-3-hydroxykynurenine glucoside	126.1035478	126.1044651	-7.273789302	[M+H]+	0	1	C8H14O	-	-	-	Organic oxygen compounds	Organooxygen compounds	Carbonyl compounds
positive	pos-M127T299	127.1108238	4.990983333	127.1108238	HMDB0062529	Sialyl-3-paragloboside	126.1035478	126.1044651	-7.273789302	[M+H]+	0	1	C8H14O	-	-	-	Organic oxygen compounds	Organooxygen compounds	Carbonyl compounds
positive	pos-M127T299	127.1108238	4.990983333	127.1108238	HMDB0062536	trans-3-cis-8,11,14-eicosatetraenoyl-CoA	126.1035478	126.1044651	-7.273789302	[M+H]+	0	1	C8H14O	-	-	-	Organic oxygen compounds	Organooxygen compounds	Carbonyl compounds
positive	pos-M128T490	127.9741249	8.162866667	127.9741249	HMDB0143055	(hydroxymethylidene)carbamic acid	89.01096688	89.01129296	-3.663385635	[M+K]+	0	1	C2H3NO3	-	-	-	Organic acids and derivatives	Carboxylic acids and derivatives	Carboxylic acid derivatives
positive	pos-M128T151	128.1061467	2.517725	128.1061467	HMDB0031667	Nor-psi-tropine	127.0988707	127.099714	-6.635066218	[M+H]+	0	1	C7H13NO	-	-	-	Alkaloids and derivatives	Tropane alkaloids	null
positive	pos-M128T151	128.1061467	2.517725	128.1061467	HMDB0040030	1-(1-Pyrrolidinyl)-2-propanone	127.0988707	127.099714	-6.635066218	[M+H]+	0	1	C7H13NO	-	-	-	Organoheterocyclic compounds	Pyrrolidines	N-alkylpyrrolidines
positive	pos-M128T151	128.1061467	2.517725	128.1061467	HMDB0029721	2,3,5-Trimethylfuran	110.0723237	110.0731649	-7.642316994	[M+NH4]+	0	1	C7H10O	-	-	-	Organoheterocyclic compounds	Heteroaromatic compounds	null
positive	pos-M128T151	128.1061467	2.517725	128.1061467	HMDB0029728	2-Ethyl-5-methylfuran	110.0723237	110.0731649	-7.642316994	[M+NH4]+	0	1	C7H10O	Feces	-	-	Organoheterocyclic compounds	Heteroaromatic compounds	-
positive	pos-M128T151	128.1061467	2.517725	128.1061467	HMDB0031541	3-Methyl-2-cyclohexen-1-one	110.0723237	110.0731649	-7.642316994	[M+NH4]+	0	1	C7H10O	Feces	-	-	Organooxygen compounds	Carbonyl compounds	Ketones
positive	pos-M128T151	128.1061467	2.517725	128.1061467	HMDB0040277	2-Propylfuran	110.0723237	110.0731649	-7.642316994	[M+NH4]+	0	1	C7H10O	-	-	-	Organoheterocyclic compounds	Heteroaromatic compounds	-
positive	pos-M128T151	128.1061467	2.517725	128.1061467	HMDB0040278	2-Isopropylfuran	110.0723237	110.0731649	-7.642316994	[M+NH4]+	0	1	C7H10O	-	-	-	Organoheterocyclic compounds	Heteroaromatic compounds	null
positive	pos-M128T151	128.1061467	2.517725	128.1061467	HMDB0061891	(E,Z)-2,4-Heptadienal	110.0723237	110.0731649	-7.642316994	[M+NH4]+	0	1	C7H10O	-	-	-	Organooxygen compounds	Carbonyl compounds	Aldehydes
positive	pos-M128T239	128.1424288	3.980166667	128.1424288	HMDB0094807	2-nonenoylglycine	213.135	213.1364935	-7.00713414	[M+H-C3H2O3]+	1	1	C11H19NO3	Urine	-	-	Organic acids and derivatives	Carboxylic acids and derivatives	Amino acids, peptides, and analogues
positive	pos-M128T239	128.1424288	3.980166667	128.1424288	HMDB0094808	3-nonenoylglycine	213.135	213.1364935	-7.00713414	[M+H-C3H2O3]+	1	1	C11H19NO3	Urine	-	-	Organic acids and derivatives	Carboxylic acids and derivatives	Amino acids, peptides, and analogues
positive	pos-M128T239	128.1424288	3.980166667	128.1424288	HMDB0094809	4-nonenoylglycine	213.135	213.1364935	-7.00713414	[M+H-C3H2O3]+	1	1	C11H19NO3	Urine	-	-	Organic acids and derivatives	Carboxylic acids and derivatives	Amino acids, peptides, and analogues
positive	pos-M128T239	128.1424288	3.980166667	128.1424288	HMDB0094810	5-nonenoylglycine	213.135	213.1364935	-7.00713414	[M+H-C3H2O3]+	1	1	C11H19NO3	Urine	-	-	Organic acids and derivatives	Carboxylic acids and derivatives	Amino acids, peptides, and analogues
positive	pos-M128T239	128.1424288	3.980166667	128.1424288	HMDB0094811	6-nonenoylglycine	213.135	213.1364935	-7.00713414	[M+H-C3H2O3]+	1	1	C11H19NO3	Urine	-	-	Organic acids and derivatives	Carboxylic acids and derivatives	Amino acids, peptides, and analogues
positive	pos-M128T239	128.1424288	3.980166667	128.1424288	HMDB0094812	7-nonenoylglycine	213.135	213.1364935	-7.00713414	[M+H-C3H2O3]+	1	1	C11H19NO3	Urine	-	-	Organic acids and derivatives	Carboxylic acids and derivatives	Amino acids, peptides, and analogues
positive	pos-M128T239	128.1424288	3.980166667	128.1424288	HMDB0094813	8-nonenoylglycine	213.135	213.1364935	-7.00713414	[M+H-C3H2O3]+	1	1	C11H19NO3	Urine	-	-	Organic acids and derivatives	Carboxylic acids and derivatives	Amino acids, peptides, and analogues
positive	pos-M129T514_1	128.950243	8.564025	128.950243	HMDB0060458	cis-3-Chloroallyl aldehyde	89.98708496	89.98724243	-1.749810715	[M+K]+	0	1	C3H3ClO	-	-	-	Organic oxygen compounds	Organooxygen compounds	-
positive	pos-M129T514_1	128.950243	8.564025	128.950243	HMDB0060516	trans-3-Chloroallyl aldehyde	89.98708496	89.98724243	-1.749810715	[M+K]+	0	1	C3H3ClO	-	-	-	Organic oxygen compounds	Organooxygen compounds	-
positive	pos-M129T537	128.9502276	8.954366667	128.9502276	HMDB0060458	cis-3-Chloroallyl aldehyde	89.98706956	89.98724243	-1.920980178	[M+K]+	0	1	C3H3ClO	-	-	-	Organic oxygen compounds	Organooxygen compounds	-
positive	pos-M129T537	128.9502276	8.954366667	128.9502276	HMDB0060516	trans-3-Chloroallyl aldehyde	89.98706956	89.98724243	-1.920980178	[M+K]+	0	1	C3H3ClO	-	-	-	Organic oxygen compounds	Organooxygen compounds	-
positive	pos-M129T37	128.9499625	0.609233333	128.9499625	HMDB0060458	cis-3-Chloroallyl aldehyde	89.98680454	89.98724243	-4.86612121	[M+K]+	0	1	C3H3ClO	-	-	-	Organic oxygen compounds	Organooxygen compounds	-
positive	pos-M129T37	128.9499625	0.609233333	128.9499625	HMDB0060516	trans-3-Chloroallyl aldehyde	89.98680454	89.98724243	-4.86612121	[M+K]+	0	1	C3H3ClO	-	-	-	Organic oxygen compounds	Organooxygen compounds	-
positive	pos-M129T118	129.0378759	1.964758333	129.0378759	HMDB0032916	2-(Methylthiomethyl)furan	128.0305999	128.0295856	7.922730723	[M+H]+	0	1	C6H8OS	-	-	-	Organoheterocyclic compounds	Heteroaromatic compounds	-
positive	pos-M129T118	129.0378759	1.964758333	129.0378759	HMDB0036610	2-Methyl-3-(methylthio)furan	128.0305999	128.0295856	7.922730723	[M+H]+	0	1	C6H8OS	-	-	-	Organosulfur compounds	Thioethers	-
positive	pos-M129T118	129.0378759	1.964758333	129.0378759	HMDB0039586	2-(1-Mercaptoethyl)furan	128.0305999	128.0295856	7.922730723	[M+H]+	0	1	C6H8OS	-	-	-	Organoheterocyclic compounds	Heteroaromatic compounds	-
positive	pos-M129T118	129.0378759	1.964758333	129.0378759	HMDB0039800	5-Methyl-2-furanmethanethiol	128.0305999	128.0295856	7.922730723	[M+H]+	0	1	C6H8OS	-	-	-	Organoheterocyclic compounds	Heteroaromatic compounds	-
positive	pos-M129T118	129.0378759	1.964758333	129.0378759	HMDB0040197	2,5-Dimethyl-3-furanthiol	128.0305999	128.0295856	7.922730723	[M+H]+	0	1	C6H8OS	-	-	-	Organoheterocyclic compounds	Heteroaromatic compounds	null
positive	pos-M129T118	129.0378759	1.964758333	129.0378759	HMDB0041566	2-Methyl-5-(methylthio)furan	128.0305999	128.0295861	7.918950317	[M+H]+	0	1	C6H8OS	Urine	-	-	Organosulfur compounds	Thioethers	Alkylarylthioethers
positive	pos-M129T122	129.0540542	2.0335	129.0540542	HMDB0031303	Osmundalactone	128.0467782	128.0473441	-4.419779285	[M+H]+	0	1	C6H8O3	-	-	-	Organoheterocyclic compounds	Pyrans	-
positive	pos-M129T122	129.0540542	2.0335	129.0540542	HMDB0031306	3-Hydroxy-4,5-dimethyl-2(5H)-furanone	128.0467782	128.0473441	-4.419779285	[M+H]+	0	1	C6H8O3	Urine	-	-	Organoheterocyclic compounds	Dihydrofurans	Furanones
positive	pos-M129T122	129.0540542	2.0335	129.0540542	HMDB0031847	2-Ethyl-3,4-dihydroxyfuran	128.0467782	128.0473441	-4.419779285	[M+H]+	0	1	C6H8O3	-	-	-	Organoheterocyclic compounds	Dihydrofurans	Furanones
positive	pos-M129T122	129.0540542	2.0335	129.0540542	HMDB0033285	L-erythro-5-(1-Hydroxyethyl)-2(5H)-furanone	128.0467782	128.0473441	-4.419779285	[M+H]+	0	1	C6H8O3	-	-	-	Organoheterocyclic compounds	Dihydrofurans	-
positive	pos-M129T122	129.0540542	2.0335	129.0540542	HMDB0033517	5,6-Dihydro-4-methoxy-2H-pyran-2-one	128.0467782	128.0473441	-4.419779285	[M+H]+	0	1	C6H8O3	-	-	-	Organoheterocyclic compounds	Pyrans	Pyranones and derivatives
positive	pos-M129T122	129.0540542	2.0335	129.0540542	HMDB0038072	xi-5-Acetyltetrahydro-2(3H)-furanone	128.0467782	128.0473441	-4.419779285	[M+H]+	0	1	C6H8O3	-	-	-	Organic oxygen compounds	Organooxygen compounds	-
positive	pos-M129T122	129.0540542	2.0335	129.0540542	HMDB0040594	(±)-Furaneol	128.0467782	128.0473441	-4.419779285	[M+H]+	0	1	C6H8O3	-	-	-	Organoheterocyclic compounds	Dihydrofurans	-
positive	pos-M129T122	129.0540542	2.0335	129.0540542	HMDB0040732	2,7-Oxepanedione	128.0467782	128.0473441	-4.419779285	[M+H]+	0	1	C6H8O3	-	-	-	Organoheterocyclic compounds	Lactones	null
positive	pos-M129T59	129.0647754	0.982833333	129.0647754	HMDB0062558	Pyroglutamine	128.0574994	128.0585775	-8.418853582	[M+H]+	0	1	C5H8N2O2	-	-	-	Organic acids and derivatives	Carboxylic acids and derivatives	Amino acids, peptides, and analogues
positive	pos-M129T59	129.0647754	0.982833333	129.0647754	HMDB0000079	Dihydrothymine	128.0574994	128.0585775	-8.418884818	[M+H]+	0	1	C5H8N2O2	Blood;Cerebrospinal Fluid (CSF);Saliva;Urine	Prostate	Beta Ureidopropionase Deficiency,SMP00172,null;Dihydropyrimidinase Deficiency,SMP00178,null;MNGIE (Mitochondrial Neurogastrointestinal Encephalopathy),SMP00202,null;Pyrimidine Metabolism,SMP00046,map00240;UMP Synthase Deficiency (Orotic Aciduria),SMP00219,null	Organic acids and derivatives	Organic carbonic acids and derivatives	-
positive	pos-M129T59	129.0647754	0.982833333	129.0647754	HMDB0029874	Squamolone	128.0574994	128.0585775	-8.418884818	[M+H]+	0	1	C5H8N2O2	-	-	-	Organoheterocyclic compounds	Pyrrolidines	-
positive	pos-M129T59	129.0647754	0.982833333	129.0647754	HMDB0031547	L-Cyclo(alanylglycyl)	128.0574994	128.0585775	-8.418884818	[M+H]+	0	1	C5H8N2O2	-	-	-	Organoheterocyclic compounds	Diazinanes	Piperazines
positive	pos-M129T59	129.0647754	0.982833333	129.0647754	HMDB0004230	Pyrrole-2-carboxylic acid	111.0309524	111.0320284	-9.690982227	[M+NH4]+	0	1	C5H5NO2	Blood;Feces;Urine	-	-	Organoheterocyclic compounds	Pyrroles	-
positive	pos-M129T59	129.0647754	0.982833333	129.0647754	HMDB0004230	Pyrrole-2-carboxylic acid	111.0309524	111.0320284	-9.690982227	[M+NH4]+	0	1	C5H5NO2	Blood;Feces;Urine	-	-	Organoheterocyclic compounds	Pyrroles	-
positive	pos-M129T59	129.0647754	0.982833333	129.0647754	HMDB0038175	2-Acetyloxazole	111.0309524	111.0320284	-9.690982227	[M+NH4]+	0	1	C5H5NO2	-	-	-	Organic oxygen compounds	Organooxygen compounds	-
positive	pos-M129T50	129.1013554	0.8254	129.1013554	HMDB0031163	N-Acetyl-2,3-dihydro-1H-pyrrole	111.0675324	111.0684139	-7.936727427	[M+NH4]+	0	1	C6H9NO	-	-	-	Organoheterocyclic compounds	Pyrrolines	-
positive	pos-M129T50	129.1013554	0.8254	129.1013554	HMDB0031308	5-Acetyl-3,4-dihydro-2H-pyrrole	111.0675324	111.0684139	-7.936727427	[M+NH4]+	0	1	C6H9NO	-	-	-	Organoheterocyclic compounds	Pyrrolines	-
positive	pos-M129T50	129.1013554	0.8254	129.1013554	HMDB0037837	2-Ethyl-4-methyloxazole	111.0675324	111.0684139	-7.936727427	[M+NH4]+	0	1	C6H9NO	-	-	-	Organoheterocyclic compounds	Azoles	Oxazoles
positive	pos-M129T50	129.1013554	0.8254	129.1013554	HMDB0037838	4-Ethyl-2-methyloxazole	111.0675324	111.0684139	-7.936727427	[M+NH4]+	0	1	C6H9NO	-	-	-	Organoheterocyclic compounds	Azoles	-
positive	pos-M129T50	129.1013554	0.8254	129.1013554	HMDB0037858	2-Ethyl-5-methyloxazole	111.0675324	111.0684139	-7.936727427	[M+NH4]+	0	1	C6H9NO	-	-	-	Organoheterocyclic compounds	Azoles	-
positive	pos-M129T50	129.1013554	0.8254	129.1013554	HMDB0037859	5-Ethyl-2-methyloxazole	111.0675324	111.0684139	-7.936727427	[M+NH4]+	0	1	C6H9NO	-	-	-	Organoheterocyclic compounds	Azoles	-
positive	pos-M129T50	129.1013554	0.8254	129.1013554	HMDB0037863	5-Ethyl-4-methyloxazole	111.0675324	111.0684139	-7.936727427	[M+NH4]+	0	1	C6H9NO	-	-	-	Organoheterocyclic compounds	Azoles	-
positive	pos-M129T50	129.1013554	0.8254	129.1013554	HMDB0039584	5-Imino-2-methyl-1-cyclopenten-1-ol	111.0675324	111.0684139	-7.936727427	[M+NH4]+	0	1	C6H9NO	-	-	-	Organic nitrogen compounds	Organonitrogen compounds	-
positive	pos-M129T50	129.1013554	0.8254	129.1013554	HMDB0040148	Trimethyloxazole	111.0675324	111.0684139	-7.936727427	[M+NH4]+	0	1	C6H9NO	-	-	-	Organoheterocyclic compounds	Azoles	Oxazoles
positive	pos-M130T57	130.0487711	0.9454	130.0487711	HMDB0062585	(3R,5S)-1-pyrroline-3-hydroxy-5-carboxylic Acid	129.0414951	129.0425931	-8.508441126	[M+H]+	0	1	C5H7NO3	-	-	-	Organic acids and derivatives	Carboxylic acids and derivatives	Amino acids, peptides, and analogues
positive	pos-M130T57	130.0487711	0.9454	130.0487711	HMDB0000267	Pyroglutamic acid	129.0414951	129.0425931	-8.508487622	[M+H]+	0	1	C5H7NO3	Blood;Cerebrospinal Fluid (CSF);Feces;Saliva;Urine	Brain;Prostate;Skin	5-oxoprolinase deficiency,SMP00500,null;5-Oxoprolinuria,SMP00143,null;Gamma-glutamyl-transpeptidase deficiency,SMP00501,null;Gamma-Glutamyltransferase Deficiency,SMP00183,null;Glutathione Metabolism,SMP00015,map00480;Glutathione Synthetase Deficiency,SMP00337,null	Organic acids and derivatives	Carboxylic acids and derivatives	-
positive	pos-M130T57	130.0487711	0.9454	130.0487711	HMDB0000805	Pyrrolidonecarboxylic acid	129.0414951	129.0425931	-8.508487622	[M+H]+	0	1	C5H7NO3	Saliva;Sweat	Most Tissues	-	Organic acids and derivatives	Carboxylic acids and derivatives	Amino acids, peptides, and analogues
positive	pos-M130T57	130.0487711	0.9454	130.0487711	HMDB0001369	Pyrroline hydroxycarboxylic acid	129.0414951	129.0425931	-8.508487622	[M+H]+	0	1	C5H7NO3	Saliva	-	Arginine and Proline Metabolism,SMP00020,map00330;Arginine: Glycine Amidinotransferase Deficiency (AGAT Deficiency),SMP00362,null;Creatine deficiency, guanidinoacetate methyltransferase deficiency,SMP00504,null;Guanidinoacetate Methyltransferase Deficiency (GAMT Deficiency),SMP00188,null;Hyperornithinemia with gyrate atrophy (HOGA),SMP00505,null;Hyperornithinemia-hyperammonemia-homocitrullinuria …	Organic acids and derivatives	Carboxylic acids and derivatives	-
positive	pos-M130T57	130.0487711	0.9454	130.0487711	HMDB0001843	N-Acryloylglycine	129.0414951	129.0425931	-8.508487622	[M+H]+	0	1	C5H7NO3	-	-	-	Organic acids and derivatives	Carboxylic acids and derivatives	-
positive	pos-M130T57	130.0487711	0.9454	130.0487711	HMDB0002234	1-Pyrroline-4-hydroxy-2-carboxylate	129.0414951	129.0425931	-8.508487622	[M+H]+	0	1	C5H7NO3	-	-	Arginine and Proline Metabolism,SMP00020,map00330;Arginine: Glycine Amidinotransferase Deficiency (AGAT Deficiency),SMP00362,null;Creatine deficiency, guanidinoacetate methyltransferase deficiency,SMP00504,null;Guanidinoacetate Methyltransferase Deficiency (GAMT Deficiency),SMP00188,null;Hyperornithinemia with gyrate atrophy (HOGA),SMP00505,null;Hyperornithinemia-hyperammonemia-homocitrullinuria …	Organoheterocyclic compounds	Pyrrolines	-
positive	pos-M130T57	130.0487711	0.9454	130.0487711	HMDB0060262	5-Oxoprolinate	129.0414951	129.0425931	-8.508487622	[M+H]+	0	1	C5H7NO3	-	-	-	Organic acids and derivatives	Carboxylic acids and derivatives	Amino acids, peptides, and analogues
positive	pos-M130T57	130.0487711	0.9454	130.0487711	HMDB0061093	dimethadione	129.0414951	129.0425931	-8.508487622	[M+H]+	0	1	C5H7NO3	Blood;Urine	Kidney;Liver	-	Organoheterocyclic compounds	Azolidines	-
positive	pos-M130T57	130.0487711	0.9454	130.0487711	HMDB0000444	3-Furoic acid	112.0149481	112.016044	-9.783029885	[M+NH4]+	0	1	C5H4O3	-	-	-	Organoheterocyclic compounds	Furans	Furoic acid and derivatives
positive	pos-M130T57	130.0487711	0.9454	130.0487711	HMDB0000617	2-Furoic acid	112.0149481	112.016044	-9.783029885	[M+NH4]+	0	1	C5H4O3	Feces;Urine	-	-	Organoheterocyclic compounds	Furans	Furoic acid and derivatives
positive	pos-M130T57	130.0487711	0.9454	130.0487711	HMDB0032994	3-Hydroxy-2H-pyran-2-one	112.0149481	112.016044	-9.783029885	[M+NH4]+	0	1	C5H4O3	-	-	-	Organoheterocyclic compounds	Pyrans	Pyranones and derivatives
positive	pos-M130T57	130.0487711	0.9454	130.0487711	HMDB0039437	2,3-Dihydroxy-2,4-cyclopentadien-1-one	112.0149481	112.016044	-9.783029885	[M+NH4]+	0	1	C5H4O3	-	-	-	Organic acids and derivatives	Vinylogous acids	-
positive	pos-M130T77	130.0489352	1.28205	130.0489352	HMDB0062585	(3R,5S)-1-pyrroline-3-hydroxy-5-carboxylic Acid	129.0416592	129.0425931	-7.237346458	[M+H]+	0	1	C5H7NO3	-	-	-	Organic acids and derivatives	Carboxylic acids and derivatives	Amino acids, peptides, and analogues
positive	pos-M130T77	130.0489352	1.28205	130.0489352	HMDB0000267	Pyroglutamic acid	129.0416592	129.0425931	-7.237392954	[M+H]+	0	1	C5H7NO3	Blood;Cerebrospinal Fluid (CSF);Feces;Saliva;Urine	Brain;Prostate;Skin	5-oxoprolinase deficiency,SMP00500,null;5-Oxoprolinuria,SMP00143,null;Gamma-glutamyl-transpeptidase deficiency,SMP00501,null;Gamma-Glutamyltransferase Deficiency,SMP00183,null;Glutathione Metabolism,SMP00015,map00480;Glutathione Synthetase Deficiency,SMP00337,null	Organic acids and derivatives	Carboxylic acids and derivatives	-
positive	pos-M130T77	130.0489352	1.28205	130.0489352	HMDB0000805	Pyrrolidonecarboxylic acid	129.0416592	129.0425931	-7.237392954	[M+H]+	0	1	C5H7NO3	Saliva;Sweat	Most Tissues	-	Organic acids and derivatives	Carboxylic acids and derivatives	Amino acids, peptides, and analogues
positive	pos-M130T77	130.0489352	1.28205	130.0489352	HMDB0001369	Pyrroline hydroxycarboxylic acid	129.0416592	129.0425931	-7.237392954	[M+H]+	0	1	C5H7NO3	Saliva	-	Arginine and Proline Metabolism,SMP00020,map00330;Arginine: Glycine Amidinotransferase Deficiency (AGAT Deficiency),SMP00362,null;Creatine deficiency, guanidinoacetate methyltransferase deficiency,SMP00504,null;Guanidinoacetate Methyltransferase Deficiency (GAMT Deficiency),SMP00188,null;Hyperornithinemia with gyrate atrophy (HOGA),SMP00505,null;Hyperornithinemia-hyperammonemia-homocitrullinuria …	Organic acids and derivatives	Carboxylic acids and derivatives	-
positive	pos-M130T77	130.0489352	1.28205	130.0489352	HMDB0001843	N-Acryloylglycine	129.0416592	129.0425931	-7.237392954	[M+H]+	0	1	C5H7NO3	-	-	-	Organic acids and derivatives	Carboxylic acids and derivatives	-
positive	pos-M130T77	130.0489352	1.28205	130.0489352	HMDB0002234	1-Pyrroline-4-hydroxy-2-carboxylate	129.0416592	129.0425931	-7.237392954	[M+H]+	0	1	C5H7NO3	-	-	Arginine and Proline Metabolism,SMP00020,map00330;Arginine: Glycine Amidinotransferase Deficiency (AGAT Deficiency),SMP00362,null;Creatine deficiency, guanidinoacetate methyltransferase deficiency,SMP00504,null;Guanidinoacetate Methyltransferase Deficiency (GAMT Deficiency),SMP00188,null;Hyperornithinemia with gyrate atrophy (HOGA),SMP00505,null;Hyperornithinemia-hyperammonemia-homocitrullinuria …	Organoheterocyclic compounds	Pyrrolines	-
positive	pos-M130T77	130.0489352	1.28205	130.0489352	HMDB0060262	5-Oxoprolinate	129.0416592	129.0425931	-7.237392954	[M+H]+	0	1	C5H7NO3	-	-	-	Organic acids and derivatives	Carboxylic acids and derivatives	Amino acids, peptides, and analogues
positive	pos-M130T77	130.0489352	1.28205	130.0489352	HMDB0061093	dimethadione	129.0416592	129.0425931	-7.237392954	[M+H]+	0	1	C5H7NO3	Blood;Urine	Kidney;Liver	-	Organoheterocyclic compounds	Azolidines	-
positive	pos-M130T77	130.0489352	1.28205	130.0489352	HMDB0000444	3-Furoic acid	112.0151122	112.016044	-8.318727575	[M+NH4]+	0	1	C5H4O3	-	-	-	Organoheterocyclic compounds	Furans	Furoic acid and derivatives
positive	pos-M130T77	130.0489352	1.28205	130.0489352	HMDB0000617	2-Furoic acid	112.0151122	112.016044	-8.318727575	[M+NH4]+	0	1	C5H4O3	Feces;Urine	-	-	Organoheterocyclic compounds	Furans	Furoic acid and derivatives
positive	pos-M130T77	130.0489352	1.28205	130.0489352	HMDB0032994	3-Hydroxy-2H-pyran-2-one	112.0151122	112.016044	-8.318727575	[M+NH4]+	0	1	C5H4O3	-	-	-	Organoheterocyclic compounds	Pyrans	Pyranones and derivatives
positive	pos-M130T77	130.0489352	1.28205	130.0489352	HMDB0039437	2,3-Dihydroxy-2,4-cyclopentadien-1-one	112.0151122	112.016044	-8.318727575	[M+NH4]+	0	1	C5H4O3	-	-	-	Organic acids and derivatives	Vinylogous acids	-
positive	pos-M130T50	130.0854627	0.837	130.0854627	HMDB0094697	1-Piperidine carboxylic acid	129.0781867	129.0789786	-6.134852441	[M+H]+	0	1	C6H11NO2	-	-	-	Organoheterocyclic compounds	Piperidines	Piperidinecarboxylic acids and derivatives
positive	pos-M130T50	130.0854627	0.837	130.0854627	HMDB0000070	Pipecolic acid	129.0781867	129.0789786	-6.134875683	[M+H]+	0	1	C6H11NO2	Amniotic Fluid;Blood;Cerebrospinal Fluid (CSF);Feces;Saliva;Urine	Gut;Liver;Prostate	-	Organic acids and derivatives	Carboxylic acids and derivatives	-
positive	pos-M130T50	130.0854627	0.837	130.0854627	HMDB0000716	L-Pipecolic acid	129.0781867	129.0789786	-6.134875683	[M+H]+	0	1	C6H11NO2	Blood;Feces	Liver	2-aminoadipic 2-oxoadipic aciduria,SMP00719,null;Glutaric Aciduria Type I,SMP00186,null;Hyperlysinemia I, Familial,SMP00527,null;Hyperlysinemia II or Saccharopinuria,SMP00528,null;Lysine Degradation,SMP00037,map00310;Pyridoxine dependency with seizures,SMP00571,null;Saccharopinuria/Hyperlysinemia II,SMP00239,null	Organic acids and derivatives	Carboxylic acids and derivatives	-
positive	pos-M130T50	130.0854627	0.837	130.0854627	HMDB0004226	N4-Acetylaminobutanal	129.0781867	129.0789786	-6.134875683	[M+H]+	0	1	C6H11NO2	-	-	-	Organic oxygen compounds	Organooxygen compounds	-
positive	pos-M130T50	130.0854627	0.837	130.0854627	HMDB0005960	D-Pipecolic acid	129.0781867	129.0789786	-6.134875683	[M+H]+	0	1	C6H11NO2	Blood	-	-	Organic acids and derivatives	Carboxylic acids and derivatives	-
positive	pos-M130T50	130.0854627	0.837	130.0854627	HMDB0015212	Vigabatrin	129.0781867	129.0789786	-6.134875683	[M+H]+	0	1	C6H11NO2	Blood;Urine	-	-	Organic acids and derivatives	Carboxylic acids and derivatives	-
positive	pos-M130T50	130.0854627	0.837	130.0854627	HMDB0029435	L-trans-4-Methyl-2-pyrrolidinecarboxylic acid	129.0781867	129.0789786	-6.134875683	[M+H]+	0	1	C6H11NO2	-	-	-	Organic acids and derivatives	Carboxylic acids and derivatives	-
positive	pos-M130T50	130.0854627	0.837	130.0854627	HMDB0029444	2-Pyrrolidineacetic acid	129.0781867	129.0789786	-6.134875683	[M+H]+	0	1	C6H11NO2	-	-	-	Organoheterocyclic compounds	Pyrrolidines	-
positive	pos-M130T50	130.0854627	0.837	130.0854627	HMDB0059649	3-Acetamidobutanal	129.0781867	129.0789786	-6.134875683	[M+H]+	0	1	C6H11NO2	-	-	-	Organic oxygen compounds	Organooxygen compounds	-
positive	pos-M130T50	130.0854627	0.837	130.0854627	HMDB0062225	(2E)-Decenoyl-ACP	129.0781867	129.0789786	-6.134875683	[M+H]+	0	1	C6H11NO2	-	-	-	Organic acids and derivatives	Carboxylic acids and derivatives	Amino acids, peptides, and analogues
positive	pos-M130T50	130.0854627	0.837	130.0854627	HMDB0094696	N-Methyl proline	129.0781867	129.0789786	-6.134875683	[M+H]+	0	1	C6H11NO2	Blood;Feces;Urine	-	-	Organic acids and derivatives	Carboxylic acids and derivatives	-
positive	pos-M130T50	130.0854627	0.837	130.0854627	HMDB0001164	trans-1,2-Dihydrobenzene-1,2-diol	112.0516397	112.0524295	-7.04832988	[M+NH4]+	0	1	C6H8O2	-	-	-	Organic oxygen compounds	Organooxygen compounds	Alcohols and polyols
positive	pos-M130T50	130.0854627	0.837	130.0854627	HMDB0029581	(2E,4E)-2,4-Hexadienoic acid	112.0516397	112.0524295	-7.04832988	[M+NH4]+	0	1	C6H8O2	-	-	-	Lipids and lipid-like molecules	Fatty Acyls	Fatty acids and conjugates
positive	pos-M130T50	130.0854627	0.837	130.0854627	HMDB0031344	1,2-Cyclohexanedione	112.0516397	112.0524295	-7.04832988	[M+NH4]+	0	1	C6H8O2	-	-	-	Organic oxygen compounds	Organooxygen compounds	-
positive	pos-M130T50	130.0854627	0.837	130.0854627	HMDB0031543	3-Methyl-1,2-cyclopentanedione	112.0516397	112.0524295	-7.04832988	[M+NH4]+	0	1	C6H8O2	-	-	-	Organooxygen compounds	Carbonyl compounds	Ketones
positive	pos-M130T50	130.0854627	0.837	130.0854627	HMDB0031759	(E)-4-Oxo-2-hexen-1-al	112.0516397	112.0524295	-7.04832988	[M+NH4]+	0	1	C6H8O2	-	-	-	Organooxygen compounds	Carbonyl compounds	Aldehydes
positive	pos-M130T50	130.0854627	0.837	130.0854627	HMDB0032233	2,5-Dimethyl-3(2H)-furanone	112.0516397	112.0524295	-7.04832988	[M+NH4]+	0	1	C6H8O2	-	-	-	Organoheterocyclic compounds	Dihydrofurans	Furanones
positive	pos-M130T50	130.0854627	0.837	130.0854627	HMDB0033569	Syoyualdehyde	112.0516397	112.0524295	-7.04832988	[M+NH4]+	0	1	C6H8O2	-	-	-	Organic oxygen compounds	Organooxygen compounds	-
positive	pos-M130T50	130.0854627	0.837	130.0854627	HMDB0034247	2-(Methoxymethyl)furan	112.0516397	112.0524295	-7.04832988	[M+NH4]+	0	1	C6H8O2	-	-	-	Organoheterocyclic compounds	Heteroaromatic compounds	-
positive	pos-M130T50	130.0854627	0.837	130.0854627	HMDB0039778	xi-3,5-Dimethyl-2(5H)-furanone	112.0516397	112.0524295	-7.04832988	[M+NH4]+	0	1	C6H8O2	-	-	-	Organoheterocyclic compounds	Dihydrofurans	-
positive	pos-M130T50	130.0854627	0.837	130.0854627	HMDB0040260	5,5-Dimethyl-2(5H)-furanone	112.0516397	112.0524295	-7.04832988	[M+NH4]+	0	1	C6H8O2	-	-	-	Organoheterocyclic compounds	Dihydrofurans	-
positive	pos-M130T69	130.0855065	1.14755	130.0855065	HMDB0094697	1-Piperidine carboxylic acid	129.0782305	129.0789786	-5.795898334	[M+H]+	0	1	C6H11NO2	-	-	-	Organoheterocyclic compounds	Piperidines	Piperidinecarboxylic acids and derivatives
positive	pos-M130T69	130.0855065	1.14755	130.0855065	HMDB0000070	Pipecolic acid	129.0782305	129.0789786	-5.795921575	[M+H]+	0	1	C6H11NO2	Amniotic Fluid;Blood;Cerebrospinal Fluid (CSF);Feces;Saliva;Urine	Gut;Liver;Prostate	-	Organic acids and derivatives	Carboxylic acids and derivatives	-
positive	pos-M130T69	130.0855065	1.14755	130.0855065	HMDB0000716	L-Pipecolic acid	129.0782305	129.0789786	-5.795921575	[M+H]+	0	1	C6H11NO2	Blood;Feces	Liver	2-aminoadipic 2-oxoadipic aciduria,SMP00719,null;Glutaric Aciduria Type I,SMP00186,null;Hyperlysinemia I, Familial,SMP00527,null;Hyperlysinemia II or Saccharopinuria,SMP00528,null;Lysine Degradation,SMP00037,map00310;Pyridoxine dependency with seizures,SMP00571,null;Saccharopinuria/Hyperlysinemia II,SMP00239,null	Organic acids and derivatives	Carboxylic acids and derivatives	-
positive	pos-M130T69	130.0855065	1.14755	130.0855065	HMDB0004226	N4-Acetylaminobutanal	129.0782305	129.0789786	-5.795921575	[M+H]+	0	1	C6H11NO2	-	-	-	Organic oxygen compounds	Organooxygen compounds	-
positive	pos-M130T69	130.0855065	1.14755	130.0855065	HMDB0005960	D-Pipecolic acid	129.0782305	129.0789786	-5.795921575	[M+H]+	0	1	C6H11NO2	Blood	-	-	Organic acids and derivatives	Carboxylic acids and derivatives	-
positive	pos-M130T69	130.0855065	1.14755	130.0855065	HMDB0015212	Vigabatrin	129.0782305	129.0789786	-5.795921575	[M+H]+	0	1	C6H11NO2	Blood;Urine	-	-	Organic acids and derivatives	Carboxylic acids and derivatives	-
positive	pos-M130T69	130.0855065	1.14755	130.0855065	HMDB0029435	L-trans-4-Methyl-2-pyrrolidinecarboxylic acid	129.0782305	129.0789786	-5.795921575	[M+H]+	0	1	C6H11NO2	-	-	-	Organic acids and derivatives	Carboxylic acids and derivatives	-
positive	pos-M130T69	130.0855065	1.14755	130.0855065	HMDB0029444	2-Pyrrolidineacetic acid	129.0782305	129.0789786	-5.795921575	[M+H]+	0	1	C6H11NO2	-	-	-	Organoheterocyclic compounds	Pyrrolidines	-
positive	pos-M130T69	130.0855065	1.14755	130.0855065	HMDB0059649	3-Acetamidobutanal	129.0782305	129.0789786	-5.795921575	[M+H]+	0	1	C6H11NO2	-	-	-	Organic oxygen compounds	Organooxygen compounds	-
positive	pos-M130T69	130.0855065	1.14755	130.0855065	HMDB0062225	(2E)-Decenoyl-ACP	129.0782305	129.0789786	-5.795921575	[M+H]+	0	1	C6H11NO2	-	-	-	Organic acids and derivatives	Carboxylic acids and derivatives	Amino acids, peptides, and analogues
positive	pos-M130T69	130.0855065	1.14755	130.0855065	HMDB0094696	N-Methyl proline	129.0782305	129.0789786	-5.795921575	[M+H]+	0	1	C6H11NO2	Blood;Feces;Urine	-	-	Organic acids and derivatives	Carboxylic acids and derivatives	-
positive	pos-M130T69	130.0855065	1.14755	130.0855065	HMDB0001164	trans-1,2-Dihydrobenzene-1,2-diol	112.0516835	112.0524295	-6.657871144	[M+NH4]+	0	1	C6H8O2	-	-	-	Organic oxygen compounds	Organooxygen compounds	Alcohols and polyols
positive	pos-M130T69	130.0855065	1.14755	130.0855065	HMDB0029581	(2E,4E)-2,4-Hexadienoic acid	112.0516835	112.0524295	-6.657871144	[M+NH4]+	0	1	C6H8O2	-	-	-	Lipids and lipid-like molecules	Fatty Acyls	Fatty acids and conjugates
positive	pos-M130T69	130.0855065	1.14755	130.0855065	HMDB0031344	1,2-Cyclohexanedione	112.0516835	112.0524295	-6.657871144	[M+NH4]+	0	1	C6H8O2	-	-	-	Organic oxygen compounds	Organooxygen compounds	-
positive	pos-M130T69	130.0855065	1.14755	130.0855065	HMDB0031543	3-Methyl-1,2-cyclopentanedione	112.0516835	112.0524295	-6.657871144	[M+NH4]+	0	1	C6H8O2	-	-	-	Organooxygen compounds	Carbonyl compounds	Ketones
positive	pos-M130T69	130.0855065	1.14755	130.0855065	HMDB0031759	(E)-4-Oxo-2-hexen-1-al	112.0516835	112.0524295	-6.657871144	[M+NH4]+	0	1	C6H8O2	-	-	-	Organooxygen compounds	Carbonyl compounds	Aldehydes
positive	pos-M130T69	130.0855065	1.14755	130.0855065	HMDB0032233	2,5-Dimethyl-3(2H)-furanone	112.0516835	112.0524295	-6.657871144	[M+NH4]+	0	1	C6H8O2	-	-	-	Organoheterocyclic compounds	Dihydrofurans	Furanones
positive	pos-M130T69	130.0855065	1.14755	130.0855065	HMDB0033569	Syoyualdehyde	112.0516835	112.0524295	-6.657871144	[M+NH4]+	0	1	C6H8O2	-	-	-	Organic oxygen compounds	Organooxygen compounds	-
positive	pos-M130T69	130.0855065	1.14755	130.0855065	HMDB0034247	2-(Methoxymethyl)furan	112.0516835	112.0524295	-6.657871144	[M+NH4]+	0	1	C6H8O2	-	-	-	Organoheterocyclic compounds	Heteroaromatic compounds	-
positive	pos-M130T69	130.0855065	1.14755	130.0855065	HMDB0039778	xi-3,5-Dimethyl-2(5H)-furanone	112.0516835	112.0524295	-6.657871144	[M+NH4]+	0	1	C6H8O2	-	-	-	Organoheterocyclic compounds	Dihydrofurans	-
positive	pos-M130T69	130.0855065	1.14755	130.0855065	HMDB0040260	5,5-Dimethyl-2(5H)-furanone	112.0516835	112.0524295	-6.657871144	[M+NH4]+	0	1	C6H8O2	-	-	-	Organoheterocyclic compounds	Dihydrofurans	-
positive	pos-M130T145	130.1584814	2.423983333	130.1584814	HMDB0032449	1-Octene	112.1246584	112.1252005	-4.834767568	[M+NH4]+	0	1	C8H16	-	-	-	Hydrocarbons	Olefins	Acyclic olefins
positive	pos-M130T145	130.1584814	2.423983333	130.1584814	HMDB0061903	(Z)-2-Octene	112.1246584	112.1252005	-4.834767568	[M+NH4]+	0	1	C8H16	Feces;Saliva	-	-	Hydrocarbons	Unsaturated hydrocarbons	-
positive	pos-M130T145	130.1584814	2.423983333	130.1584814	HMDB0061904	(E)-2-Octene	112.1246584	112.1252005	-4.834767568	[M+NH4]+	0	1	C8H16	Feces;Saliva	-	-	Hydrocarbons	Olefins	Acyclic olefins
positive	pos-M130T145	130.1584814	2.423983333	130.1584814	HMDB0061905	(Z)-3-Octene	112.1246584	112.1252005	-4.834767568	[M+NH4]+	0	1	C8H16	Saliva	-	-	Hydrocarbons	Unsaturated hydrocarbons	-
positive	pos-M130T145	130.1584814	2.423983333	130.1584814	HMDB0061906	(E)-3-Octene	112.1246584	112.1252005	-4.834767568	[M+NH4]+	0	1	C8H16	Feces;Saliva	-	-	Hydrocarbons	Unsaturated hydrocarbons	-
positive	pos-M130T145	130.1584814	2.423983333	130.1584814	HMDB0061907	3-Methyleneheptane	112.1246584	112.1252005	-4.834767568	[M+NH4]+	0	1	C8H16	Feces;Saliva	-	-	Hydrocarbons	Unsaturated hydrocarbons	-
positive	pos-M130T145	130.1584814	2.423983333	130.1584814	HMDB0061908	3-Methyl-1-heptene	112.1246584	112.1252005	-4.834767568	[M+NH4]+	0	1	C8H16	Saliva	-	-	Hydrocarbons	Unsaturated hydrocarbons	-
positive	pos-M130T145	130.1584814	2.423983333	130.1584814	HMDB0061909	3-Methyl-3-heptene	112.1246584	112.1252005	-4.834767568	[M+NH4]+	0	1	C8H16	Saliva	-	-	Hydrocarbons	Unsaturated hydrocarbons	-
positive	pos-M130T145	130.1584814	2.423983333	130.1584814	HMDB0061910	(E)-4-Methyl-2-heptene	112.1246584	112.1252005	-4.834767568	[M+NH4]+	0	1	C8H16	Saliva	-	-	Hydrocarbons	Unsaturated hydrocarbons	-
positive	pos-M130T145	130.1584814	2.423983333	130.1584814	HMDB0061911	4-Methyl-3-heptene	112.1246584	112.1252005	-4.834767568	[M+NH4]+	0	1	C8H16	Saliva	-	-	Hydrocarbons	Unsaturated hydrocarbons	-
positive	pos-M130T145	130.1584814	2.423983333	130.1584814	HMDB0094705	6-Methyl-1-heptene	112.1246584	112.1252005	-4.834794324	[M+NH4]+	0	1	C8H16	Feces	-	-	Hydrocarbons	Unsaturated hydrocarbons	-
positive	pos-M130T477	130.1580487	7.956616667	130.1580487	HMDB0032449	1-Octene	112.1242257	112.1252005	-8.694082254	[M+NH4]+	0	1	C8H16	-	-	-	Hydrocarbons	Olefins	Acyclic olefins
positive	pos-M130T477	130.1580487	7.956616667	130.1580487	HMDB0061903	(Z)-2-Octene	112.1242257	112.1252005	-8.694082254	[M+NH4]+	0	1	C8H16	Feces;Saliva	-	-	Hydrocarbons	Unsaturated hydrocarbons	-
positive	pos-M130T477	130.1580487	7.956616667	130.1580487	HMDB0061904	(E)-2-Octene	112.1242257	112.1252005	-8.694082254	[M+NH4]+	0	1	C8H16	Feces;Saliva	-	-	Hydrocarbons	Olefins	Acyclic olefins
positive	pos-M130T477	130.1580487	7.956616667	130.1580487	HMDB0061905	(Z)-3-Octene	112.1242257	112.1252005	-8.694082254	[M+NH4]+	0	1	C8H16	Saliva	-	-	Hydrocarbons	Unsaturated hydrocarbons	-
positive	pos-M130T477	130.1580487	7.956616667	130.1580487	HMDB0061906	(E)-3-Octene	112.1242257	112.1252005	-8.694082254	[M+NH4]+	0	1	C8H16	Feces;Saliva	-	-	Hydrocarbons	Unsaturated hydrocarbons	-
positive	pos-M130T477	130.1580487	7.956616667	130.1580487	HMDB0061907	3-Methyleneheptane	112.1242257	112.1252005	-8.694082254	[M+NH4]+	0	1	C8H16	Feces;Saliva	-	-	Hydrocarbons	Unsaturated hydrocarbons	-
positive	pos-M130T477	130.1580487	7.956616667	130.1580487	HMDB0061908	3-Methyl-1-heptene	112.1242257	112.1252005	-8.694082254	[M+NH4]+	0	1	C8H16	Saliva	-	-	Hydrocarbons	Unsaturated hydrocarbons	-
positive	pos-M130T477	130.1580487	7.956616667	130.1580487	HMDB0061909	3-Methyl-3-heptene	112.1242257	112.1252005	-8.694082254	[M+NH4]+	0	1	C8H16	Saliva	-	-	Hydrocarbons	Unsaturated hydrocarbons	-
positive	pos-M130T477	130.1580487	7.956616667	130.1580487	HMDB0061910	(E)-4-Methyl-2-heptene	112.1242257	112.1252005	-8.694082254	[M+NH4]+	0	1	C8H16	Saliva	-	-	Hydrocarbons	Unsaturated hydrocarbons	-
positive	pos-M130T477	130.1580487	7.956616667	130.1580487	HMDB0061911	4-Methyl-3-heptene	112.1242257	112.1252005	-8.694082254	[M+NH4]+	0	1	C8H16	Saliva	-	-	Hydrocarbons	Unsaturated hydrocarbons	-
positive	pos-M130T477	130.1580487	7.956616667	130.1580487	HMDB0094705	6-Methyl-1-heptene	112.1242257	112.1252005	-8.69410901	[M+NH4]+	0	1	C8H16	Feces	-	-	Hydrocarbons	Unsaturated hydrocarbons	-
positive	pos-M131T519	130.9658784	8.649241667	130.9658784	HMDB0062193	2,2-dichloro-1,1-ethanediol	129.9586024	129.9588348	-1.788337117	[M+H]+	0	1	C2H4Cl2O2	-	-	-	Organohalogen compounds	Halohydrins	Chlorohydrins
positive	pos-M131T519	130.9658784	8.649241667	130.9658784	HMDB0034232	(Chloromethyl)oxirane	92.00272039	92.00289249	-1.870584754	[M+K]+	0	1	C3H5ClO	-	-	-	Organoheterocyclic compounds	Epoxides	-
positive	pos-M131T519	130.9658784	8.649241667	130.9658784	HMDB0060456	cis-3-Chloro-2-propene-1-ol	92.00272039	92.00289249	-1.870584754	[M+K]+	0	1	C3H5ClO	-	-	-	Organohalogen compounds	Vinyl halides	-
positive	pos-M131T519	130.9658784	8.649241667	130.9658784	HMDB0060514	trans-3-Chloro-2-propene-1-ol	92.00272039	92.00289249	-1.870584754	[M+K]+	0	1	C3H5ClO	-	-	-	Organohalogen compounds	Vinyl halides	-
positive	pos-M131T39	130.9657432	0.642858333	130.9657432	HMDB0062193	2,2-dichloro-1,1-ethanediol	129.9584672	129.9588348	-2.828354329	[M+H]+	0	1	C2H4Cl2O2	-	-	-	Organohalogen compounds	Halohydrins	Chlorohydrins
positive	pos-M131T39	130.9657432	0.642858333	130.9657432	HMDB0034232	(Chloromethyl)oxirane	92.00258523	92.00289249	-3.339662751	[M+K]+	0	1	C3H5ClO	-	-	-	Organoheterocyclic compounds	Epoxides	-
positive	pos-M131T39	130.9657432	0.642858333	130.9657432	HMDB0060456	cis-3-Chloro-2-propene-1-ol	92.00258523	92.00289249	-3.339662751	[M+K]+	0	1	C3H5ClO	-	-	-	Organohalogen compounds	Vinyl halides	-
positive	pos-M131T39	130.9657432	0.642858333	130.9657432	HMDB0060514	trans-3-Chloro-2-propene-1-ol	92.00258523	92.00289249	-3.339662751	[M+K]+	0	1	C3H5ClO	-	-	-	Organohalogen compounds	Vinyl halides	-
positive	pos-M131T536	130.9659567	8.930116667	130.9659567	HMDB0062193	2,2-dichloro-1,1-ethanediol	129.9586807	129.9588348	-1.185437552	[M+H]+	0	1	C2H4Cl2O2	-	-	-	Organohalogen compounds	Halohydrins	Chlorohydrins
positive	pos-M131T536	130.9659567	8.930116667	130.9659567	HMDB0034232	(Chloromethyl)oxirane	92.00279874	92.00289249	-1.018957996	[M+K]+	0	1	C3H5ClO	-	-	-	Organoheterocyclic compounds	Epoxides	-
positive	pos-M131T536	130.9659567	8.930116667	130.9659567	HMDB0060456	cis-3-Chloro-2-propene-1-ol	92.00279874	92.00289249	-1.018957996	[M+K]+	0	1	C3H5ClO	-	-	-	Organohalogen compounds	Vinyl halides	-
positive	pos-M131T536	130.9659567	8.930116667	130.9659567	HMDB0060514	trans-3-Chloro-2-propene-1-ol	92.00279874	92.00289249	-1.018957996	[M+K]+	0	1	C3H5ClO	-	-	-	Organohalogen compounds	Vinyl halides	-
positive	pos-M131T56	131.052407	0.9404	131.052407	HMDB0031370	2-[(Methylthio)methyl]-2-butenal	130.045131	130.0452356	-0.804851815	[M+H]+	0	1	C6H10OS	-	-	-	Organic oxygen compounds	Organooxygen compounds	-
positive	pos-M131T56	131.052407	0.9404	131.052407	HMDB0037493	S-2-Propenyl propanethioate	130.045131	130.0452356	-0.804851815	[M+H]+	0	1	C6H10OS	-	-	-	Organic acids and derivatives	Thiocarboxylic acids and derivatives	Thioesters
positive	pos-M131T56	131.052407	0.9404	131.052407	HMDB0040238	2-Ethyldihydro-3(2H)-thiophenone	130.045131	130.0452356	-0.804851815	[M+H]+	0	1	C6H10OS	-	-	-	Organoheterocyclic compounds	Thiolanes	-
positive	pos-M131T380	131.0841235	6.338708333	131.0841235	HMDB0061897	(Z)-1,3-Octadiene	108.0949055	108.0939004	9.29833881	[M+Na]+	0	1	C8H12	Saliva	-	-	Hydrocarbons	Unsaturated hydrocarbons	-
positive	pos-M131T50	131.0890329	0.839008333	131.0890329	HMDB0031537	3-Methylcyclohexanethiol	130.0817569	130.0816211	1.043650577	[M+H]+	0	1	C7H14S	-	-	-	Organosulfur compounds	Thiols	-
positive	pos-M131T48	131.1282861	0.797633333	131.1282861	HMDB0001432	Agmatine	130.1210101	130.1218465	-6.427204868	[M+H]+	0	1	C5H14N4	Cerebrospinal Fluid (CSF);Feces;Saliva;Urine	Brain	-	Organic nitrogen compounds	Organonitrogen compounds	-
positive	pos-M131T48	131.1282861	0.797633333	131.1282861	HMDB0001432	Agmatine	130.1210101	130.1218465	-6.427204868	[M+H]+	0	1	C5H14N4	Cerebrospinal Fluid (CSF);Feces;Saliva;Urine	Brain	-	Organic nitrogen compounds	Organonitrogen compounds	-
positive	pos-M132T59_1	131.6666217	0.9874	131.6666217	HMDB0132663	2-(hydroxymethyl)-6-(2,4,6-trihydroxyphenyl)oxane-3,4,5-triol	288.086	288.0845175	5.146146044	[M+3Na+K-H]3+	1	3	C12H16O8	-	-	-	Organic oxygen compounds	Organooxygen compounds	Carbohydrates and carbohydrate conjugates
positive	pos-M132T59_1	131.6666217	0.9874	131.6666217	HMDB0035589	Phlorin	288.086	288.0845175	5.146100918	[M+3Na+K-H]3+	1	3	C12H16O8	-	-	-	Organooxygen compounds	Carbohydrates and carbohydrate conjugates	Glycosyl compounds
positive	pos-M132T59_1	131.6666217	0.9874	131.6666217	HMDB0038341	Glucosylisomaltol	288.086	288.0845175	5.146100918	[M+3Na+K-H]3+	1	3	C12H16O8	-	-	-	Organic oxygen compounds	Organooxygen compounds	-
positive	pos-M132T59_2	132.0756659	0.983133333	132.0756659	HMDB0000064	Creatine	131.0683899	131.0694765	-8.290831516	[M+H]+	0	1	C4H9N3O2	Blood;Breast Milk;Cerebrospinal Fluid (CSF);Feces;Saliva;Sweat;Urine	Adipose Tissue;Bladder;Brain;Epidermis;Fibroblasts;Heart;Intestine;Kidney;Muscle;Myelin;Nerve Cells;Neuron;Placenta;Platelet;Prostate;Skeletal Muscle;Spleen;Testes	3-Phosphoglycerate dehydrogenase deficiency,SMP00721,null;Arginine and Proline Metabolism,SMP00020,map00330;Arginine: Glycine Amidinotransferase Deficiency (AGAT Deficiency),SMP00362,null;Creatine deficiency, guanidinoacetate methyltransferase deficiency,SMP00504,null;Dihydropyrimidine Dehydrogenase Deficiency (DHPD),SMP00179,null;Dimethylglycine Dehydrogenase Deficiency,SMP00242,null;Dimethylgly…	Organic acids and derivatives	Carboxylic acids and derivatives	-
positive	pos-M132T59_2	132.0756659	0.983133333	132.0756659	HMDB0013222	Beta-Guanidinopropionic acid	131.0683899	131.0694765	-8.290831516	[M+H]+	0	1	C4H9N3O2	-	-	-	Organic nitrogen compounds	Organonitrogen compounds	-
positive	pos-M132T59_2	132.0756659	0.983133333	132.0756659	HMDB0000076	Dihydrouracil	114.0418429	114.0429274	-9.510225415	[M+NH4]+	0	1	C4H6N2O2	Blood;Cerebrospinal Fluid (CSF);Saliva;Urine	Fibroblasts;Kidney;Liver;Prostate	Beta Ureidopropionase Deficiency,SMP00172,null;Beta-Alanine Metabolism,SMP00007,map00410;Carnosinuria, carnosinemia,SMP00493,null;Dihydropyrimidinase Deficiency,SMP00178,null;GABA-Transaminase Deficiency,SMP00351,null;MNGIE (Mitochondrial Neurogastrointestinal Encephalopathy),SMP00202,null;Pyrimidine Metabolism,SMP00046,map00240;UMP Synthase Deficiency (Orotic Aciduria),SMP00219,null;Ureidopropio…	Organoheterocyclic compounds	Diazines	-
positive	pos-M132T59_2	132.0756659	0.983133333	132.0756659	HMDB0003646	N-Methylhydantoin	114.0418429	114.0429274	-9.510225415	[M+NH4]+	0	1	C4H6N2O2	Blood;Urine	-	-	Organic acids and derivatives	Organic carbonic acids and derivatives	-
positive	pos-M132T59_2	132.0756659	0.983133333	132.0756659	HMDB0060245	L-3-Cyanoalanine	114.0418429	114.0429274	-9.510225415	[M+NH4]+	0	1	C4H6N2O2	-	-	-	Organic acids and derivatives	Carboxylic acids and derivatives	-
positive	pos-M132T114	132.1011984	1.902575	132.1011984	HMDB0000172	L-Isoleucine	131.0939224	131.0946287	-5.387762925	[M+H]+	0	1	C6H13NO2	Blood;Breast Milk;Cerebrospinal Fluid (CSF);Feces;Saliva;Sweat;Urine	All Tissues;Prostate	2-Methyl-3-Hydroxybutryl CoA Dehydrogenase Deficiency,SMP00137,null;3-Hydroxy-3-Methylglutaryl-CoA Lyase Deficiency,SMP00138,null;3-hydroxyisobutyric acid dehydrogenase deficiency,SMP00521,null;3-hydroxyisobutyric aciduria,SMP00522,null;3-Methylcrotonyl Coa Carboxylase Deficiency Type I,SMP00237,null;3-Methylglutaconic Aciduria Type I,SMP00139,null;3-Methylglutaconic Aciduria Type III,SMP00140,nu…	Organic acids and derivatives	Carboxylic acids and derivatives	-
positive	pos-M132T114	132.1011984	1.902575	132.1011984	HMDB0000557	L-Alloisoleucine	131.0939224	131.0946287	-5.387762925	[M+H]+	0	1	C6H13NO2	Blood;Cerebrospinal Fluid (CSF);Feces;Urine	-	-	Organic acids and derivatives	Carboxylic acids and derivatives	-
positive	pos-M132T114	132.1011984	1.902575	132.1011984	HMDB0000557	L-Alloisoleucine	131.0939224	131.0946287	-5.387762925	[M+H]+	0	1	C6H13NO2	Blood;Cerebrospinal Fluid (CSF);Feces;Urine	-	-	Organic acids and derivatives	Carboxylic acids and derivatives	-
positive	pos-M132T114	132.1011984	1.902575	132.1011984	HMDB0000687	L-Leucine	131.0939224	131.0946287	-5.387762925	[M+H]+	0	1	C6H13NO2	Blood;Breast Milk;Cerebrospinal Fluid (CSF);Feces;Saliva;Sweat;Urine	Adipose Tissue;Adrenal Medulla;Bladder;Epidermis;Fibroblasts;Intestine;Kidney;Muscle;Nerve Cells;Neuron;Placenta;Platelet;Prostate;Skeletal Muscle;Testes	2-Methyl-3-Hydroxybutryl CoA Dehydrogenase Deficiency,SMP00137,null;3-Hydroxy-3-Methylglutaryl-CoA Lyase Deficiency,SMP00138,null;3-hydroxyisobutyric acid dehydrogenase deficiency,SMP00521,null;3-hydroxyisobutyric aciduria,SMP00522,null;3-Methylcrotonyl Coa Carboxylase Deficiency Type I,SMP00237,null;3-Methylglutaconic Aciduria Type I,SMP00139,null;3-Methylglutaconic Aciduria Type III,SMP00140,nu…	Organic acids and derivatives	Carboxylic acids and derivatives	Amino acids, peptides, and analogues
positive	pos-M132T114	132.1011984	1.902575	132.1011984	HMDB0001645	L-Norleucine	131.0939224	131.0946287	-5.387762925	[M+H]+	0	1	C6H13NO2	Blood;Feces;Urine	Platelet;Testes	-	Organic acids and derivatives	Carboxylic acids and derivatives	-
positive	pos-M132T114	132.1011984	1.902575	132.1011984	HMDB0001901	Aminocaproic acid	131.0939224	131.0946287	-5.387762925	[M+H]+	0	1	C6H13NO2	Blood;Feces	Skin	Aminocaproic Acid Pathway,SMP00286,null	Lipids and lipid-like molecules	Fatty Acyls	-
positive	pos-M132T114	132.1011984	1.902575	132.1011984	HMDB0001901	Aminocaproic acid	131.0939224	131.0946287	-5.387762925	[M+H]+	0	1	C6H13NO2	Blood;Feces	Skin	Aminocaproic Acid Pathway,SMP00286,null	Lipids and lipid-like molecules	Fatty Acyls	-
positive	pos-M132T114	132.1011984	1.902575	132.1011984	HMDB0003640	Beta-Leucine	131.0939224	131.0946287	-5.387762925	[M+H]+	0	1	C6H13NO2	Blood	-	-	Organic acids and derivatives	Carboxylic acids and derivatives	-
positive	pos-M132T114	132.1011984	1.902575	132.1011984	HMDB0013773	D-Leucine	131.0939224	131.0946287	-5.387762925	[M+H]+	0	1	C6H13NO2	Blood	-	-	Organic acids and derivatives	Carboxylic acids and derivatives	Amino acids, peptides, and analogues
positive	pos-M132T114	132.1011984	1.902575	132.1011984	HMDB0029168	3-Aminocaproic acid	131.0939224	131.0946287	-5.387762925	[M+H]+	0	1	C6H13NO2	-	-	-	Organic acids and derivatives	Carboxylic acids and derivatives	-
positive	pos-M132T114	132.1011984	1.902575	132.1011984	HMDB0033923	(±)-erythro-Isoleucine	131.0939224	131.0946287	-5.387762925	[M+H]+	0	1	C6H13NO2	-	-	-	Organic acids and derivatives	Carboxylic acids and derivatives	-
positive	pos-M132T114	132.1011984	1.902575	132.1011984	HMDB0036382	6-Deoxyfagomine	131.0939224	131.0946287	-5.387762925	[M+H]+	0	1	C6H13NO2	-	-	-	Organoheterocyclic compounds	Piperidines	null
positive	pos-M132T114	132.1011984	1.902575	132.1011984	HMDB0060650	N-(2-Hydroxyethyl)-morpholine	131.0939224	131.0946287	-5.387762925	[M+H]+	0	1	C6H13NO2	Blood;Urine	Kidney;Liver	Mycophenolic Acid Metabolism Pathway,SMP00652,null	Organoheterocyclic compounds	Oxazinanes	-
positive	pos-M132T114	132.1011984	1.902575	132.1011984	HMDB0061716	N-methylvaline	131.0939224	131.0946287	-5.387762925	[M+H]+	0	1	C6H13NO2	-	-	-	Organic acids and derivatives	Carboxylic acids and derivatives	-
positive	pos-M132T114	132.1011984	1.902575	132.1011984	HMDB0062203	3,3,5-triiodo-L-thyronine-beta-D-glucuronoside	131.0939224	131.0946287	-5.387762925	[M+H]+	0	1	C6H13NO2	-	-	-	Organic acids and derivatives	Carboxylic acids and derivatives	-
positive	pos-M132T114	132.1011984	1.902575	132.1011984	HMDB0000453	Delta-Hexanolactone	114.0673754	114.0680796	-6.173556903	[M+NH4]+	0	1	C6H10O2	-	-	-	Organoheterocyclic compounds	Lactones	-
positive	pos-M132T114	132.1011984	1.902575	132.1011984	HMDB0003843	Gamma-Caprolactone	114.0673754	114.0680796	-6.173556903	[M+NH4]+	0	1	C6H10O2	Feces	-	-	Organoheterocyclic compounds	Lactones	-
positive	pos-M132T114	132.1011984	1.902575	132.1011984	HMDB0010719	trans-Hex-2-enoic acid	114.0673754	114.0680796	-6.173556903	[M+NH4]+	0	1	C6H10O2	-	-	Fatty Acid Biosynthesis,SMP00456,null	Lipids and lipid-like molecules	Fatty Acyls	-
positive	pos-M132T114	132.1011984	1.902575	132.1011984	HMDB0029487	Allyl propionate	114.0673754	114.0680796	-6.173556903	[M+NH4]+	0	1	C6H10O2	-	-	-	Organic acids and derivatives	Carboxylic acids and derivatives	-
positive	pos-M132T114	132.1011984	1.902575	132.1011984	HMDB0031158	2-Methyl-4-pentenoic acid	114.0673754	114.0680796	-6.173556903	[M+NH4]+	0	1	C6H10O2	Saliva	-	-	Lipids and lipid-like molecules	Fatty Acyls	Fatty acids and conjugates
positive	pos-M132T114	132.1011984	1.902575	132.1011984	HMDB0031491	2,3-Hexanedione	114.0673754	114.0680796	-6.173556903	[M+NH4]+	0	1	C6H10O2	Feces;Saliva	-	-	Organic oxygen compounds	Organooxygen compounds	-
positive	pos-M132T114	132.1011984	1.902575	132.1011984	HMDB0031492	3,4-Hexanedione	114.0673754	114.0680796	-6.173556903	[M+NH4]+	0	1	C6H10O2	Feces	-	-	Organic oxygen compounds	Organooxygen compounds	-
positive	pos-M132T114	132.1011984	1.902575	132.1011984	HMDB0031501	3-Hexenoic acid	114.0673754	114.0680796	-6.173556903	[M+NH4]+	0	1	C6H10O2	-	-	-	Lipids and lipid-like molecules	Fatty Acyls	-
positive	pos-M132T114	132.1011984	1.902575	132.1011984	HMDB0031559	4-Methyl-2,3-pentanedione	114.0673754	114.0680796	-6.173556903	[M+NH4]+	0	1	C6H10O2	-	-	-	Organooxygen compounds	Carbonyl compounds	Ketones
positive	pos-M132T114	132.1011984	1.902575	132.1011984	HMDB0031560	2-Methyl-2-pentenoic acid	114.0673754	114.0680796	-6.173556903	[M+NH4]+	0	1	C6H10O2	-	-	-	Lipids and lipid-like molecules	Fatty Acyls	-
positive	pos-M132T114	132.1011984	1.902575	132.1011984	HMDB0031561	4-Methyl-2-pentenoic acid	114.0673754	114.0680796	-6.173556903	[M+NH4]+	0	1	C6H10O2	-	-	-	Lipids and lipid-like molecules	Fatty Acyls	-
positive	pos-M132T114	132.1011984	1.902575	132.1011984	HMDB0031562	2-Methyl-3-pentenoic acid	114.0673754	114.0680796	-6.173556903	[M+NH4]+	0	1	C6H10O2	-	-	-	Lipids and lipid-like molecules	Fatty Acyls	Fatty acids and conjugates
positive	pos-M132T114	132.1011984	1.902575	132.1011984	HMDB0032490	Prenyl formate	114.0673754	114.0680796	-6.173556903	[M+NH4]+	0	1	C6H10O2	-	-	-	Organic acids and derivatives	Carboxylic acids and derivatives	Carboxylic acid derivatives
positive	pos-M132T114	132.1011984	1.902575	132.1011984	HMDB0033568	5-Oxohexanal	114.0673754	114.0680796	-6.173556903	[M+NH4]+	0	1	C6H10O2	-	-	-	Organic oxygen compounds	Organooxygen compounds	-
positive	pos-M132T114	132.1011984	1.902575	132.1011984	HMDB0039581	Ethyl crotonate	114.0673754	114.0680796	-6.173556903	[M+NH4]+	0	1	C6H10O2	-	-	-	Lipids and lipid-like molecules	Fatty Acyls	Fatty acid esters
positive	pos-M132T114	132.1011984	1.902575	132.1011984	HMDB0040328	Methyl 4-pentenoate	114.0673754	114.0680796	-6.173556903	[M+NH4]+	0	1	C6H10O2	-	-	-	Lipids and lipid-like molecules	Fatty Acyls	-
positive	pos-M132T114	132.1011984	1.902575	132.1011984	HMDB0060476	epsilon-Caprolactone	114.0673754	114.0680796	-6.173556903	[M+NH4]+	0	1	C6H10O2	-	-	-	Organoheterocyclic compounds	Lactones	-
positive	pos-M132T114	132.1011984	1.902575	132.1011984	HMDB0061929	Dihydro-4,4-dimethyl-2(3H)-furanone	114.0673754	114.0680796	-6.173556903	[M+NH4]+	0	1	C6H10O2	Saliva	-	-	Organoheterocyclic compounds	Lactones	-
positive	pos-M132T85	132.1012388	1.413616667	132.1012388	HMDB0000172	L-Isoleucine	131.0939628	131.0946287	-5.079225028	[M+H]+	0	1	C6H13NO2	Blood;Breast Milk;Cerebrospinal Fluid (CSF);Feces;Saliva;Sweat;Urine	All Tissues;Prostate	2-Methyl-3-Hydroxybutryl CoA Dehydrogenase Deficiency,SMP00137,null;3-Hydroxy-3-Methylglutaryl-CoA Lyase Deficiency,SMP00138,null;3-hydroxyisobutyric acid dehydrogenase deficiency,SMP00521,null;3-hydroxyisobutyric aciduria,SMP00522,null;3-Methylcrotonyl Coa Carboxylase Deficiency Type I,SMP00237,null;3-Methylglutaconic Aciduria Type I,SMP00139,null;3-Methylglutaconic Aciduria Type III,SMP00140,nu…	Organic acids and derivatives	Carboxylic acids and derivatives	-
positive	pos-M132T85	132.1012388	1.413616667	132.1012388	HMDB0000557	L-Alloisoleucine	131.0939628	131.0946287	-5.079225028	[M+H]+	0	1	C6H13NO2	Blood;Cerebrospinal Fluid (CSF);Feces;Urine	-	-	Organic acids and derivatives	Carboxylic acids and derivatives	-
positive	pos-M132T85	132.1012388	1.413616667	132.1012388	HMDB0000557	L-Alloisoleucine	131.0939628	131.0946287	-5.079225028	[M+H]+	0	1	C6H13NO2	Blood;Cerebrospinal Fluid (CSF);Feces;Urine	-	-	Organic acids and derivatives	Carboxylic acids and derivatives	-
positive	pos-M132T85	132.1012388	1.413616667	132.1012388	HMDB0000687	L-Leucine	131.0939628	131.0946287	-5.079225028	[M+H]+	0	1	C6H13NO2	Blood;Breast Milk;Cerebrospinal Fluid (CSF);Feces;Saliva;Sweat;Urine	Adipose Tissue;Adrenal Medulla;Bladder;Epidermis;Fibroblasts;Intestine;Kidney;Muscle;Nerve Cells;Neuron;Placenta;Platelet;Prostate;Skeletal Muscle;Testes	2-Methyl-3-Hydroxybutryl CoA Dehydrogenase Deficiency,SMP00137,null;3-Hydroxy-3-Methylglutaryl-CoA Lyase Deficiency,SMP00138,null;3-hydroxyisobutyric acid dehydrogenase deficiency,SMP00521,null;3-hydroxyisobutyric aciduria,SMP00522,null;3-Methylcrotonyl Coa Carboxylase Deficiency Type I,SMP00237,null;3-Methylglutaconic Aciduria Type I,SMP00139,null;3-Methylglutaconic Aciduria Type III,SMP00140,nu…	Organic acids and derivatives	Carboxylic acids and derivatives	Amino acids, peptides, and analogues
positive	pos-M132T85	132.1012388	1.413616667	132.1012388	HMDB0001645	L-Norleucine	131.0939628	131.0946287	-5.079225028	[M+H]+	0	1	C6H13NO2	Blood;Feces;Urine	Platelet;Testes	-	Organic acids and derivatives	Carboxylic acids and derivatives	-
positive	pos-M132T85	132.1012388	1.413616667	132.1012388	HMDB0001901	Aminocaproic acid	131.0939628	131.0946287	-5.079225028	[M+H]+	0	1	C6H13NO2	Blood;Feces	Skin	Aminocaproic Acid Pathway,SMP00286,null	Lipids and lipid-like molecules	Fatty Acyls	-
positive	pos-M132T85	132.1012388	1.413616667	132.1012388	HMDB0001901	Aminocaproic acid	131.0939628	131.0946287	-5.079225028	[M+H]+	0	1	C6H13NO2	Blood;Feces	Skin	Aminocaproic Acid Pathway,SMP00286,null	Lipids and lipid-like molecules	Fatty Acyls	-
positive	pos-M132T85	132.1012388	1.413616667	132.1012388	HMDB0003640	Beta-Leucine	131.0939628	131.0946287	-5.079225028	[M+H]+	0	1	C6H13NO2	Blood	-	-	Organic acids and derivatives	Carboxylic acids and derivatives	-
positive	pos-M132T85	132.1012388	1.413616667	132.1012388	HMDB0013773	D-Leucine	131.0939628	131.0946287	-5.079225028	[M+H]+	0	1	C6H13NO2	Blood	-	-	Organic acids and derivatives	Carboxylic acids and derivatives	Amino acids, peptides, and analogues
positive	pos-M132T85	132.1012388	1.413616667	132.1012388	HMDB0029168	3-Aminocaproic acid	131.0939628	131.0946287	-5.079225028	[M+H]+	0	1	C6H13NO2	-	-	-	Organic acids and derivatives	Carboxylic acids and derivatives	-
positive	pos-M132T85	132.1012388	1.413616667	132.1012388	HMDB0033923	(±)-erythro-Isoleucine	131.0939628	131.0946287	-5.079225028	[M+H]+	0	1	C6H13NO2	-	-	-	Organic acids and derivatives	Carboxylic acids and derivatives	-
positive	pos-M132T85	132.1012388	1.413616667	132.1012388	HMDB0036382	6-Deoxyfagomine	131.0939628	131.0946287	-5.079225028	[M+H]+	0	1	C6H13NO2	-	-	-	Organoheterocyclic compounds	Piperidines	null
positive	pos-M132T85	132.1012388	1.413616667	132.1012388	HMDB0060650	N-(2-Hydroxyethyl)-morpholine	131.0939628	131.0946287	-5.079225028	[M+H]+	0	1	C6H13NO2	Blood;Urine	Kidney;Liver	Mycophenolic Acid Metabolism Pathway,SMP00652,null	Organoheterocyclic compounds	Oxazinanes	-
positive	pos-M132T85	132.1012388	1.413616667	132.1012388	HMDB0061716	N-methylvaline	131.0939628	131.0946287	-5.079225028	[M+H]+	0	1	C6H13NO2	-	-	-	Organic acids and derivatives	Carboxylic acids and derivatives	-
positive	pos-M132T85	132.1012388	1.413616667	132.1012388	HMDB0062203	3,3,5-triiodo-L-thyronine-beta-D-glucuronoside	131.0939628	131.0946287	-5.079225028	[M+H]+	0	1	C6H13NO2	-	-	-	Organic acids and derivatives	Carboxylic acids and derivatives	-
positive	pos-M132T85	132.1012388	1.413616667	132.1012388	HMDB0000453	Delta-Hexanolactone	114.0674158	114.0680796	-5.818964618	[M+NH4]+	0	1	C6H10O2	-	-	-	Organoheterocyclic compounds	Lactones	-
positive	pos-M132T85	132.1012388	1.413616667	132.1012388	HMDB0003843	Gamma-Caprolactone	114.0674158	114.0680796	-5.818964618	[M+NH4]+	0	1	C6H10O2	Feces	-	-	Organoheterocyclic compounds	Lactones	-
positive	pos-M132T85	132.1012388	1.413616667	132.1012388	HMDB0010719	trans-Hex-2-enoic acid	114.0674158	114.0680796	-5.818964618	[M+NH4]+	0	1	C6H10O2	-	-	Fatty Acid Biosynthesis,SMP00456,null	Lipids and lipid-like molecules	Fatty Acyls	-
positive	pos-M132T85	132.1012388	1.413616667	132.1012388	HMDB0029487	Allyl propionate	114.0674158	114.0680796	-5.818964618	[M+NH4]+	0	1	C6H10O2	-	-	-	Organic acids and derivatives	Carboxylic acids and derivatives	-
positive	pos-M132T85	132.1012388	1.413616667	132.1012388	HMDB0031158	2-Methyl-4-pentenoic acid	114.0674158	114.0680796	-5.818964618	[M+NH4]+	0	1	C6H10O2	Saliva	-	-	Lipids and lipid-like molecules	Fatty Acyls	Fatty acids and conjugates
positive	pos-M132T85	132.1012388	1.413616667	132.1012388	HMDB0031491	2,3-Hexanedione	114.0674158	114.0680796	-5.818964618	[M+NH4]+	0	1	C6H10O2	Feces;Saliva	-	-	Organic oxygen compounds	Organooxygen compounds	-
positive	pos-M132T85	132.1012388	1.413616667	132.1012388	HMDB0031492	3,4-Hexanedione	114.0674158	114.0680796	-5.818964618	[M+NH4]+	0	1	C6H10O2	Feces	-	-	Organic oxygen compounds	Organooxygen compounds	-
positive	pos-M132T85	132.1012388	1.413616667	132.1012388	HMDB0031501	3-Hexenoic acid	114.0674158	114.0680796	-5.818964618	[M+NH4]+	0	1	C6H10O2	-	-	-	Lipids and lipid-like molecules	Fatty Acyls	-
positive	pos-M132T85	132.1012388	1.413616667	132.1012388	HMDB0031559	4-Methyl-2,3-pentanedione	114.0674158	114.0680796	-5.818964618	[M+NH4]+	0	1	C6H10O2	-	-	-	Organooxygen compounds	Carbonyl compounds	Ketones
positive	pos-M132T85	132.1012388	1.413616667	132.1012388	HMDB0031560	2-Methyl-2-pentenoic acid	114.0674158	114.0680796	-5.818964618	[M+NH4]+	0	1	C6H10O2	-	-	-	Lipids and lipid-like molecules	Fatty Acyls	-
positive	pos-M132T85	132.1012388	1.413616667	132.1012388	HMDB0031561	4-Methyl-2-pentenoic acid	114.0674158	114.0680796	-5.818964618	[M+NH4]+	0	1	C6H10O2	-	-	-	Lipids and lipid-like molecules	Fatty Acyls	-
positive	pos-M132T85	132.1012388	1.413616667	132.1012388	HMDB0031562	2-Methyl-3-pentenoic acid	114.0674158	114.0680796	-5.818964618	[M+NH4]+	0	1	C6H10O2	-	-	-	Lipids and lipid-like molecules	Fatty Acyls	Fatty acids and conjugates
positive	pos-M132T85	132.1012388	1.413616667	132.1012388	HMDB0032490	Prenyl formate	114.0674158	114.0680796	-5.818964618	[M+NH4]+	0	1	C6H10O2	-	-	-	Organic acids and derivatives	Carboxylic acids and derivatives	Carboxylic acid derivatives
positive	pos-M132T85	132.1012388	1.413616667	132.1012388	HMDB0033568	5-Oxohexanal	114.0674158	114.0680796	-5.818964618	[M+NH4]+	0	1	C6H10O2	-	-	-	Organic oxygen compounds	Organooxygen compounds	-
positive	pos-M132T85	132.1012388	1.413616667	132.1012388	HMDB0039581	Ethyl crotonate	114.0674158	114.0680796	-5.818964618	[M+NH4]+	0	1	C6H10O2	-	-	-	Lipids and lipid-like molecules	Fatty Acyls	Fatty acid esters
positive	pos-M132T85	132.1012388	1.413616667	132.1012388	HMDB0040328	Methyl 4-pentenoate	114.0674158	114.0680796	-5.818964618	[M+NH4]+	0	1	C6H10O2	-	-	-	Lipids and lipid-like molecules	Fatty Acyls	-
positive	pos-M132T85	132.1012388	1.413616667	132.1012388	HMDB0060476	epsilon-Caprolactone	114.0674158	114.0680796	-5.818964618	[M+NH4]+	0	1	C6H10O2	-	-	-	Organoheterocyclic compounds	Lactones	-
positive	pos-M132T85	132.1012388	1.413616667	132.1012388	HMDB0061929	Dihydro-4,4-dimethyl-2(3H)-furanone	114.0674158	114.0680796	-5.818964618	[M+NH4]+	0	1	C6H10O2	Saliva	-	-	Organoheterocyclic compounds	Lactones	-
positive	pos-M133T76	133.03097	1.267716667	133.03097	HMDB0059667	3-Methyl sulfolene	132.023694	132.0245002	-6.106433214	[M+H]+	0	1	C5H8O2S	Urine	-	-	Organoheterocyclic compounds	Dihydrothiophenes	-
positive	pos-M133T50	133.0334709	0.825716667	133.0334709	HMDB0041564	p-Tolyl phenylacetate	226.101	226.0993797	7.166357565	[M+H+K]2+	1	2	C15H14O2	-	-	-	Benzenoids	Benzene and substituted derivatives	Phenylacetic acid derivatives
positive	pos-M133T50	133.0334709	0.825716667	133.0334709	HMDB0130334	4-[(2E)-3-phenylprop-2-en-1-yl]benzene-1,3-diol	226.101	226.0993797	7.166357565	[M+H+K]2+	1	2	C15H14O2	-	-	-	Phenylpropanoids and polyketides	Linear 1,3-diarylpropanoids	Cinnamylphenols
positive	pos-M133T50	133.0334709	0.825716667	133.0334709	HMDB0130984	3-methoxy-5-[(E)-2-phenylethenyl]phenol	226.101	226.0993797	7.166357565	[M+H+K]2+	1	2	C15H14O2	-	-	-	Phenylpropanoids and polyketides	Stilbenes	null
positive	pos-M133T50	133.0334709	0.825716667	133.0334709	HMDB0135209	3-hydroxy-1,3-diphenylpropan-1-one	226.101	226.0993797	7.166357565	[M+H+K]2+	1	2	C15H14O2	-	-	-	Phenylpropanoids and polyketides	Linear 1,3-diarylpropanoids	Chalcones and dihydrochalcones
positive	pos-M133T50	133.0334709	0.825716667	133.0334709	HMDB0135210	1-(3-hydroxyphenyl)-3-phenylpropan-1-one	226.101	226.0993797	7.166357565	[M+H+K]2+	1	2	C15H14O2	-	-	-	Phenylpropanoids and polyketides	Linear 1,3-diarylpropanoids	Chalcones and dihydrochalcones
positive	pos-M133T50	133.0334709	0.825716667	133.0334709	HMDB0135211	3-(3-hydroxyphenyl)-1-phenylpropan-1-one	226.101	226.0993797	7.166357565	[M+H+K]2+	1	2	C15H14O2	-	-	-	Phenylpropanoids and polyketides	Linear 1,3-diarylpropanoids	Chalcones and dihydrochalcones
positive	pos-M133T50	133.0334709	0.825716667	133.0334709	HMDB0135212	1-(4-hydroxyphenyl)-3-phenylpropan-1-one	226.101	226.0993797	7.166357565	[M+H+K]2+	1	2	C15H14O2	-	-	-	Phenylpropanoids and polyketides	Linear 1,3-diarylpropanoids	Chalcones and dihydrochalcones
positive	pos-M133T50	133.0334709	0.825716667	133.0334709	HMDB0135213	3-(4-hydroxyphenyl)-1-phenylpropan-1-one	226.101	226.0993797	7.166357565	[M+H+K]2+	1	2	C15H14O2	-	-	-	Phenylpropanoids and polyketides	Linear 1,3-diarylpropanoids	Chalcones and dihydrochalcones
positive	pos-M133T50	133.0334709	0.825716667	133.0334709	HMDB0135214	1-(2-hydroxyphenyl)-3-phenylpropan-1-one	226.101	226.0993797	7.166357565	[M+H+K]2+	1	2	C15H14O2	-	-	-	Phenylpropanoids and polyketides	Linear 1,3-diarylpropanoids	Chalcones and dihydrochalcones
positive	pos-M133T50	133.0334709	0.825716667	133.0334709	HMDB0135215	3-(2-hydroxyphenyl)-1-phenylpropan-1-one	226.101	226.0993797	7.166357565	[M+H+K]2+	1	2	C15H14O2	-	-	-	Phenylpropanoids and polyketides	Linear 1,3-diarylpropanoids	Chalcones and dihydrochalcones
positive	pos-M133T50	133.0334709	0.825716667	133.0334709	HMDB0135540	1-hydroxy-1,3-diphenylpropan-2-one	226.101	226.0993797	7.166357565	[M+H+K]2+	1	2	C15H14O2	-	-	-	Phenylpropanoids and polyketides	Linear 1,3-diarylpropanoids	null
positive	pos-M133T50	133.0334709	0.825716667	133.0334709	HMDB0135541	1-(3-hydroxyphenyl)-3-phenylpropan-2-one	226.101	226.0993797	7.166357565	[M+H+K]2+	1	2	C15H14O2	-	-	-	Phenylpropanoids and polyketides	Linear 1,3-diarylpropanoids	Cinnamylphenols
positive	pos-M133T50	133.0334709	0.825716667	133.0334709	HMDB0135542	1-(4-hydroxyphenyl)-3-phenylpropan-2-one	226.101	226.0993797	7.166357565	[M+H+K]2+	1	2	C15H14O2	-	-	-	Phenylpropanoids and polyketides	Linear 1,3-diarylpropanoids	Cinnamylphenols
positive	pos-M133T50	133.0334709	0.825716667	133.0334709	HMDB0135543	1-(2-hydroxyphenyl)-3-phenylpropan-2-one	226.101	226.0993797	7.166357565	[M+H+K]2+	1	2	C15H14O2	-	-	-	Phenylpropanoids and polyketides	Linear 1,3-diarylpropanoids	Cinnamylphenols
positive	pos-M133T50	133.0334709	0.825716667	133.0334709	HMDB0135589	4-(3-hydroxy-3-phenylprop-1-en-1-yl)phenol	226.101	226.0993797	7.166357565	[M+H+K]2+	1	2	C15H14O2	-	-	-	Phenylpropanoids and polyketides	Linear 1,3-diarylpropanoids	Cinnamylphenols
positive	pos-M133T50	133.0334709	0.825716667	133.0334709	HMDB0141210	3-phenyl-3,4-dihydro-2H-1-benzopyran-7-ol	226.101	226.0993797	7.166357565	[M+H+K]2+	1	2	C15H14O2	-	-	-	Phenylpropanoids and polyketides	Isoflavonoids	Hydroxyisoflavonoids
positive	pos-M133T50	133.0334709	0.825716667	133.0334709	HMDB0033251	Phenylmethyl benzeneacetate	226.101	226.0993797	7.166353142	[M+H+K]2+	1	2	C15H14O2	-	-	-	Benzenoids	Benzene and substituted derivatives	Phenylacetic acid derivatives
positive	pos-M133T50	133.0334709	0.825716667	133.0334709	HMDB0033946	2-Phenylethyl benzoate	226.101	226.0993797	7.166353142	[M+H+K]2+	1	2	C15H14O2	-	-	-	Benzenoids	Benzene and substituted derivatives	-
positive	pos-M133T50	133.0334709	0.825716667	133.0334709	HMDB0037158	3-[(2-Methyl-3-furanyl)thio]-4-heptanone	226.101	226.1027505	-7.742099537	[M+H+K]2+	1	2	C12H18O2S	-	-	-	Organosulfur compounds	Thioethers	Alkylarylthioethers
positive	pos-M133T92	133.0310879	1.526366667	133.0310879	HMDB0059667	3-Methyl sulfolene	132.0238119	132.0245002	-5.213601998	[M+H]+	0	1	C5H8O2S	Urine	-	-	Organoheterocyclic compounds	Dihydrothiophenes	-
positive	pos-M133T56	133.0598018	0.936016667	133.0598018	HMDB0000026	Ureidopropionic acid	132.0525258	132.0534921	-7.317997725	[M+H]+	0	1	C4H8N2O3	Blood;Cerebrospinal Fluid (CSF);Feces;Urine	-	Beta Ureidopropionase Deficiency,SMP00172,null;Beta-Alanine Metabolism,SMP00007,map00410;Carnosinuria, carnosinemia,SMP00493,null;Dihydropyrimidinase Deficiency,SMP00178,null;GABA-Transaminase Deficiency,SMP00351,null;MNGIE (Mitochondrial Neurogastrointestinal Encephalopathy),SMP00202,null;Pyrimidine Metabolism,SMP00046,map00240;UMP Synthase Deficiency (Orotic Aciduria),SMP00219,null;Ureidopropio…	Organic acids and derivatives	Organic carbonic acids and derivatives	-
positive	pos-M133T56	133.0598018	0.936016667	133.0598018	HMDB0000168	L-Asparagine	132.0525258	132.0534921	-7.317997725	[M+H]+	0	1	C4H8N2O3	Blood;Breast Milk;Cerebrospinal Fluid (CSF);Feces;Saliva;Sweat;Urine	All Tissues;Prostate	Amikacin Pathway,SMP00253,null;Ammonia Recycling,SMP00009,map00910;Arbekacin Action Pathway,SMP00713,null;Aspartate Metabolism,SMP00067,map00250;Azithromycin Pathway,SMP00247,null;Canavan Disease,SMP00175,null;Chloramphenicol Action Pathway,SMP00729,null;Clarithromycin Pathway,SMP00248,null;Clindamycin Pathway,SMP00249,null;Clomocycline Pathway,SMP00262,null;Demeclocycline Pathway,SMP00290,null;D…	Organic acids and derivatives	Carboxylic acids and derivatives	-
positive	pos-M133T56	133.0598018	0.936016667	133.0598018	HMDB0011733	Glycyl-glycine	132.0525258	132.0534921	-7.317997725	[M+H]+	0	1	C4H8N2O3	Blood;Feces;Saliva;Sweat;Urine	-	-	Organic acids and derivatives	Carboxylic acids and derivatives	-
positive	pos-M133T56	133.0598018	0.936016667	133.0598018	HMDB0012265	N-Carbamoylsarcosine	132.0525258	132.0534921	-7.317997725	[M+H]+	0	1	C4H8N2O3	-	-	-	Organic acids and derivatives	Carboxylic acids and derivatives	-
positive	pos-M133T56	133.0598018	0.936016667	133.0598018	HMDB0033780	D-Asparagine	132.0525258	132.0534921	-7.317997725	[M+H]+	0	1	C4H8N2O3	-	-	-	Organic acids and derivatives	Carboxylic acids and derivatives	-
positive	pos-M133T59	133.0793927	0.983066667	133.0793927	HMDB0031328	1-Isothiocyanatobutane	115.0455697	115.04557	-0.002850462	[M+NH4]+	0	1	C5H9NS	-	-	-	Organosulfur compounds	Isothiocyanates	-
positive	pos-M133T59	133.0793927	0.983066667	133.0793927	HMDB0032345	Isobutyl isothiocyanate	115.0455697	115.04557	-0.002850462	[M+NH4]+	0	1	C5H9NS	-	-	-	Organosulfur compounds	Isothiocyanates	null
positive	pos-M133T59	133.0793927	0.983066667	133.0793927	HMDB0040331	xi-2,5-Dihydro-2,4-dimethylthiazole	115.0455697	115.04557	-0.002850462	[M+NH4]+	0	1	C5H9NS	-	-	-	Organoheterocyclic compounds	Azolines	-
positive	pos-M133T261	133.1005031	4.347066667	133.1005031	HMDB0031622	6-Phenyl-3-hexen-2-one	174.104	174.1044651	-2.671212366	[M+H-COCH2]+	1	1	C12H14O	-	-	-	Benzenoids	Benzene and substituted derivatives	null
positive	pos-M133T261	133.1005031	4.347066667	133.1005031	HMDB0037281	4-Methyl-2-phenyl-2-pentenal	174.104	174.1044651	-2.671212366	[M+H-COCH2]+	1	1	C12H14O	-	-	-	Benzenoids	Benzene and substituted derivatives	Phenylacetaldehydes
positive	pos-M133T261	133.1005031	4.347066667	133.1005031	HMDB0039153	(R)-11,12,13-Trinor-1(5),6,9-guaiatrien-8-one	174.104	174.1044651	-2.671212366	[M+H-COCH2]+	1	1	C12H14O	-	-	-	Hydrocarbon derivatives	Tropones	-
positive	pos-M133T261	133.1005031	4.347066667	133.1005031	HMDB0040823	(S)-11,12,13-Trinor-7-calamenone	174.104	174.1044651	-2.671212366	[M+H-COCH2]+	1	1	C12H14O	-	-	-	Benzenoids	Tetralins	-
positive	pos-M133T51	133.0964673	0.843991667	133.0964673	HMDB0000214	Ornithine	132.0891913	132.0898776	-5.196267377	[M+H]+	0	1	C5H12N2O2	Blood;Cerebrospinal Fluid (CSF);Feces;Saliva;Sweat;Urine	Gut;Liver;Prostate;Skin	Arginine and Proline Metabolism,SMP00020,map00330;Arginine: Glycine Amidinotransferase Deficiency (AGAT Deficiency),SMP00362,null;Argininemia,SMP00357,null;Argininosuccinic Aciduria,SMP00003,null;Carbamoyl Phosphate Synthetase Deficiency,SMP00002,null;Citrullinemia Type I,SMP00001,null;Creatine deficiency, guanidinoacetate methyltransferase deficiency,SMP00504,null;Glycine and Serine Metabolism,S…	Organic acids and derivatives	Carboxylic acids and derivatives	Amino acids, peptides, and analogues
positive	pos-M133T51	133.0964673	0.843991667	133.0964673	HMDB0000214	Ornithine	132.0891913	132.0898776	-5.196267377	[M+H]+	0	1	C5H12N2O2	Blood;Cerebrospinal Fluid (CSF);Feces;Saliva;Sweat;Urine	Gut;Liver;Prostate;Skin	Arginine and Proline Metabolism,SMP00020,map00330;Arginine: Glycine Amidinotransferase Deficiency (AGAT Deficiency),SMP00362,null;Argininemia,SMP00357,null;Argininosuccinic Aciduria,SMP00003,null;Carbamoyl Phosphate Synthetase Deficiency,SMP00002,null;Citrullinemia Type I,SMP00001,null;Creatine deficiency, guanidinoacetate methyltransferase deficiency,SMP00504,null;Glycine and Serine Metabolism,S…	Organic acids and derivatives	Carboxylic acids and derivatives	Amino acids, peptides, and analogues
positive	pos-M133T51	133.0964673	0.843991667	133.0964673	HMDB0000214	Ornithine	132.0891913	132.0898776	-5.196267377	[M+H]+	0	1	C5H12N2O2	Blood;Cerebrospinal Fluid (CSF);Feces;Saliva;Sweat;Urine	Gut;Liver;Prostate;Skin	Arginine and Proline Metabolism,SMP00020,map00330;Arginine: Glycine Amidinotransferase Deficiency (AGAT Deficiency),SMP00362,null;Argininemia,SMP00357,null;Argininosuccinic Aciduria,SMP00003,null;Carbamoyl Phosphate Synthetase Deficiency,SMP00002,null;Citrullinemia Type I,SMP00001,null;Creatine deficiency, guanidinoacetate methyltransferase deficiency,SMP00504,null;Glycine and Serine Metabolism,S…	Organic acids and derivatives	Carboxylic acids and derivatives	Amino acids, peptides, and analogues
positive	pos-M133T51	133.0964673	0.843991667	133.0964673	HMDB0003374	D-Ornithine	132.0891913	132.0898776	-5.196267377	[M+H]+	0	1	C5H12N2O2	Blood;Feces;Saliva	Fibroblasts;Intestine;Liver;Muscle;Skeletal Muscle;Skin;Spleen	D-Arginine and D-Ornithine Metabolism,SMP00036,map00472	Organic acids and derivatives	Carboxylic acids and derivatives	-
positive	pos-M133T51	133.0964673	0.843991667	133.0964673	HMDB0000162	L-Proline	115.0626443	115.0633285	-5.946927928	[M+NH4]+	0	1	C5H9NO2	Blood;Breast Milk;Cerebrospinal Fluid (CSF);Feces;Saliva;Sweat;Urine	All Tissues;Prostate	Amikacin Pathway,SMP00253,null;Arbekacin Action Pathway,SMP00713,null;Arginine and Proline Metabolism,SMP00020,map00330;Arginine: Glycine Amidinotransferase Deficiency (AGAT Deficiency),SMP00362,null;Azithromycin Pathway,SMP00247,null;Chloramphenicol Action Pathway,SMP00729,null;Clarithromycin Pathway,SMP00248,null;Clindamycin Pathway,SMP00249,null;Clomocycline Pathway,SMP00262,null;Creatine defi…	Organic acids and derivatives	Carboxylic acids and derivatives	Amino acids, peptides, and analogues
positive	pos-M133T51	133.0964673	0.843991667	133.0964673	HMDB0003411	D-Proline	115.0626443	115.0633285	-5.946927928	[M+NH4]+	0	1	C5H9NO2	Urine	-	Arginine and Proline Metabolism,SMP00020,map00330;Arginine: Glycine Amidinotransferase Deficiency (AGAT Deficiency),SMP00362,null;Creatine deficiency, guanidinoacetate methyltransferase deficiency,SMP00504,null;Guanidinoacetate Methyltransferase Deficiency (GAMT Deficiency),SMP00188,null;Hyperornithinemia with gyrate atrophy (HOGA),SMP00505,null;Hyperornithinemia-hyperammonemia-homocitrullinuria …	Organic acids and derivatives	Carboxylic acids and derivatives	-
positive	pos-M133T51	133.0964673	0.843991667	133.0964673	HMDB0012880	Acetamidopropanal	115.0626443	115.0633285	-5.946927928	[M+NH4]+	0	1	C5H9NO2	-	-	-	Organooxygen compounds	Carbonyl compounds	Aldehydes
positive	pos-M133T51	133.0964673	0.843991667	133.0964673	HMDB0030409	4-Amino-2-methylenebutanoic acid	115.0626443	115.0633285	-5.946927928	[M+NH4]+	0	1	C5H9NO2	-	-	-	Organic acids and derivatives	Carboxylic acids and derivatives	-
positive	pos-M133T51	133.0964673	0.843991667	133.0964673	HMDB0034208	Pterolactam	115.0626443	115.0633285	-5.946927928	[M+NH4]+	0	1	C5H9NO2	-	-	-	Organoheterocyclic compounds	Pyrrolidines	-
positive	pos-M133T187	133.1002465	3.11845	133.1002465	HMDB0029641	p-Mentha-1,3,5,8-tetraene	132.0929705	132.0939004	-7.039737977	[M+H]+	0	1	C10H12	Feces;Saliva;Urine	-	-	Benzenoids	Benzene and substituted derivatives	Phenylpropenes
positive	pos-M133T115	133.1045311	1.917733333	133.1045311	HMDB0032303	2-Heptanethiol	132.0972551	132.0972712	-0.121774915	[M+H]+	0	1	C7H16S	-	-	-	Organosulfur compounds	Thiols	Alkylthiols
positive	pos-M133T115	133.1045311	1.917733333	133.1045311	HMDB0032304	Heptane-1-thiol	132.0972551	132.0972712	-0.121774915	[M+H]+	0	1	C7H16S	-	-	-	Organosulfur compounds	Thiols	Alkylthiols
positive	pos-M133T84	133.1043022	1.40505	133.1043022	HMDB0032303	2-Heptanethiol	132.0970262	132.0972712	-1.854875636	[M+H]+	0	1	C7H16S	-	-	-	Organosulfur compounds	Thiols	Alkylthiols
positive	pos-M133T84	133.1043022	1.40505	133.1043022	HMDB0032304	Heptane-1-thiol	132.0970262	132.0972712	-1.854875636	[M+H]+	0	1	C7H16S	-	-	-	Organosulfur compounds	Thiols	Alkylthiols
positive	pos-M134T76	134.0335432	1.267716667	134.0335432	HMDB0000630	Cytosine	111.0443252	111.0432618	9.576098953	[M+Na]+	0	1	C4H5N3O	Blood;Feces;Urine	Fibroblasts;Gut;Muscle;Neuron;Placenta;Plasma;Prostate;Skeletal Muscle;Skin;Spleen;Testes	-	Organoheterocyclic compounds	Diazines	Pyrimidines and pyrimidine derivatives
positive	pos-M134T57	134.0440208	0.94595	134.0440208	HMDB0062186	1-deoxy-1-(N6-lysino)-D-fructose	133.0367448	133.0375077	-5.734365001	[M+H]+	0	1	C4H7NO4	Sweat	-	-	Organic acids and derivatives	Carboxylic acids and derivatives	-
positive	pos-M134T57	134.0440208	0.94595	134.0440208	HMDB0000191	L-Aspartic acid	133.0367448	133.0375077	-5.734425134	[M+H]+	0	1	C4H7NO4	Blood;Breast Milk;Cerebrospinal Fluid (CSF);Feces;Saliva;Sweat;Urine	All Tissues;Prostate	2-Hydroxyglutric Aciduria (D And L Form),SMP00136,null;4-Hydroxybutyric Aciduria/Succinic Semialdehyde Dehydrogenase Deficiency,SMP00243,null;Adenine phosphoribosyltransferase deficiency (APRT),SMP00535,null;Adenosine Deaminase Deficiency,SMP00144,null;Adenylosuccinate Lyase Deficiency,SMP00167,null;AICA-Ribosiduria,SMP00168,null;Alkaptonuria,SMP00169,null;Ammonia Recycling,SMP00009,map00910;Argi…	Organic acids and derivatives	Carboxylic acids and derivatives	Amino acids, peptides, and analogues
positive	pos-M134T57	134.0440208	0.94595	134.0440208	HMDB0006483	D-Aspartic acid	133.0367448	133.0375077	-5.734425134	[M+H]+	0	1	C4H7NO4	Blood;Cerebrospinal Fluid (CSF);Feces;Urine	-	Aspartate Metabolism,SMP00067,map00250;Canavan Disease,SMP00175,null;Hypoacetylaspartia,SMP00192,null	Organic acids and derivatives	Carboxylic acids and derivatives	-
positive	pos-M134T57	134.0440208	0.94595	134.0440208	HMDB0011753	Iminodiacetic acid	133.0367448	133.0375077	-5.734425134	[M+H]+	0	1	C4H7NO4	Blood;Urine	-	-	Organic acids and derivatives	Carboxylic acids and derivatives	-
positive	pos-M134T57	134.0440208	0.94595	134.0440208	HMDB0000134	Fumaric acid	116.0101978	116.0109586	-6.557937604	[M+NH4]+	0	1	C4H4O4	Blood;Breast Milk;Cerebrospinal Fluid (CSF);Feces;Saliva;Sweat;Urine	Prostate	2-ketoglutarate dehydrogenase complex deficiency,SMP00549,null;Adenine phosphoribosyltransferase deficiency (APRT),SMP00535,null;Adenosine Deaminase Deficiency,SMP00144,null;Adenylosuccinate Lyase Deficiency,SMP00167,null;AICA-Ribosiduria,SMP00168,null;Alkaptonuria,SMP00169,null;Arginine and Proline Metabolism,SMP00020,map00330;Arginine: Glycine Amidinotransferase Deficiency (AGAT Deficiency),SMP…	Organic acids and derivatives	Carboxylic acids and derivatives	Dicarboxylic acids and derivatives
positive	pos-M134T57	134.0440208	0.94595	134.0440208	HMDB0000176	Maleic acid	116.0101978	116.0109586	-6.557937604	[M+NH4]+	0	1	C4H4O4	Blood;Feces;Urine	Fibroblasts;Muscle;Neuron;Pancreas;Platelet;Prostate;Spleen	-	Organic acids and derivatives	Carboxylic acids and derivatives	Dicarboxylic acids and derivatives
positive	pos-M134T59	134.0800917	0.983233333	134.0800917	HMDB0031658	L-2-Amino-5-hydroxypentanoic acid	133.0728157	133.0738932	-8.097326229	[M+H]+	0	1	C5H11NO3	-	-	-	Organic acids and derivatives	Carboxylic acids and derivatives	Amino acids, peptides, and analogues
positive	pos-M134T59	134.0800917	0.983233333	134.0800917	HMDB0032356	N-Lactoyl ethanolamine	133.0728157	133.0738932	-8.097326229	[M+H]+	0	1	C5H11NO3	-	-	-	Organonitrogen compounds	Amines	Alkanolamines
positive	pos-M134T59	134.0800917	0.983233333	134.0800917	HMDB0039499	1,4-Dideoxy-1,4-imino-D-ribitol	133.0728157	133.0738932	-8.097326229	[M+H]+	0	1	C5H11NO3	-	-	-	Organoheterocyclic compounds	Pyrrolidines	null
positive	pos-M134T59	134.0800917	0.983233333	134.0800917	HMDB0128916	4-hydroxy-3-methylbut-2-enoic acid	116.0462687	116.0473441	-9.267232561	[M+NH4]+	0	1	C5H8O3	-	-	-	Lipids and lipid-like molecules	Fatty Acyls	Fatty acids and conjugates
positive	pos-M134T59	134.0800917	0.983233333	134.0800917	HMDB0128917	dimethyloxirane-2-carboxylic acid	116.0462687	116.0473441	-9.267232561	[M+NH4]+	0	1	C5H8O3	-	-	-	Organoheterocyclic compounds	Epoxides	Oxirane carboxylic acids and derivatives
positive	pos-M134T59	134.0800917	0.983233333	134.0800917	HMDB0128943	(2E)-4-hydroxy-3-methylbut-2-enoic acid	116.0462687	116.0473441	-9.267232561	[M+NH4]+	0	1	C5H8O3	-	-	-	Lipids and lipid-like molecules	Fatty Acyls	Fatty acids and conjugates
positive	pos-M134T59	134.0800917	0.983233333	134.0800917	HMDB0129096	(2Z)-2-(hydroxymethyl)but-2-enoic acid	116.0462687	116.0473441	-9.267232561	[M+NH4]+	0	1	C5H8O3	-	-	-	Lipids and lipid-like molecules	Fatty Acyls	Fatty acids and conjugates
positive	pos-M134T59	134.0800917	0.983233333	134.0800917	HMDB0129097	4-hydroxy-2-methylbut-2-enoic acid	116.0462687	116.0473441	-9.267232561	[M+NH4]+	0	1	C5H8O3	-	-	-	null	null	null
positive	pos-M134T59	134.0800917	0.983233333	134.0800917	HMDB0129098	2,3-dimethyloxirane-2-carboxylic acid	116.0462687	116.0473441	-9.267232561	[M+NH4]+	0	1	C5H8O3	-	-	-	Organoheterocyclic compounds	Epoxides	Oxirane carboxylic acids and derivatives
positive	pos-M134T59	134.0800917	0.983233333	134.0800917	HMDB0132477	2-(hydroxymethyl)but-2-enoic acid	116.0462687	116.0473441	-9.267232561	[M+NH4]+	0	1	C5H8O3	-	-	-	Lipids and lipid-like molecules	Fatty Acyls	Fatty acids and conjugates
positive	pos-M134T59	134.0800917	0.983233333	134.0800917	HMDB0000019	Alpha-ketoisovaleric acid	116.0462687	116.0473441	-9.267267029	[M+NH4]+	0	1	C5H8O3	Blood;Cerebrospinal Fluid (CSF);Feces;Saliva;Urine	Most Tissues	2-Methyl-3-Hydroxybutryl CoA Dehydrogenase Deficiency,SMP00137,null;3-Hydroxy-3-Methylglutaryl-CoA Lyase Deficiency,SMP00138,null;3-hydroxyisobutyric acid dehydrogenase deficiency,SMP00521,null;3-hydroxyisobutyric aciduria,SMP00522,null;3-Methylcrotonyl Coa Carboxylase Deficiency Type I,SMP00237,null;3-Methylglutaconic Aciduria Type I,SMP00139,null;3-Methylglutaconic Aciduria Type III,SMP00140,nu…	Organic acids and derivatives	Keto acids and derivatives	-
positive	pos-M134T59	134.0800917	0.983233333	134.0800917	HMDB0000019	Alpha-ketoisovaleric acid	116.0462687	116.0473441	-9.267267029	[M+NH4]+	0	1	C5H8O3	Blood;Cerebrospinal Fluid (CSF);Feces;Saliva;Urine	Most Tissues	2-Methyl-3-Hydroxybutryl CoA Dehydrogenase Deficiency,SMP00137,null;3-Hydroxy-3-Methylglutaryl-CoA Lyase Deficiency,SMP00138,null;3-hydroxyisobutyric acid dehydrogenase deficiency,SMP00521,null;3-hydroxyisobutyric aciduria,SMP00522,null;3-Methylcrotonyl Coa Carboxylase Deficiency Type I,SMP00237,null;3-Methylglutaconic Aciduria Type I,SMP00139,null;3-Methylglutaconic Aciduria Type III,SMP00140,nu…	Organic acids and derivatives	Keto acids and derivatives	-
positive	pos-M134T59	134.0800917	0.983233333	134.0800917	HMDB0000310	Methylacetoacetic acid	116.0462687	116.0473441	-9.267267029	[M+NH4]+	0	1	C5H8O3	-	-	-	Organic acids and derivatives	Keto acids and derivatives	-
positive	pos-M134T59	134.0800917	0.983233333	134.0800917	HMDB0000720	Levulinic acid	116.0462687	116.0473441	-9.267267029	[M+NH4]+	0	1	C5H8O3	Blood;Saliva;Urine	Neuron	-	Organic acids and derivatives	Keto acids and derivatives	-
positive	pos-M134T59	134.0800917	0.983233333	134.0800917	HMDB0001865	2-Oxovaleric acid	116.0462687	116.0473441	-9.267267029	[M+NH4]+	0	1	C5H8O3	Blood;Urine	-	-	Organic acids and derivatives	Keto acids and derivatives	-
positive	pos-M134T59	134.0800917	0.983233333	134.0800917	HMDB0003771	2-Methylacetoacetic acid	116.0462687	116.0473441	-9.267267029	[M+NH4]+	0	1	C5H8O3	Blood;Urine	-	-	Organic acids and derivatives	Keto acids and derivatives	-
positive	pos-M134T59	134.0800917	0.983233333	134.0800917	HMDB0012233	Glutarate semialdehyde	116.0462687	116.0473441	-9.267267029	[M+NH4]+	0	1	C5H8O3	-	-	-	Lipids and lipid-like molecules	Fatty Acyls	-
positive	pos-M134T59	134.0800917	0.983233333	134.0800917	HMDB0031643	Ethyl pyruvate	116.0462687	116.0473441	-9.267267029	[M+NH4]+	0	1	C5H8O3	-	-	-	Organic acids and derivatives	Carboxylic acids and derivatives	Carboxylic acid derivatives
positive	pos-M134T59	134.0800917	0.983233333	134.0800917	HMDB0034466	Acetoxyacetone	116.0462687	116.0473441	-9.267267029	[M+NH4]+	0	1	C5H8O3	-	-	-	Organic oxygen compounds	Organooxygen compounds	-
positive	pos-M135T292	135.079616	4.866183333	135.079616	HMDB0125537	3-ethyl-5-methoxyphenol	152.084	152.0837296	1.777797011	[M+H-H20]+	1	1	C9H12O2	-	-	-	Benzenoids	Phenols	Methoxyphenols
positive	pos-M135T292	135.079616	4.866183333	135.079616	HMDB0032132	2-Isopropyl-1,4-benzenediol	152.084	152.0837296	1.777783861	[M+H-H20]+	1	1	C9H12O2	-	-	-	Benzenoids	Benzene and substituted derivatives	Cumenes
positive	pos-M135T292	135.079616	4.866183333	135.079616	HMDB0032599	3-(4-Hydroxyphenyl)-1-propanol	152.084	152.0837296	1.777783861	[M+H-H20]+	1	1	C9H12O2	-	-	-	Benzenoids	Benzene and substituted derivatives	Phenols and derivatives
positive	pos-M135T292	135.079616	4.866183333	135.079616	HMDB0036169	3-(5-Methyl-2-furanyl)butanal	152.084	152.0837296	1.777783861	[M+H-H20]+	1	1	C9H12O2	-	-	-	Organoheterocyclic compounds	Heteroaromatic compounds	-
positive	pos-M135T292	135.079616	4.866183333	135.079616	HMDB0036227	2-Propenyl 2,4-hexadienoate	152.084	152.0837296	1.777783861	[M+H-H20]+	1	1	C9H12O2	-	-	-	Lipids and lipid-like molecules	Fatty Acyls	-
positive	pos-M135T292	135.079616	4.866183333	135.079616	HMDB0039801	1-(2-Furanyl)-1-pentanone	152.084	152.0837296	1.777783861	[M+H-H20]+	1	1	C9H12O2	-	-	-	Organooxygen compounds	Carbonyl compounds	Ketones
positive	pos-M135T292	135.079616	4.866183333	135.079616	HMDB0039956	4-(Ethoxymethyl)phenol	152.084	152.0837296	1.777783861	[M+H-H20]+	1	1	C9H12O2	-	-	-	Benzenoids	Benzene and substituted derivatives	-
positive	pos-M135T292	135.079616	4.866183333	135.079616	HMDB0040175	4-Ethyl-2-methoxyphenol	152.084	152.0837296	1.777783861	[M+H-H20]+	1	1	C9H12O2	-	-	-	Benzenoids	Benzene and substituted derivatives	Phenols and derivatives
positive	pos-M135T292	135.079616	4.866183333	135.079616	HMDB0040216	2,6,6-Trimethyl-2-cyclohexene-1,4-dione	152.084	152.0837296	1.777783861	[M+H-H20]+	1	1	C9H12O2	-	-	-	Organooxygen compounds	Carbonyl compounds	Ketones
positive	pos-M135T292	135.079616	4.866183333	135.079616	HMDB0040449	2-(Ethoxymethyl)phenol	152.084	152.0837296	1.777783861	[M+H-H20]+	1	1	C9H12O2	-	-	-	Benzenoids	Benzene and substituted derivatives	-
positive	pos-M135T292	135.079616	4.866183333	135.079616	HMDB0041326	(Dimethoxymethyl)benzene	152.084	152.0837296	1.777783861	[M+H-H20]+	1	1	C9H12O2	-	-	-	Benzenoids	Benzene and substituted derivatives	-
positive	pos-M135T292	135.079616	4.866183333	135.079616	HMDB0041804	2-Isopropoxyphenol	152.084	152.0837296	1.777783861	[M+H-H20]+	1	1	C9H12O2	-	-	-	Benzenoids	Phenol ethers	-
positive	pos-M135T292	135.079616	4.866183333	135.079616	HMDB0059853	3,5-Dimethoxytoluene	152.084	152.0837296	1.777783861	[M+H-H20]+	1	1	C9H12O2	-	-	-	Benzenoids	Benzene and substituted derivatives	-
positive	pos-M135T330	135.0797475	5.505766667	135.0797475	HMDB0029639	(4-Methylphenyl)acetaldehyde	134.0724715	134.0731649	-5.172201815	[M+H]+	0	1	C9H10O	-	-	-	Benzenoids	Benzene and substituted derivatives	-
positive	pos-M135T330	135.0797475	5.505766667	135.0797475	HMDB0029697	Cinnamyl alcohol	134.0724715	134.0731649	-5.172201815	[M+H]+	0	1	C9H10O	-	-	-	Phenylpropanoids and polyketides	Cinnamyl alcohols	-
positive	pos-M135T330	135.0797475	5.505766667	135.0797475	HMDB0029698	trans-Cinnamyl alcohol	134.0724715	134.0731649	-5.172201815	[M+H]+	0	1	C9H10O	-	-	-	Phenylpropanoids and polyketides	Cinnamyl alcohols	null
positive	pos-M135T330	135.0797475	5.505766667	135.0797475	HMDB0030839	(Z)-4-(1-Propenyl)phenol	134.0724715	134.0731649	-5.172201815	[M+H]+	0	1	C9H10O	-	-	-	Benzenoids	Benzene and substituted derivatives	-
positive	pos-M135T330	135.0797475	5.505766667	135.0797475	HMDB0031626	2-Phenylpropanal	134.0724715	134.0731649	-5.172201815	[M+H]+	0	1	C9H10O	-	-	-	Benzenoids	Benzene and substituted derivatives	Phenylacetaldehydes
positive	pos-M135T330	135.0797475	5.505766667	135.0797475	HMDB0032024	4-Ethylbenzaldehyde	134.0724715	134.0731649	-5.172201815	[M+H]+	0	1	C9H10O	-	-	-	Benzenoids	Benzene and substituted derivatives	Benzoyl derivatives
positive	pos-M135T330	135.0797475	5.505766667	135.0797475	HMDB0032142	2,4-Dimethylbenzaldehyde	134.0724715	134.0731649	-5.172201815	[M+H]+	0	1	C9H10O	-	-	-	Benzenoids	Benzene and substituted derivatives	Benzoyl derivatives
positive	pos-M135T330	135.0797475	5.505766667	135.0797475	HMDB0032608	4'-Methylacetophenone	134.0724715	134.0731649	-5.172201815	[M+H]+	0	1	C9H10O	-	-	-	Benzenoids	Benzene and substituted derivatives	Acetophenones
positive	pos-M135T330	135.0797475	5.505766667	135.0797475	HMDB0032623	1-Phenyl-1-propanone	134.0724715	134.0731649	-5.172201815	[M+H]+	0	1	C9H10O	Feces	-	-	Benzenoids	Benzene and substituted derivatives	Acetophenones
positive	pos-M135T330	135.0797475	5.505766667	135.0797475	HMDB0033716	3-Phenylpropanal	134.0724715	134.0731649	-5.172201815	[M+H]+	0	1	C9H10O	-	-	-	Benzenoids	Benzene and substituted derivatives	-
positive	pos-M135T330	135.0797475	5.505766667	135.0797475	HMDB0034107	Chavicol	134.0724715	134.0731649	-5.172201815	[M+H]+	0	1	C9H10O	-	-	-	Benzenoids	Phenols	-
positive	pos-M135T330	135.0797475	5.505766667	135.0797475	HMDB0034563	7-Nonene-3,5-diyn-1-ol	134.0724715	134.0731649	-5.172201815	[M+H]+	0	1	C9H10O	-	-	-	Lipids and lipid-like molecules	Fatty Acyls	-
positive	pos-M135T330	135.0797475	5.505766667	135.0797475	HMDB0036441	o-Vinylanisole	134.0724715	134.0731649	-5.172201815	[M+H]+	0	1	C9H10O	-	-	-	Benzenoids	Phenol ethers	-
positive	pos-M135T330	135.0797475	5.505766667	135.0797475	HMDB0059601	Indan-1-ol	134.0724715	134.0731649	-5.172201815	[M+H]+	0	1	C9H10O	-	-	-	Benzenoids	Indanes	-
positive	pos-M135T330	135.0797475	5.505766667	135.0797475	HMDB0059895	m-Methylacetophenone	134.0724715	134.0731649	-5.172201815	[M+H]+	0	1	C9H10O	-	-	-	Organic oxygen compounds	Organooxygen compounds	-
positive	pos-M135T394	135.0796605	6.572858333	135.0796605	HMDB0029639	(4-Methylphenyl)acetaldehyde	134.0723845	134.0731649	-5.821080478	[M+H]+	0	1	C9H10O	-	-	-	Benzenoids	Benzene and substituted derivatives	-
positive	pos-M135T394	135.0796605	6.572858333	135.0796605	HMDB0029697	Cinnamyl alcohol	134.0723845	134.0731649	-5.821080478	[M+H]+	0	1	C9H10O	-	-	-	Phenylpropanoids and polyketides	Cinnamyl alcohols	-
positive	pos-M135T394	135.0796605	6.572858333	135.0796605	HMDB0029698	trans-Cinnamyl alcohol	134.0723845	134.0731649	-5.821080478	[M+H]+	0	1	C9H10O	-	-	-	Phenylpropanoids and polyketides	Cinnamyl alcohols	null
positive	pos-M135T394	135.0796605	6.572858333	135.0796605	HMDB0030839	(Z)-4-(1-Propenyl)phenol	134.0723845	134.0731649	-5.821080478	[M+H]+	0	1	C9H10O	-	-	-	Benzenoids	Benzene and substituted derivatives	-
positive	pos-M135T394	135.0796605	6.572858333	135.0796605	HMDB0031626	2-Phenylpropanal	134.0723845	134.0731649	-5.821080478	[M+H]+	0	1	C9H10O	-	-	-	Benzenoids	Benzene and substituted derivatives	Phenylacetaldehydes
positive	pos-M135T394	135.0796605	6.572858333	135.0796605	HMDB0032024	4-Ethylbenzaldehyde	134.0723845	134.0731649	-5.821080478	[M+H]+	0	1	C9H10O	-	-	-	Benzenoids	Benzene and substituted derivatives	Benzoyl derivatives
positive	pos-M135T394	135.0796605	6.572858333	135.0796605	HMDB0032142	2,4-Dimethylbenzaldehyde	134.0723845	134.0731649	-5.821080478	[M+H]+	0	1	C9H10O	-	-	-	Benzenoids	Benzene and substituted derivatives	Benzoyl derivatives
positive	pos-M135T394	135.0796605	6.572858333	135.0796605	HMDB0032608	4'-Methylacetophenone	134.0723845	134.0731649	-5.821080478	[M+H]+	0	1	C9H10O	-	-	-	Benzenoids	Benzene and substituted derivatives	Acetophenones
positive	pos-M135T394	135.0796605	6.572858333	135.0796605	HMDB0032623	1-Phenyl-1-propanone	134.0723845	134.0731649	-5.821080478	[M+H]+	0	1	C9H10O	Feces	-	-	Benzenoids	Benzene and substituted derivatives	Acetophenones
positive	pos-M135T394	135.0796605	6.572858333	135.0796605	HMDB0033716	3-Phenylpropanal	134.0723845	134.0731649	-5.821080478	[M+H]+	0	1	C9H10O	-	-	-	Benzenoids	Benzene and substituted derivatives	-
positive	pos-M135T394	135.0796605	6.572858333	135.0796605	HMDB0034107	Chavicol	134.0723845	134.0731649	-5.821080478	[M+H]+	0	1	C9H10O	-	-	-	Benzenoids	Phenols	-
positive	pos-M135T394	135.0796605	6.572858333	135.0796605	HMDB0034563	7-Nonene-3,5-diyn-1-ol	134.0723845	134.0731649	-5.821080478	[M+H]+	0	1	C9H10O	-	-	-	Lipids and lipid-like molecules	Fatty Acyls	-
positive	pos-M135T394	135.0796605	6.572858333	135.0796605	HMDB0036441	o-Vinylanisole	134.0723845	134.0731649	-5.821080478	[M+H]+	0	1	C9H10O	-	-	-	Benzenoids	Phenol ethers	-
positive	pos-M135T394	135.0796605	6.572858333	135.0796605	HMDB0059601	Indan-1-ol	134.0723845	134.0731649	-5.821080478	[M+H]+	0	1	C9H10O	-	-	-	Benzenoids	Indanes	-
positive	pos-M135T394	135.0796605	6.572858333	135.0796605	HMDB0059895	m-Methylacetophenone	134.0723845	134.0731649	-5.821080478	[M+H]+	0	1	C9H10O	-	-	-	Organic oxygen compounds	Organooxygen compounds	-
positive	pos-M135T473	135.0796291	7.881983333	135.0796291	HMDB0029639	(4-Methylphenyl)acetaldehyde	134.0723531	134.0731649	-6.055183007	[M+H]+	0	1	C9H10O	-	-	-	Benzenoids	Benzene and substituted derivatives	-
positive	pos-M135T473	135.0796291	7.881983333	135.0796291	HMDB0029697	Cinnamyl alcohol	134.0723531	134.0731649	-6.055183007	[M+H]+	0	1	C9H10O	-	-	-	Phenylpropanoids and polyketides	Cinnamyl alcohols	-
positive	pos-M135T473	135.0796291	7.881983333	135.0796291	HMDB0029698	trans-Cinnamyl alcohol	134.0723531	134.0731649	-6.055183007	[M+H]+	0	1	C9H10O	-	-	-	Phenylpropanoids and polyketides	Cinnamyl alcohols	null
positive	pos-M135T473	135.0796291	7.881983333	135.0796291	HMDB0030839	(Z)-4-(1-Propenyl)phenol	134.0723531	134.0731649	-6.055183007	[M+H]+	0	1	C9H10O	-	-	-	Benzenoids	Benzene and substituted derivatives	-
positive	pos-M135T473	135.0796291	7.881983333	135.0796291	HMDB0031626	2-Phenylpropanal	134.0723531	134.0731649	-6.055183007	[M+H]+	0	1	C9H10O	-	-	-	Benzenoids	Benzene and substituted derivatives	Phenylacetaldehydes
positive	pos-M135T473	135.0796291	7.881983333	135.0796291	HMDB0032024	4-Ethylbenzaldehyde	134.0723531	134.0731649	-6.055183007	[M+H]+	0	1	C9H10O	-	-	-	Benzenoids	Benzene and substituted derivatives	Benzoyl derivatives
positive	pos-M135T473	135.0796291	7.881983333	135.0796291	HMDB0032142	2,4-Dimethylbenzaldehyde	134.0723531	134.0731649	-6.055183007	[M+H]+	0	1	C9H10O	-	-	-	Benzenoids	Benzene and substituted derivatives	Benzoyl derivatives
positive	pos-M135T473	135.0796291	7.881983333	135.0796291	HMDB0032608	4'-Methylacetophenone	134.0723531	134.0731649	-6.055183007	[M+H]+	0	1	C9H10O	-	-	-	Benzenoids	Benzene and substituted derivatives	Acetophenones
positive	pos-M135T473	135.0796291	7.881983333	135.0796291	HMDB0032623	1-Phenyl-1-propanone	134.0723531	134.0731649	-6.055183007	[M+H]+	0	1	C9H10O	Feces	-	-	Benzenoids	Benzene and substituted derivatives	Acetophenones
positive	pos-M135T473	135.0796291	7.881983333	135.0796291	HMDB0033716	3-Phenylpropanal	134.0723531	134.0731649	-6.055183007	[M+H]+	0	1	C9H10O	-	-	-	Benzenoids	Benzene and substituted derivatives	-
positive	pos-M135T473	135.0796291	7.881983333	135.0796291	HMDB0034107	Chavicol	134.0723531	134.0731649	-6.055183007	[M+H]+	0	1	C9H10O	-	-	-	Benzenoids	Phenols	-
positive	pos-M135T473	135.0796291	7.881983333	135.0796291	HMDB0034563	7-Nonene-3,5-diyn-1-ol	134.0723531	134.0731649	-6.055183007	[M+H]+	0	1	C9H10O	-	-	-	Lipids and lipid-like molecules	Fatty Acyls	-
positive	pos-M135T473	135.0796291	7.881983333	135.0796291	HMDB0036441	o-Vinylanisole	134.0723531	134.0731649	-6.055183007	[M+H]+	0	1	C9H10O	-	-	-	Benzenoids	Phenol ethers	-
positive	pos-M135T473	135.0796291	7.881983333	135.0796291	HMDB0059601	Indan-1-ol	134.0723531	134.0731649	-6.055183007	[M+H]+	0	1	C9H10O	-	-	-	Benzenoids	Indanes	-
positive	pos-M135T473	135.0796291	7.881983333	135.0796291	HMDB0059895	m-Methylacetophenone	134.0723531	134.0731649	-6.055183007	[M+H]+	0	1	C9H10O	-	-	-	Organic oxygen compounds	Organooxygen compounds	-
positive	pos-M135T265	135.0797912	4.411808333	135.0797912	HMDB0029639	(4-Methylphenyl)acetaldehyde	134.0725152	134.0731649	-4.846404061	[M+H]+	0	1	C9H10O	-	-	-	Benzenoids	Benzene and substituted derivatives	-
positive	pos-M135T265	135.0797912	4.411808333	135.0797912	HMDB0029697	Cinnamyl alcohol	134.0725152	134.0731649	-4.846404061	[M+H]+	0	1	C9H10O	-	-	-	Phenylpropanoids and polyketides	Cinnamyl alcohols	-
positive	pos-M135T265	135.0797912	4.411808333	135.0797912	HMDB0029698	trans-Cinnamyl alcohol	134.0725152	134.0731649	-4.846404061	[M+H]+	0	1	C9H10O	-	-	-	Phenylpropanoids and polyketides	Cinnamyl alcohols	null
positive	pos-M135T265	135.0797912	4.411808333	135.0797912	HMDB0030839	(Z)-4-(1-Propenyl)phenol	134.0725152	134.0731649	-4.846404061	[M+H]+	0	1	C9H10O	-	-	-	Benzenoids	Benzene and substituted derivatives	-
positive	pos-M135T265	135.0797912	4.411808333	135.0797912	HMDB0031626	2-Phenylpropanal	134.0725152	134.0731649	-4.846404061	[M+H]+	0	1	C9H10O	-	-	-	Benzenoids	Benzene and substituted derivatives	Phenylacetaldehydes
positive	pos-M135T265	135.0797912	4.411808333	135.0797912	HMDB0032024	4-Ethylbenzaldehyde	134.0725152	134.0731649	-4.846404061	[M+H]+	0	1	C9H10O	-	-	-	Benzenoids	Benzene and substituted derivatives	Benzoyl derivatives
positive	pos-M135T265	135.0797912	4.411808333	135.0797912	HMDB0032142	2,4-Dimethylbenzaldehyde	134.0725152	134.0731649	-4.846404061	[M+H]+	0	1	C9H10O	-	-	-	Benzenoids	Benzene and substituted derivatives	Benzoyl derivatives
positive	pos-M135T265	135.0797912	4.411808333	135.0797912	HMDB0032608	4'-Methylacetophenone	134.0725152	134.0731649	-4.846404061	[M+H]+	0	1	C9H10O	-	-	-	Benzenoids	Benzene and substituted derivatives	Acetophenones
positive	pos-M135T265	135.0797912	4.411808333	135.0797912	HMDB0032623	1-Phenyl-1-propanone	134.0725152	134.0731649	-4.846404061	[M+H]+	0	1	C9H10O	Feces	-	-	Benzenoids	Benzene and substituted derivatives	Acetophenones
positive	pos-M135T265	135.0797912	4.411808333	135.0797912	HMDB0033716	3-Phenylpropanal	134.0725152	134.0731649	-4.846404061	[M+H]+	0	1	C9H10O	-	-	-	Benzenoids	Benzene and substituted derivatives	-
positive	pos-M135T265	135.0797912	4.411808333	135.0797912	HMDB0034107	Chavicol	134.0725152	134.0731649	-4.846404061	[M+H]+	0	1	C9H10O	-	-	-	Benzenoids	Phenols	-
positive	pos-M135T265	135.0797912	4.411808333	135.0797912	HMDB0034563	7-Nonene-3,5-diyn-1-ol	134.0725152	134.0731649	-4.846404061	[M+H]+	0	1	C9H10O	-	-	-	Lipids and lipid-like molecules	Fatty Acyls	-
positive	pos-M135T265	135.0797912	4.411808333	135.0797912	HMDB0036441	o-Vinylanisole	134.0725152	134.0731649	-4.846404061	[M+H]+	0	1	C9H10O	-	-	-	Benzenoids	Phenol ethers	-
positive	pos-M135T265	135.0797912	4.411808333	135.0797912	HMDB0059601	Indan-1-ol	134.0725152	134.0731649	-4.846404061	[M+H]+	0	1	C9H10O	-	-	-	Benzenoids	Indanes	-
positive	pos-M135T265	135.0797912	4.411808333	135.0797912	HMDB0059895	m-Methylacetophenone	134.0725152	134.0731649	-4.846404061	[M+H]+	0	1	C9H10O	-	-	-	Organic oxygen compounds	Organooxygen compounds	-
positive	pos-M135T209	135.0796147	3.480666667	135.0796147	HMDB0029639	(4-Methylphenyl)acetaldehyde	134.0723387	134.0731649	-6.162323604	[M+H]+	0	1	C9H10O	-	-	-	Benzenoids	Benzene and substituted derivatives	-
positive	pos-M135T209	135.0796147	3.480666667	135.0796147	HMDB0029697	Cinnamyl alcohol	134.0723387	134.0731649	-6.162323604	[M+H]+	0	1	C9H10O	-	-	-	Phenylpropanoids and polyketides	Cinnamyl alcohols	-
positive	pos-M135T209	135.0796147	3.480666667	135.0796147	HMDB0029698	trans-Cinnamyl alcohol	134.0723387	134.0731649	-6.162323604	[M+H]+	0	1	C9H10O	-	-	-	Phenylpropanoids and polyketides	Cinnamyl alcohols	null
positive	pos-M135T209	135.0796147	3.480666667	135.0796147	HMDB0030839	(Z)-4-(1-Propenyl)phenol	134.0723387	134.0731649	-6.162323604	[M+H]+	0	1	C9H10O	-	-	-	Benzenoids	Benzene and substituted derivatives	-
positive	pos-M135T209	135.0796147	3.480666667	135.0796147	HMDB0031626	2-Phenylpropanal	134.0723387	134.0731649	-6.162323604	[M+H]+	0	1	C9H10O	-	-	-	Benzenoids	Benzene and substituted derivatives	Phenylacetaldehydes
positive	pos-M135T209	135.0796147	3.480666667	135.0796147	HMDB0032024	4-Ethylbenzaldehyde	134.0723387	134.0731649	-6.162323604	[M+H]+	0	1	C9H10O	-	-	-	Benzenoids	Benzene and substituted derivatives	Benzoyl derivatives
positive	pos-M135T209	135.0796147	3.480666667	135.0796147	HMDB0032142	2,4-Dimethylbenzaldehyde	134.0723387	134.0731649	-6.162323604	[M+H]+	0	1	C9H10O	-	-	-	Benzenoids	Benzene and substituted derivatives	Benzoyl derivatives
positive	pos-M135T209	135.0796147	3.480666667	135.0796147	HMDB0032608	4'-Methylacetophenone	134.0723387	134.0731649	-6.162323604	[M+H]+	0	1	C9H10O	-	-	-	Benzenoids	Benzene and substituted derivatives	Acetophenones
positive	pos-M135T209	135.0796147	3.480666667	135.0796147	HMDB0032623	1-Phenyl-1-propanone	134.0723387	134.0731649	-6.162323604	[M+H]+	0	1	C9H10O	Feces	-	-	Benzenoids	Benzene and substituted derivatives	Acetophenones
positive	pos-M135T209	135.0796147	3.480666667	135.0796147	HMDB0033716	3-Phenylpropanal	134.0723387	134.0731649	-6.162323604	[M+H]+	0	1	C9H10O	-	-	-	Benzenoids	Benzene and substituted derivatives	-
positive	pos-M135T209	135.0796147	3.480666667	135.0796147	HMDB0034107	Chavicol	134.0723387	134.0731649	-6.162323604	[M+H]+	0	1	C9H10O	-	-	-	Benzenoids	Phenols	-
positive	pos-M135T209	135.0796147	3.480666667	135.0796147	HMDB0034563	7-Nonene-3,5-diyn-1-ol	134.0723387	134.0731649	-6.162323604	[M+H]+	0	1	C9H10O	-	-	-	Lipids and lipid-like molecules	Fatty Acyls	-
positive	pos-M135T209	135.0796147	3.480666667	135.0796147	HMDB0036441	o-Vinylanisole	134.0723387	134.0731649	-6.162323604	[M+H]+	0	1	C9H10O	-	-	-	Benzenoids	Phenol ethers	-
positive	pos-M135T209	135.0796147	3.480666667	135.0796147	HMDB0059601	Indan-1-ol	134.0723387	134.0731649	-6.162323604	[M+H]+	0	1	C9H10O	-	-	-	Benzenoids	Indanes	-
positive	pos-M135T209	135.0796147	3.480666667	135.0796147	HMDB0059895	m-Methylacetophenone	134.0723387	134.0731649	-6.162323604	[M+H]+	0	1	C9H10O	-	-	-	Organic oxygen compounds	Organooxygen compounds	-
positive	pos-M135T238	135.0796249	3.971566667	135.0796249	HMDB0029639	(4-Methylphenyl)acetaldehyde	134.0723489	134.0731649	-6.086398739	[M+H]+	0	1	C9H10O	-	-	-	Benzenoids	Benzene and substituted derivatives	-
positive	pos-M135T238	135.0796249	3.971566667	135.0796249	HMDB0029697	Cinnamyl alcohol	134.0723489	134.0731649	-6.086398739	[M+H]+	0	1	C9H10O	-	-	-	Phenylpropanoids and polyketides	Cinnamyl alcohols	-
positive	pos-M135T238	135.0796249	3.971566667	135.0796249	HMDB0029698	trans-Cinnamyl alcohol	134.0723489	134.0731649	-6.086398739	[M+H]+	0	1	C9H10O	-	-	-	Phenylpropanoids and polyketides	Cinnamyl alcohols	null
positive	pos-M135T238	135.0796249	3.971566667	135.0796249	HMDB0030839	(Z)-4-(1-Propenyl)phenol	134.0723489	134.0731649	-6.086398739	[M+H]+	0	1	C9H10O	-	-	-	Benzenoids	Benzene and substituted derivatives	-
positive	pos-M135T238	135.0796249	3.971566667	135.0796249	HMDB0031626	2-Phenylpropanal	134.0723489	134.0731649	-6.086398739	[M+H]+	0	1	C9H10O	-	-	-	Benzenoids	Benzene and substituted derivatives	Phenylacetaldehydes
positive	pos-M135T238	135.0796249	3.971566667	135.0796249	HMDB0032024	4-Ethylbenzaldehyde	134.0723489	134.0731649	-6.086398739	[M+H]+	0	1	C9H10O	-	-	-	Benzenoids	Benzene and substituted derivatives	Benzoyl derivatives
positive	pos-M135T238	135.0796249	3.971566667	135.0796249	HMDB0032142	2,4-Dimethylbenzaldehyde	134.0723489	134.0731649	-6.086398739	[M+H]+	0	1	C9H10O	-	-	-	Benzenoids	Benzene and substituted derivatives	Benzoyl derivatives
positive	pos-M135T238	135.0796249	3.971566667	135.0796249	HMDB0032608	4'-Methylacetophenone	134.0723489	134.0731649	-6.086398739	[M+H]+	0	1	C9H10O	-	-	-	Benzenoids	Benzene and substituted derivatives	Acetophenones
positive	pos-M135T238	135.0796249	3.971566667	135.0796249	HMDB0032623	1-Phenyl-1-propanone	134.0723489	134.0731649	-6.086398739	[M+H]+	0	1	C9H10O	Feces	-	-	Benzenoids	Benzene and substituted derivatives	Acetophenones
positive	pos-M135T238	135.0796249	3.971566667	135.0796249	HMDB0033716	3-Phenylpropanal	134.0723489	134.0731649	-6.086398739	[M+H]+	0	1	C9H10O	-	-	-	Benzenoids	Benzene and substituted derivatives	-
positive	pos-M135T238	135.0796249	3.971566667	135.0796249	HMDB0034107	Chavicol	134.0723489	134.0731649	-6.086398739	[M+H]+	0	1	C9H10O	-	-	-	Benzenoids	Phenols	-
positive	pos-M135T238	135.0796249	3.971566667	135.0796249	HMDB0034563	7-Nonene-3,5-diyn-1-ol	134.0723489	134.0731649	-6.086398739	[M+H]+	0	1	C9H10O	-	-	-	Lipids and lipid-like molecules	Fatty Acyls	-
positive	pos-M135T238	135.0796249	3.971566667	135.0796249	HMDB0036441	o-Vinylanisole	134.0723489	134.0731649	-6.086398739	[M+H]+	0	1	C9H10O	-	-	-	Benzenoids	Phenol ethers	-
positive	pos-M135T238	135.0796249	3.971566667	135.0796249	HMDB0059601	Indan-1-ol	134.0723489	134.0731649	-6.086398739	[M+H]+	0	1	C9H10O	-	-	-	Benzenoids	Indanes	-
positive	pos-M135T238	135.0796249	3.971566667	135.0796249	HMDB0059895	m-Methylacetophenone	134.0723489	134.0731649	-6.086398739	[M+H]+	0	1	C9H10O	-	-	-	Organic oxygen compounds	Organooxygen compounds	-
positive	pos-M135T368	135.0796253	6.1332	135.0796253	HMDB0029639	(4-Methylphenyl)acetaldehyde	134.0723493	134.0731649	-6.083687995	[M+H]+	0	1	C9H10O	-	-	-	Benzenoids	Benzene and substituted derivatives	-
positive	pos-M135T368	135.0796253	6.1332	135.0796253	HMDB0029697	Cinnamyl alcohol	134.0723493	134.0731649	-6.083687995	[M+H]+	0	1	C9H10O	-	-	-	Phenylpropanoids and polyketides	Cinnamyl alcohols	-
positive	pos-M135T368	135.0796253	6.1332	135.0796253	HMDB0029698	trans-Cinnamyl alcohol	134.0723493	134.0731649	-6.083687995	[M+H]+	0	1	C9H10O	-	-	-	Phenylpropanoids and polyketides	Cinnamyl alcohols	null
positive	pos-M135T368	135.0796253	6.1332	135.0796253	HMDB0030839	(Z)-4-(1-Propenyl)phenol	134.0723493	134.0731649	-6.083687995	[M+H]+	0	1	C9H10O	-	-	-	Benzenoids	Benzene and substituted derivatives	-
positive	pos-M135T368	135.0796253	6.1332	135.0796253	HMDB0031626	2-Phenylpropanal	134.0723493	134.0731649	-6.083687995	[M+H]+	0	1	C9H10O	-	-	-	Benzenoids	Benzene and substituted derivatives	Phenylacetaldehydes
positive	pos-M135T368	135.0796253	6.1332	135.0796253	HMDB0032024	4-Ethylbenzaldehyde	134.0723493	134.0731649	-6.083687995	[M+H]+	0	1	C9H10O	-	-	-	Benzenoids	Benzene and substituted derivatives	Benzoyl derivatives
positive	pos-M135T368	135.0796253	6.1332	135.0796253	HMDB0032142	2,4-Dimethylbenzaldehyde	134.0723493	134.0731649	-6.083687995	[M+H]+	0	1	C9H10O	-	-	-	Benzenoids	Benzene and substituted derivatives	Benzoyl derivatives
positive	pos-M135T368	135.0796253	6.1332	135.0796253	HMDB0032608	4'-Methylacetophenone	134.0723493	134.0731649	-6.083687995	[M+H]+	0	1	C9H10O	-	-	-	Benzenoids	Benzene and substituted derivatives	Acetophenones
positive	pos-M135T368	135.0796253	6.1332	135.0796253	HMDB0032623	1-Phenyl-1-propanone	134.0723493	134.0731649	-6.083687995	[M+H]+	0	1	C9H10O	Feces	-	-	Benzenoids	Benzene and substituted derivatives	Acetophenones
positive	pos-M135T368	135.0796253	6.1332	135.0796253	HMDB0033716	3-Phenylpropanal	134.0723493	134.0731649	-6.083687995	[M+H]+	0	1	C9H10O	-	-	-	Benzenoids	Benzene and substituted derivatives	-
positive	pos-M135T368	135.0796253	6.1332	135.0796253	HMDB0034107	Chavicol	134.0723493	134.0731649	-6.083687995	[M+H]+	0	1	C9H10O	-	-	-	Benzenoids	Phenols	-
positive	pos-M135T368	135.0796253	6.1332	135.0796253	HMDB0034563	7-Nonene-3,5-diyn-1-ol	134.0723493	134.0731649	-6.083687995	[M+H]+	0	1	C9H10O	-	-	-	Lipids and lipid-like molecules	Fatty Acyls	-
positive	pos-M135T368	135.0796253	6.1332	135.0796253	HMDB0036441	o-Vinylanisole	134.0723493	134.0731649	-6.083687995	[M+H]+	0	1	C9H10O	-	-	-	Benzenoids	Phenol ethers	-
positive	pos-M135T368	135.0796253	6.1332	135.0796253	HMDB0059601	Indan-1-ol	134.0723493	134.0731649	-6.083687995	[M+H]+	0	1	C9H10O	-	-	-	Benzenoids	Indanes	-
positive	pos-M135T368	135.0796253	6.1332	135.0796253	HMDB0059895	m-Methylacetophenone	134.0723493	134.0731649	-6.083687995	[M+H]+	0	1	C9H10O	-	-	-	Organic oxygen compounds	Organooxygen compounds	-
positive	pos-M135T436	135.0797215	7.261391667	135.0797215	HMDB0029639	(4-Methylphenyl)acetaldehyde	134.0724455	134.0731649	-5.366142765	[M+H]+	0	1	C9H10O	-	-	-	Benzenoids	Benzene and substituted derivatives	-
positive	pos-M135T436	135.0797215	7.261391667	135.0797215	HMDB0029697	Cinnamyl alcohol	134.0724455	134.0731649	-5.366142765	[M+H]+	0	1	C9H10O	-	-	-	Phenylpropanoids and polyketides	Cinnamyl alcohols	-
positive	pos-M135T436	135.0797215	7.261391667	135.0797215	HMDB0029698	trans-Cinnamyl alcohol	134.0724455	134.0731649	-5.366142765	[M+H]+	0	1	C9H10O	-	-	-	Phenylpropanoids and polyketides	Cinnamyl alcohols	null
positive	pos-M135T436	135.0797215	7.261391667	135.0797215	HMDB0030839	(Z)-4-(1-Propenyl)phenol	134.0724455	134.0731649	-5.366142765	[M+H]+	0	1	C9H10O	-	-	-	Benzenoids	Benzene and substituted derivatives	-
positive	pos-M135T436	135.0797215	7.261391667	135.0797215	HMDB0031626	2-Phenylpropanal	134.0724455	134.0731649	-5.366142765	[M+H]+	0	1	C9H10O	-	-	-	Benzenoids	Benzene and substituted derivatives	Phenylacetaldehydes
positive	pos-M135T436	135.0797215	7.261391667	135.0797215	HMDB0032024	4-Ethylbenzaldehyde	134.0724455	134.0731649	-5.366142765	[M+H]+	0	1	C9H10O	-	-	-	Benzenoids	Benzene and substituted derivatives	Benzoyl derivatives
positive	pos-M135T436	135.0797215	7.261391667	135.0797215	HMDB0032142	2,4-Dimethylbenzaldehyde	134.0724455	134.0731649	-5.366142765	[M+H]+	0	1	C9H10O	-	-	-	Benzenoids	Benzene and substituted derivatives	Benzoyl derivatives
positive	pos-M135T436	135.0797215	7.261391667	135.0797215	HMDB0032608	4'-Methylacetophenone	134.0724455	134.0731649	-5.366142765	[M+H]+	0	1	C9H10O	-	-	-	Benzenoids	Benzene and substituted derivatives	Acetophenones
positive	pos-M135T436	135.0797215	7.261391667	135.0797215	HMDB0032623	1-Phenyl-1-propanone	134.0724455	134.0731649	-5.366142765	[M+H]+	0	1	C9H10O	Feces	-	-	Benzenoids	Benzene and substituted derivatives	Acetophenones
positive	pos-M135T436	135.0797215	7.261391667	135.0797215	HMDB0033716	3-Phenylpropanal	134.0724455	134.0731649	-5.366142765	[M+H]+	0	1	C9H10O	-	-	-	Benzenoids	Benzene and substituted derivatives	-
positive	pos-M135T436	135.0797215	7.261391667	135.0797215	HMDB0034107	Chavicol	134.0724455	134.0731649	-5.366142765	[M+H]+	0	1	C9H10O	-	-	-	Benzenoids	Phenols	-
positive	pos-M135T436	135.0797215	7.261391667	135.0797215	HMDB0034563	7-Nonene-3,5-diyn-1-ol	134.0724455	134.0731649	-5.366142765	[M+H]+	0	1	C9H10O	-	-	-	Lipids and lipid-like molecules	Fatty Acyls	-
positive	pos-M135T436	135.0797215	7.261391667	135.0797215	HMDB0036441	o-Vinylanisole	134.0724455	134.0731649	-5.366142765	[M+H]+	0	1	C9H10O	-	-	-	Benzenoids	Phenol ethers	-
positive	pos-M135T436	135.0797215	7.261391667	135.0797215	HMDB0059601	Indan-1-ol	134.0724455	134.0731649	-5.366142765	[M+H]+	0	1	C9H10O	-	-	-	Benzenoids	Indanes	-
positive	pos-M135T436	135.0797215	7.261391667	135.0797215	HMDB0059895	m-Methylacetophenone	134.0724455	134.0731649	-5.366142765	[M+H]+	0	1	C9H10O	-	-	-	Organic oxygen compounds	Organooxygen compounds	-
positive	pos-M135T359	135.115519	5.9774	135.115519	HMDB0032627	1-Methyl-2-propylbenzene	134.108243	134.1095504	-9.749272715	[M+H]+	0	1	C10H14	-	-	-	Benzenoids	Benzene and substituted derivatives	Phenylpropanes
positive	pos-M135T359	135.115519	5.9774	135.115519	HMDB0037013	p-Mentha-1,3,8-triene	134.108243	134.1095504	-9.749272715	[M+H]+	0	1	C10H14	Feces;Saliva	-	-	Lipids and lipid-like molecules	Prenol lipids	-
positive	pos-M135T359	135.115519	5.9774	135.115519	HMDB0037050	1-Isopropyl-2-methylbenzene	134.108243	134.1095504	-9.749272715	[M+H]+	0	1	C10H14	Feces;Saliva;Urine	-	-	Benzenoids	Benzene and substituted derivatives	-
positive	pos-M135T359	135.115519	5.9774	135.115519	HMDB0037051	1-Isopropyl-3-methylbenzene	134.108243	134.1095504	-9.749272715	[M+H]+	0	1	C10H14	Feces	-	-	Benzenoids	Benzene and substituted derivatives	Cumenes
positive	pos-M135T359	135.115519	5.9774	135.115519	HMDB0059812	Butylbenzene	134.108243	134.1095504	-9.749272715	[M+H]+	0	1	C10H14	-	-	-	Benzenoids	Benzene and substituted derivatives	-
positive	pos-M135T359	135.115519	5.9774	135.115519	HMDB0059821	m-Propyltoluene	134.108243	134.1095504	-9.749272715	[M+H]+	0	1	C10H14	-	-	-	Benzenoids	Benzene and substituted derivatives	-
positive	pos-M135T359	135.115519	5.9774	135.115519	HMDB0059823	Prehnitene	134.108243	134.1095504	-9.749272715	[M+H]+	0	1	C10H14	-	-	-	Benzenoids	Benzene and substituted derivatives	-
positive	pos-M135T359	135.115519	5.9774	135.115519	HMDB0059832	4-Ethyl-o-xylene	134.108243	134.1095504	-9.749272715	[M+H]+	0	1	C10H14	Feces	-	-	Benzenoids	Benzene and substituted derivatives	null
positive	pos-M135T359	135.115519	5.9774	135.115519	HMDB0059890	2-Ethyl-p-xylene	134.108243	134.1095504	-9.749272715	[M+H]+	0	1	C10H14	-	-	-	Benzenoids	Benzene and substituted derivatives	-
positive	pos-M135T359	135.115519	5.9774	135.115519	HMDB0061787	(3E,5E)-2,6-Dimethyl-1,3,5,7-octatetraene	134.108243	134.1095504	-9.749272715	[M+H]+	0	1	C10H14	Saliva	-	-	Hydrocarbons	Unsaturated hydrocarbons	-
positive	pos-M135T359	135.115519	5.9774	135.115519	HMDB0005805	p-Cymene	134.108243	134.1095505	-9.749295084	[M+H]+	0	1	C10H14	Saliva;Urine	-	-	Lipids and lipid-like molecules	Prenol lipids	-
positive	pos-M135T359	135.115519	5.9774	135.115519	HMDB0032449	1-Octene	112.126301	112.1252005	9.814612718	[M+Na]+	0	1	C8H16	-	-	-	Hydrocarbons	Olefins	Acyclic olefins
positive	pos-M135T359	135.115519	5.9774	135.115519	HMDB0061903	(Z)-2-Octene	112.126301	112.1252005	9.814612718	[M+Na]+	0	1	C8H16	Feces;Saliva	-	-	Hydrocarbons	Unsaturated hydrocarbons	-
positive	pos-M135T359	135.115519	5.9774	135.115519	HMDB0061904	(E)-2-Octene	112.126301	112.1252005	9.814612718	[M+Na]+	0	1	C8H16	Feces;Saliva	-	-	Hydrocarbons	Olefins	Acyclic olefins
positive	pos-M135T359	135.115519	5.9774	135.115519	HMDB0061905	(Z)-3-Octene	112.126301	112.1252005	9.814612718	[M+Na]+	0	1	C8H16	Saliva	-	-	Hydrocarbons	Unsaturated hydrocarbons	-
positive	pos-M135T359	135.115519	5.9774	135.115519	HMDB0061906	(E)-3-Octene	112.126301	112.1252005	9.814612718	[M+Na]+	0	1	C8H16	Feces;Saliva	-	-	Hydrocarbons	Unsaturated hydrocarbons	-
positive	pos-M135T359	135.115519	5.9774	135.115519	HMDB0061907	3-Methyleneheptane	112.126301	112.1252005	9.814612718	[M+Na]+	0	1	C8H16	Feces;Saliva	-	-	Hydrocarbons	Unsaturated hydrocarbons	-
positive	pos-M135T359	135.115519	5.9774	135.115519	HMDB0061908	3-Methyl-1-heptene	112.126301	112.1252005	9.814612718	[M+Na]+	0	1	C8H16	Saliva	-	-	Hydrocarbons	Unsaturated hydrocarbons	-
positive	pos-M135T359	135.115519	5.9774	135.115519	HMDB0061909	3-Methyl-3-heptene	112.126301	112.1252005	9.814612718	[M+Na]+	0	1	C8H16	Saliva	-	-	Hydrocarbons	Unsaturated hydrocarbons	-
positive	pos-M135T359	135.115519	5.9774	135.115519	HMDB0061910	(E)-4-Methyl-2-heptene	112.126301	112.1252005	9.814612718	[M+Na]+	0	1	C8H16	Saliva	-	-	Hydrocarbons	Unsaturated hydrocarbons	-
positive	pos-M135T359	135.115519	5.9774	135.115519	HMDB0061911	4-Methyl-3-heptene	112.126301	112.1252005	9.814612718	[M+Na]+	0	1	C8H16	Saliva	-	-	Hydrocarbons	Unsaturated hydrocarbons	-
positive	pos-M135T359	135.115519	5.9774	135.115519	HMDB0094705	6-Methyl-1-heptene	112.126301	112.1252005	9.814585962	[M+Na]+	0	1	C8H16	Feces	-	-	Hydrocarbons	Unsaturated hydrocarbons	-
positive	pos-M136T76	136.013117	1.274133333	136.013117	HMDB0125863	{2-hydroxy-5-[3-(5-methoxy-2,2-dimethyl-2H-chromen-6-yl)prop-2-enoyl]phenyl}oxidanesulfonic acid	432.086	432.0878888	-4.371281975	[M+2H-C6H10O5]2+	1	2	C21H20O8S	-	-	-	Phenylpropanoids and polyketides	Linear 1,3-diarylpropanoids	Chalcones and dihydrochalcones
positive	pos-M136T76	136.013117	1.274133333	136.013117	HMDB0125867	{4-[3-(7-hydroxy-5-methoxy-2,2-dimethyl-2H-chromen-6-yl)prop-2-enoyl]phenyl}oxidanesulfonic acid	432.086	432.0878888	-4.371281975	[M+2H-C6H10O5]2+	1	2	C21H20O8S	-	-	-	Phenylpropanoids and polyketides	Linear 1,3-diarylpropanoids	Chalcones and dihydrochalcones
positive	pos-M136T76	136.013117	1.274133333	136.013117	HMDB0125872	(4-{3-[2-(hydroxymethyl)-5-methoxy-2-methyl-2H-chromen-6-yl]prop-2-enoyl}phenyl)oxidanesulfonic acid	432.086	432.0878888	-4.371281975	[M+2H-C6H10O5]2+	1	2	C21H20O8S	-	-	-	Phenylpropanoids and polyketides	Linear 1,3-diarylpropanoids	Chalcones and dihydrochalcones
positive	pos-M136T76	136.013117	1.274133333	136.013117	HMDB0125873	({6-[3-(4-hydroxyphenyl)-3-oxoprop-1-en-1-yl]-5-methoxy-2-methyl-2H-chromen-2-yl}methoxy)sulfonic acid	432.086	432.0878888	-4.371281975	[M+2H-C6H10O5]2+	1	2	C21H20O8S	-	-	-	Phenylpropanoids and polyketides	Linear 1,3-diarylpropanoids	Chalcones and dihydrochalcones
positive	pos-M136T76	136.013117	1.274133333	136.013117	HMDB0125882	{4-[3-(5-methoxy-2,2-dimethyl-2H-chromen-6-yl)oxirane-2-carbonyl]phenyl}oxidanesulfonic acid	432.086	432.0878888	-4.371281975	[M+2H-C6H10O5]2+	1	2	C21H20O8S	-	-	-	Organic oxygen compounds	Organooxygen compounds	Carbonyl compounds
positive	pos-M136T76	136.013117	1.274133333	136.013117	HMDB0125886	[4-(3-{11-methoxy-5,5-dimethyl-3,6-dioxatricyclo[5.4.0.0²,⁴]undeca-1(7),8,10-trien-10-yl}prop-2-enoyl)phenyl]oxidanesulfonic acid	432.086	432.0878888	-4.371281975	[M+2H-C6H10O5]2+	1	2	C21H20O8S	-	-	-	Phenylpropanoids and polyketides	Linear 1,3-diarylpropanoids	Chalcones and dihydrochalcones
positive	pos-M136T479	136.0206831	7.977041667	136.0206831	HMDB0032930	Benzothiazole	135.0134071	135.0142699	-6.390033527	[M+H]+	0	1	C7H5NS	-	-	-	Organoheterocyclic compounds	Benzothiazoles	-
positive	pos-M136T443	136.0210046	7.3754	136.0210046	HMDB0032930	Benzothiazole	135.0137286	135.0142699	-4.008672043	[M+H]+	0	1	C7H5NS	-	-	-	Organoheterocyclic compounds	Benzothiazoles	-
positive	pos-M136T413	136.0207815	6.878583333	136.0207815	HMDB0032930	Benzothiazole	135.0135055	135.0142699	-5.661065174	[M+H]+	0	1	C7H5NS	-	-	-	Organoheterocyclic compounds	Benzothiazoles	-
positive	pos-M136T59	136.0475576	0.982816667	136.0475576	HMDB0132663	2-(hydroxymethyl)-6-(2,4,6-trihydroxyphenyl)oxane-3,4,5-triol	288.086	288.0845175	5.146146044	[M+2H-H20]2+	1	2	C12H16O8	-	-	-	Organic oxygen compounds	Organooxygen compounds	Carbohydrates and carbohydrate conjugates
positive	pos-M136T59	136.0475576	0.982816667	136.0475576	HMDB0035589	Phlorin	288.086	288.0845175	5.146100918	[M+2H-H20]2+	1	2	C12H16O8	-	-	-	Organooxygen compounds	Carbohydrates and carbohydrate conjugates	Glycosyl compounds
positive	pos-M136T59	136.0475576	0.982816667	136.0475576	HMDB0038341	Glucosylisomaltol	288.086	288.0845175	5.146100918	[M+2H-H20]2+	1	2	C12H16O8	-	-	-	Organic oxygen compounds	Organooxygen compounds	-
positive	pos-M136T77	136.0748313	1.27805	136.0748313	HMDB0001250	N-Acetylarylamine	135.0675553	135.0684139	-6.357034025	[M+H]+	0	1	C8H9NO	-	-	-	Benzenoids	Benzene and substituted derivatives	-
positive	pos-M136T77	136.0748313	1.27805	136.0748313	HMDB0010715	2-Phenylacetamide	135.0675553	135.0684139	-6.357034025	[M+H]+	0	1	C8H9NO	-	-	-	Benzenoids	Benzene and substituted derivatives	-
positive	pos-M136T77	136.0748313	1.27805	136.0748313	HMDB0032628	2-Aminoacetophenone	135.0675553	135.0684139	-6.357034025	[M+H]+	0	1	C8H9NO	-	-	-	Benzenoids	Benzene and substituted derivatives	Acetophenones
positive	pos-M136T77	136.0748313	1.27805	136.0748313	HMDB0032630	2'-Aminoacetophenone	135.0675553	135.0684139	-6.357034025	[M+H]+	0	1	C8H9NO	-	-	-	Benzenoids	Benzene and substituted derivatives	Acetophenones
positive	pos-M136T77	136.0748313	1.27805	136.0748313	HMDB0037071	2-Acetyl-4-methylpyridine	135.0675553	135.0684139	-6.357034025	[M+H]+	0	1	C8H9NO	-	-	-	Organic oxygen compounds	Organooxygen compounds	-
positive	pos-M136T77	136.0748313	1.27805	136.0748313	HMDB0037072	2-Acetyl-6-methylpyridine	135.0675553	135.0684139	-6.357034025	[M+H]+	0	1	C8H9NO	-	-	-	Organooxygen compounds	Carbonyl compounds	Ketones
positive	pos-M136T77	136.0748313	1.27805	136.0748313	HMDB0040008	2,3-Dihydro-1H-pyrrolizine-5-carboxaldehyde	135.0675553	135.0684139	-6.357034025	[M+H]+	0	1	C8H9NO	-	-	-	Organoheterocyclic compounds	Pyrrolizines	null
positive	pos-M136T77	136.0748313	1.27805	136.0748313	HMDB0040013	5-(2-Furanyl)-3,4-dihydro-2H-pyrrole	135.0675553	135.0684139	-6.357034025	[M+H]+	0	1	C8H9NO	-	-	-	Organoheterocyclic compounds	Heteroaromatic compounds	null
positive	pos-M136T77	136.0748313	1.27805	136.0748313	HMDB0040222	2-Acetyl-5-methylpyridine	135.0675553	135.0684139	-6.357034025	[M+H]+	0	1	C8H9NO	-	-	-	Organic oxygen compounds	Organooxygen compounds	-
positive	pos-M136T77	136.0748313	1.27805	136.0748313	HMDB0040223	4-Acetyl-2-methylpyridine	135.0675553	135.0684139	-6.357034025	[M+H]+	0	1	C8H9NO	-	-	-	Organic oxygen compounds	Organooxygen compounds	-
positive	pos-M136T77	136.0748313	1.27805	136.0748313	HMDB0040224	4-Acetyl-3-methylpyridine	135.0675553	135.0684139	-6.357034025	[M+H]+	0	1	C8H9NO	-	-	-	Organooxygen compounds	Carbonyl compounds	Ketones
positive	pos-M136T77	136.0748313	1.27805	136.0748313	HMDB0030968	2,4,6-Octatriyn-1-ol	118.0410083	118.0418648	-7.256184103	[M+NH4]+	0	1	C8H6O	-	-	-	Lipids and lipid-like molecules	Fatty Acyls	-
positive	pos-M136T77	136.0748313	1.27805	136.0748313	HMDB0032929	Benzofuran	118.0410083	118.0418648	-7.256184103	[M+NH4]+	0	1	C8H6O	-	-	-	Organoheterocyclic compounds	Benzofurans	null
positive	pos-M136T77	136.0748313	1.27805	136.0748313	HMDB0038998	3,5,7-Octatriyn-1-ol	118.0410083	118.0418648	-7.256184103	[M+NH4]+	0	1	C8H6O	-	-	-	Lipids and lipid-like molecules	Fatty Acyls	-
positive	pos-M136T77	136.0748313	1.27805	136.0748313	HMDB0040549	xi-2,3-Octadiene-5,7-diyn-1-ol	118.0410083	118.0418648	-7.256184103	[M+NH4]+	0	1	C8H6O	-	-	-	Lipids and lipid-like molecules	Fatty Acyls	-
positive	pos-M136T101	136.0749782	1.68735	136.0749782	HMDB0001250	N-Acetylarylamine	135.0677022	135.0684139	-5.269449906	[M+H]+	0	1	C8H9NO	-	-	-	Benzenoids	Benzene and substituted derivatives	-
positive	pos-M136T101	136.0749782	1.68735	136.0749782	HMDB0010715	2-Phenylacetamide	135.0677022	135.0684139	-5.269449906	[M+H]+	0	1	C8H9NO	-	-	-	Benzenoids	Benzene and substituted derivatives	-
positive	pos-M136T101	136.0749782	1.68735	136.0749782	HMDB0032628	2-Aminoacetophenone	135.0677022	135.0684139	-5.269449906	[M+H]+	0	1	C8H9NO	-	-	-	Benzenoids	Benzene and substituted derivatives	Acetophenones
positive	pos-M136T101	136.0749782	1.68735	136.0749782	HMDB0032630	2'-Aminoacetophenone	135.0677022	135.0684139	-5.269449906	[M+H]+	0	1	C8H9NO	-	-	-	Benzenoids	Benzene and substituted derivatives	Acetophenones
positive	pos-M136T101	136.0749782	1.68735	136.0749782	HMDB0037071	2-Acetyl-4-methylpyridine	135.0677022	135.0684139	-5.269449906	[M+H]+	0	1	C8H9NO	-	-	-	Organic oxygen compounds	Organooxygen compounds	-
positive	pos-M136T101	136.0749782	1.68735	136.0749782	HMDB0037072	2-Acetyl-6-methylpyridine	135.0677022	135.0684139	-5.269449906	[M+H]+	0	1	C8H9NO	-	-	-	Organooxygen compounds	Carbonyl compounds	Ketones
positive	pos-M136T101	136.0749782	1.68735	136.0749782	HMDB0040008	2,3-Dihydro-1H-pyrrolizine-5-carboxaldehyde	135.0677022	135.0684139	-5.269449906	[M+H]+	0	1	C8H9NO	-	-	-	Organoheterocyclic compounds	Pyrrolizines	null
positive	pos-M136T101	136.0749782	1.68735	136.0749782	HMDB0040013	5-(2-Furanyl)-3,4-dihydro-2H-pyrrole	135.0677022	135.0684139	-5.269449906	[M+H]+	0	1	C8H9NO	-	-	-	Organoheterocyclic compounds	Heteroaromatic compounds	null
positive	pos-M136T101	136.0749782	1.68735	136.0749782	HMDB0040222	2-Acetyl-5-methylpyridine	135.0677022	135.0684139	-5.269449906	[M+H]+	0	1	C8H9NO	-	-	-	Organic oxygen compounds	Organooxygen compounds	-
positive	pos-M136T101	136.0749782	1.68735	136.0749782	HMDB0040223	4-Acetyl-2-methylpyridine	135.0677022	135.0684139	-5.269449906	[M+H]+	0	1	C8H9NO	-	-	-	Organic oxygen compounds	Organooxygen compounds	-
positive	pos-M136T101	136.0749782	1.68735	136.0749782	HMDB0040224	4-Acetyl-3-methylpyridine	135.0677022	135.0684139	-5.269449906	[M+H]+	0	1	C8H9NO	-	-	-	Organooxygen compounds	Carbonyl compounds	Ketones
positive	pos-M136T101	136.0749782	1.68735	136.0749782	HMDB0030968	2,4,6-Octatriyn-1-ol	118.0411552	118.0418648	-6.011725095	[M+NH4]+	0	1	C8H6O	-	-	-	Lipids and lipid-like molecules	Fatty Acyls	-
positive	pos-M136T101	136.0749782	1.68735	136.0749782	HMDB0032929	Benzofuran	118.0411552	118.0418648	-6.011725095	[M+NH4]+	0	1	C8H6O	-	-	-	Organoheterocyclic compounds	Benzofurans	null
positive	pos-M136T101	136.0749782	1.68735	136.0749782	HMDB0038998	3,5,7-Octatriyn-1-ol	118.0411552	118.0418648	-6.011725095	[M+NH4]+	0	1	C8H6O	-	-	-	Lipids and lipid-like molecules	Fatty Acyls	-
positive	pos-M136T101	136.0749782	1.68735	136.0749782	HMDB0040549	xi-2,3-Octadiene-5,7-diyn-1-ol	118.0411552	118.0418648	-6.011725095	[M+NH4]+	0	1	C8H6O	-	-	-	Lipids and lipid-like molecules	Fatty Acyls	-
positive	pos-M137T75	137.0453301	1.249866667	137.0453301	HMDB0000613	Erythronic acid	136.0380541	136.0371734	6.473963162	[M+H]+	0	1	C4H8O5	Blood;Cerebrospinal Fluid (CSF);Feces;Saliva;Urine	-	-	Organic oxygen compounds	Organooxygen compounds	Carbohydrates and carbohydrate conjugates
positive	pos-M137T75	137.0453301	1.249866667	137.0453301	HMDB0000943	Threonic acid	136.0380541	136.0371734	6.473963162	[M+H]+	0	1	C4H8O5	Blood;Feces;Saliva;Sweat;Urine	-	-	Organic oxygen compounds	Organooxygen compounds	-
positive	pos-M137T75	137.0453301	1.249866667	137.0453301	HMDB0062620	L-threonic Acid	136.0380541	136.0371734	6.473963162	[M+H]+	0	1	C4H8O5	Blood	-	-	Organic oxygen compounds	Organooxygen compounds	-
positive	pos-M137T75	137.0453301	1.249866667	137.0453301	HMDB0031160	1-Pentanesulfenothioic acid	136.0380541	136.0380418	0.090428007	[M+H]+	0	1	C5H12S2	-	-	-	Organosulfur compounds	Sulfenyl compounds	-
positive	pos-M137T75	137.0453301	1.249866667	137.0453301	HMDB0033053	Ethyl propyl disulfide	136.0380541	136.0380418	0.090428007	[M+H]+	0	1	C5H12S2	-	-	-	Organosulfur compounds	Organic disulfides	-
positive	pos-M137T75	137.0453301	1.249866667	137.0453301	HMDB0033054	Ethyl isopropyl disulfide	136.0380541	136.0380418	0.090428007	[M+H]+	0	1	C5H12S2	-	-	-	Organosulfur compounds	Organic disulfides	-
positive	pos-M137T75	137.0453301	1.249866667	137.0453301	HMDB0000157	Hypoxanthine	136.0380541	136.0385108	-3.357169587	[M+H]+	0	1	C5H4N4O	Amniotic Fluid;Blood;Breast Milk;Cellular Cytoplasm;Cerebrospinal Fluid (CSF);Feces;Saliva;Urine	Adipose Tissue;Epidermis;Erythrocyte;Fibroblasts;Intestine;Kidney;Liver;Muscle;Placenta;Platelet;Prostate;Skeletal Muscle;Spleen;Testes	Adenine phosphoribosyltransferase deficiency (APRT),SMP00535,null;Adenosine Deaminase Deficiency,SMP00144,null;Adenylosuccinate Lyase Deficiency,SMP00167,null;AICA-Ribosiduria,SMP00168,null;Azathioprine Pathway,SMP00427,null;Gout or Kelley-Seegmiller Syndrome,SMP00365,null;Lesch-Nyhan Syndrome (LNS),SMP00364,null;Mercaptopurine Pathway,SMP00428,null;Mitochondrial DNA depletion syndrome,SMP00536,n…	Organoheterocyclic compounds	Imidazopyrimidines	Purines and purine derivatives
positive	pos-M137T75	137.0453301	1.249866667	137.0453301	HMDB0014581	Allopurinol	136.0380541	136.0385108	-3.357169587	[M+H]+	0	1	C5H4N4O	Blood;Urine	-	-	Organoheterocyclic compounds	Pyrazolopyrimidines	-
positive	pos-M137T128	137.0451472	2.141	137.0451472	HMDB0000613	Erythronic acid	136.0378712	136.0371734	5.12938113	[M+H]+	0	1	C4H8O5	Blood;Cerebrospinal Fluid (CSF);Feces;Saliva;Urine	-	-	Organic oxygen compounds	Organooxygen compounds	Carbohydrates and carbohydrate conjugates
positive	pos-M137T128	137.0451472	2.141	137.0451472	HMDB0000943	Threonic acid	136.0378712	136.0371734	5.12938113	[M+H]+	0	1	C4H8O5	Blood;Feces;Saliva;Sweat;Urine	-	-	Organic oxygen compounds	Organooxygen compounds	-
positive	pos-M137T128	137.0451472	2.141	137.0451472	HMDB0062620	L-threonic Acid	136.0378712	136.0371734	5.12938113	[M+H]+	0	1	C4H8O5	Blood	-	-	Organic oxygen compounds	Organooxygen compounds	-
positive	pos-M137T128	137.0451472	2.141	137.0451472	HMDB0031160	1-Pentanesulfenothioic acid	136.0378712	136.0380418	-1.254145442	[M+H]+	0	1	C5H12S2	-	-	-	Organosulfur compounds	Sulfenyl compounds	-
positive	pos-M137T128	137.0451472	2.141	137.0451472	HMDB0033053	Ethyl propyl disulfide	136.0378712	136.0380418	-1.254145442	[M+H]+	0	1	C5H12S2	-	-	-	Organosulfur compounds	Organic disulfides	-
positive	pos-M137T128	137.0451472	2.141	137.0451472	HMDB0033054	Ethyl isopropyl disulfide	136.0378712	136.0380418	-1.254145442	[M+H]+	0	1	C5H12S2	-	-	-	Organosulfur compounds	Organic disulfides	-
positive	pos-M137T128	137.0451472	2.141	137.0451472	HMDB0000157	Hypoxanthine	136.0378712	136.0385108	-4.7017384	[M+H]+	0	1	C5H4N4O	Amniotic Fluid;Blood;Breast Milk;Cellular Cytoplasm;Cerebrospinal Fluid (CSF);Feces;Saliva;Urine	Adipose Tissue;Epidermis;Erythrocyte;Fibroblasts;Intestine;Kidney;Liver;Muscle;Placenta;Platelet;Prostate;Skeletal Muscle;Spleen;Testes	Adenine phosphoribosyltransferase deficiency (APRT),SMP00535,null;Adenosine Deaminase Deficiency,SMP00144,null;Adenylosuccinate Lyase Deficiency,SMP00167,null;AICA-Ribosiduria,SMP00168,null;Azathioprine Pathway,SMP00427,null;Gout or Kelley-Seegmiller Syndrome,SMP00365,null;Lesch-Nyhan Syndrome (LNS),SMP00364,null;Mercaptopurine Pathway,SMP00428,null;Mitochondrial DNA depletion syndrome,SMP00536,n…	Organoheterocyclic compounds	Imidazopyrimidines	Purines and purine derivatives
positive	pos-M137T128	137.0451472	2.141	137.0451472	HMDB0014581	Allopurinol	136.0378712	136.0385108	-4.7017384	[M+H]+	0	1	C5H4N4O	Blood;Urine	-	-	Organoheterocyclic compounds	Pyrazolopyrimidines	-
positive	pos-M137T93	137.0453137	1.548983333	137.0453137	HMDB0000613	Erythronic acid	136.0380377	136.0371734	6.353438083	[M+H]+	0	1	C4H8O5	Blood;Cerebrospinal Fluid (CSF);Feces;Saliva;Urine	-	-	Organic oxygen compounds	Organooxygen compounds	Carbohydrates and carbohydrate conjugates
positive	pos-M137T93	137.0453137	1.548983333	137.0453137	HMDB0000943	Threonic acid	136.0380377	136.0371734	6.353438083	[M+H]+	0	1	C4H8O5	Blood;Feces;Saliva;Sweat;Urine	-	-	Organic oxygen compounds	Organooxygen compounds	-
positive	pos-M137T93	137.0453137	1.548983333	137.0453137	HMDB0062620	L-threonic Acid	136.0380377	136.0371734	6.353438083	[M+H]+	0	1	C4H8O5	Blood	-	-	Organic oxygen compounds	Organooxygen compounds	-
positive	pos-M137T93	137.0453137	1.548983333	137.0453137	HMDB0031160	1-Pentanesulfenothioic acid	136.0380377	136.0380418	-0.030096302	[M+H]+	0	1	C5H12S2	-	-	-	Organosulfur compounds	Sulfenyl compounds	-
positive	pos-M137T93	137.0453137	1.548983333	137.0453137	HMDB0033053	Ethyl propyl disulfide	136.0380377	136.0380418	-0.030096302	[M+H]+	0	1	C5H12S2	-	-	-	Organosulfur compounds	Organic disulfides	-
positive	pos-M137T93	137.0453137	1.548983333	137.0453137	HMDB0033054	Ethyl isopropyl disulfide	136.0380377	136.0380418	-0.030096302	[M+H]+	0	1	C5H12S2	-	-	-	Organosulfur compounds	Organic disulfides	-
positive	pos-M137T93	137.0453137	1.548983333	137.0453137	HMDB0000157	Hypoxanthine	136.0380377	136.0385108	-3.47769348	[M+H]+	0	1	C5H4N4O	Amniotic Fluid;Blood;Breast Milk;Cellular Cytoplasm;Cerebrospinal Fluid (CSF);Feces;Saliva;Urine	Adipose Tissue;Epidermis;Erythrocyte;Fibroblasts;Intestine;Kidney;Liver;Muscle;Placenta;Platelet;Prostate;Skeletal Muscle;Spleen;Testes	Adenine phosphoribosyltransferase deficiency (APRT),SMP00535,null;Adenosine Deaminase Deficiency,SMP00144,null;Adenylosuccinate Lyase Deficiency,SMP00167,null;AICA-Ribosiduria,SMP00168,null;Azathioprine Pathway,SMP00427,null;Gout or Kelley-Seegmiller Syndrome,SMP00365,null;Lesch-Nyhan Syndrome (LNS),SMP00364,null;Mercaptopurine Pathway,SMP00428,null;Mitochondrial DNA depletion syndrome,SMP00536,n…	Organoheterocyclic compounds	Imidazopyrimidines	Purines and purine derivatives
positive	pos-M137T93	137.0453137	1.548983333	137.0453137	HMDB0014581	Allopurinol	136.0380377	136.0385108	-3.47769348	[M+H]+	0	1	C5H4N4O	Blood;Urine	-	-	Organoheterocyclic compounds	Pyrazolopyrimidines	-
positive	pos-M137T109	137.0453597	1.81775	137.0453597	HMDB0000613	Erythronic acid	136.0380837	136.0371734	6.691770664	[M+H]+	0	1	C4H8O5	Blood;Cerebrospinal Fluid (CSF);Feces;Saliva;Urine	-	-	Organic oxygen compounds	Organooxygen compounds	Carbohydrates and carbohydrate conjugates
positive	pos-M137T109	137.0453597	1.81775	137.0453597	HMDB0000943	Threonic acid	136.0380837	136.0371734	6.691770664	[M+H]+	0	1	C4H8O5	Blood;Feces;Saliva;Sweat;Urine	-	-	Organic oxygen compounds	Organooxygen compounds	-
positive	pos-M137T109	137.0453597	1.81775	137.0453597	HMDB0062620	L-threonic Acid	136.0380837	136.0371734	6.691770664	[M+H]+	0	1	C4H8O5	Blood	-	-	Organic oxygen compounds	Organooxygen compounds	-
positive	pos-M137T109	137.0453597	1.81775	137.0453597	HMDB0031160	1-Pentanesulfenothioic acid	136.0380837	136.0380418	0.308234119	[M+H]+	0	1	C5H12S2	-	-	-	Organosulfur compounds	Sulfenyl compounds	-
positive	pos-M137T109	137.0453597	1.81775	137.0453597	HMDB0033053	Ethyl propyl disulfide	136.0380837	136.0380418	0.308234119	[M+H]+	0	1	C5H12S2	-	-	-	Organosulfur compounds	Organic disulfides	-
positive	pos-M137T109	137.0453597	1.81775	137.0453597	HMDB0033054	Ethyl isopropyl disulfide	136.0380837	136.0380418	0.308234119	[M+H]+	0	1	C5H12S2	-	-	-	Organosulfur compounds	Organic disulfides	-
positive	pos-M137T109	137.0453597	1.81775	137.0453597	HMDB0000157	Hypoxanthine	136.0380837	136.0385108	-3.139364225	[M+H]+	0	1	C5H4N4O	Amniotic Fluid;Blood;Breast Milk;Cellular Cytoplasm;Cerebrospinal Fluid (CSF);Feces;Saliva;Urine	Adipose Tissue;Epidermis;Erythrocyte;Fibroblasts;Intestine;Kidney;Liver;Muscle;Placenta;Platelet;Prostate;Skeletal Muscle;Spleen;Testes	Adenine phosphoribosyltransferase deficiency (APRT),SMP00535,null;Adenosine Deaminase Deficiency,SMP00144,null;Adenylosuccinate Lyase Deficiency,SMP00167,null;AICA-Ribosiduria,SMP00168,null;Azathioprine Pathway,SMP00427,null;Gout or Kelley-Seegmiller Syndrome,SMP00365,null;Lesch-Nyhan Syndrome (LNS),SMP00364,null;Mercaptopurine Pathway,SMP00428,null;Mitochondrial DNA depletion syndrome,SMP00536,n…	Organoheterocyclic compounds	Imidazopyrimidines	Purines and purine derivatives
positive	pos-M137T109	137.0453597	1.81775	137.0453597	HMDB0014581	Allopurinol	136.0380837	136.0385108	-3.139364225	[M+H]+	0	1	C5H4N4O	Blood;Urine	-	-	Organoheterocyclic compounds	Pyrazolopyrimidines	-
positive	pos-M137T298	137.0950734	4.964733333	137.0950734	HMDB0029667	2,3,6-Trimethylphenol	136.0877974	136.088815	-7.477561701	[M+H]+	0	1	C9H12O	-	-	-	Benzenoids	Benzene and substituted derivatives	Phenols and derivatives
positive	pos-M137T298	137.0950734	4.964733333	137.0950734	HMDB0031312	Benzyl ethyl ether	136.0877974	136.088815	-7.477561701	[M+H]+	0	1	C9H12O	-	-	-	Benzenoids	Benzene and substituted derivatives	-
positive	pos-M137T298	137.0950734	4.964733333	137.0950734	HMDB0031446	p-Isopropylphenol	136.0877974	136.088815	-7.477561701	[M+H]+	0	1	C9H12O	-	-	-	Benzenoids	Benzene and substituted derivatives	Cumenes
positive	pos-M137T298	137.0950734	4.964733333	137.0950734	HMDB0031627	1-Phenyl-1-propanol	136.0877974	136.088815	-7.477561701	[M+H]+	0	1	C9H12O	-	-	-	Benzenoids	Benzene and substituted derivatives	-
positive	pos-M137T298	137.0950734	4.964733333	137.0950734	HMDB0031628	2-Phenyl-1-propanol	136.0877974	136.088815	-7.477561701	[M+H]+	0	1	C9H12O	-	-	-	Benzenoids	Benzene and substituted derivatives	-
positive	pos-M137T298	137.0950734	4.964733333	137.0950734	HMDB0032029	2-Isopropylphenol	136.0877974	136.088815	-7.477561701	[M+H]+	0	1	C9H12O	-	-	-	Benzenoids	Benzene and substituted derivatives	Cumenes
positive	pos-M137T298	137.0950734	4.964733333	137.0950734	HMDB0032149	1-Methoxy-2,4-dimethylbenzene	136.0877974	136.088815	-7.477561701	[M+H]+	0	1	C9H12O	-	-	-	Benzenoids	Benzene and substituted derivatives	Phenol ethers
positive	pos-M137T298	137.0950734	4.964733333	137.0950734	HMDB0032441	Nona-2,4,6-trienal	136.0877974	136.088815	-7.477561701	[M+H]+	0	1	C9H12O	-	-	-	Organooxygen compounds	Carbonyl compounds	Aldehydes
positive	pos-M137T298	137.0950734	4.964733333	137.0950734	HMDB0032544	2,4,6-Trimethylphenol	136.0877974	136.088815	-7.477561701	[M+H]+	0	1	C9H12O	-	-	-	Benzenoids	Benzene and substituted derivatives	Phenols and derivatives
positive	pos-M137T298	137.0950734	4.964733333	137.0950734	HMDB0032621	(2-Methoxyethyl)benzene	136.0877974	136.088815	-7.477561701	[M+H]+	0	1	C9H12O	-	-	-	Benzenoids	Benzene and substituted derivatives	-
positive	pos-M137T298	137.0950734	4.964733333	137.0950734	HMDB0032624	2-Propylphenol	136.0877974	136.088815	-7.477561701	[M+H]+	0	1	C9H12O	-	-	-	Benzenoids	Benzene and substituted derivatives	-
positive	pos-M137T298	137.0950734	4.964733333	137.0950734	HMDB0032625	4-Propylphenol	136.0877974	136.088815	-7.477561701	[M+H]+	0	1	C9H12O	-	-	-	Benzenoids	Benzene and substituted derivatives	Phenylpropanes
positive	pos-M137T298	137.0950734	4.964733333	137.0950734	HMDB0033962	3-Phenyl-1-propanol	136.0877974	136.088815	-7.477561701	[M+H]+	0	1	C9H12O	Feces	-	-	Benzenoids	Benzene and substituted derivatives	-
positive	pos-M137T298	137.0950734	4.964733333	137.0950734	HMDB0034378	(±)-1-(4-Methylphenyl)ethanol	136.0877974	136.088815	-7.477561701	[M+H]+	0	1	C9H12O	-	-	-	Benzenoids	Benzene and substituted derivatives	-
positive	pos-M137T298	137.0950734	4.964733333	137.0950734	HMDB0038984	4-Ethyl-2-methylphenol	136.0877974	136.088815	-7.477561701	[M+H]+	0	1	C9H12O	-	-	-	Benzenoids	Benzene and substituted derivatives	Phenols and derivatives
positive	pos-M137T298	137.0950734	4.964733333	137.0950734	HMDB0038985	3-Ethyl-5-methylphenol	136.0877974	136.088815	-7.477561701	[M+H]+	0	1	C9H12O	-	-	-	Benzenoids	Phenols	-
positive	pos-M137T298	137.0950734	4.964733333	137.0950734	HMDB0038986	3-Ethyl-4-methylphenol	136.0877974	136.088815	-7.477561701	[M+H]+	0	1	C9H12O	-	-	-	Benzenoids	Phenols	-
positive	pos-M137T298	137.0950734	4.964733333	137.0950734	HMDB0038987	2-Ethyl-5-methylphenol	136.0877974	136.088815	-7.477561701	[M+H]+	0	1	C9H12O	-	-	-	Benzenoids	Benzene and substituted derivatives	Phenols and derivatives
positive	pos-M137T298	137.0950734	4.964733333	137.0950734	HMDB0038988	2-Ethyl-4-methylphenol	136.0877974	136.088815	-7.477561701	[M+H]+	0	1	C9H12O	-	-	-	Benzenoids	Phenols	-
positive	pos-M137T298	137.0950734	4.964733333	137.0950734	HMDB0039782	2-(1-Pentenyl)furan	136.0877974	136.088815	-7.477561701	[M+H]+	0	1	C9H12O	-	-	-	Organoheterocyclic compounds	Heteroaromatic compounds	-
positive	pos-M137T298	137.0950734	4.964733333	137.0950734	HMDB0059896	6-Ethyl-o-cresol	136.0877974	136.088815	-7.477561701	[M+H]+	0	1	C9H12O	-	-	-	Benzenoids	Phenols	-
positive	pos-M137T298	137.0950734	4.964733333	137.0950734	HMDB0125105	1-ethyl-3-methoxybenzene	136.0877974	136.088815	-7.477561701	[M+H]+	0	1	C9H12O	-	-	-	Benzenoids	Phenol ethers	Anisoles
positive	pos-M138T117	138.0432786	1.949316667	138.0432786	HMDB0062562	Trans-urocanate	137.0360026	137.035651	2.565798385	[M+H]+	0	1	C6H5N2O2	-	-	-	Organoheterocyclic compounds	Azoles	Imidazoles
positive	pos-M138T160	138.0543255	2.6603	138.0543255	HMDB0000875	Trigonelline	137.0470495	137.0476785	-4.589490139	[M+H]+	0	1	C7H7NO2	Blood;Feces;Urine	-	-	Alkaloids and derivatives	null	-
positive	pos-M138T160	138.0543255	2.6603	138.0543255	HMDB0001123	2-Aminobenzoic acid	137.0470495	137.0476785	-4.589490139	[M+H]+	0	1	C7H7NO2	Blood;Cerebrospinal Fluid (CSF);Feces;Urine	Epidermis;Fibroblasts	Tryptophan Metabolism,SMP00063,map00380	Benzenoids	Benzene and substituted derivatives	Benzoic acids and derivatives
positive	pos-M138T160	138.0543255	2.6603	138.0543255	HMDB0001392	p-Aminobenzoic acid	137.0470495	137.0476785	-4.589490139	[M+H]+	0	1	C7H7NO2	Blood;Feces;Urine	Fibroblasts;Intestine;Liver;Placenta;Prostate;Skin	-	Benzenoids	Benzene and substituted derivatives	Benzoic acids and derivatives
positive	pos-M138T160	138.0543255	2.6603	138.0543255	HMDB0001538	3-Pyridylacetic acid	137.0470495	137.0476785	-4.589490139	[M+H]+	0	1	C7H7NO2	Blood	-	-	Organoheterocyclic compounds	Pyridines and derivatives	-
positive	pos-M138T160	138.0543255	2.6603	138.0543255	HMDB0001891	m-Aminobenzoic acid	137.0470495	137.0476785	-4.589490139	[M+H]+	0	1	C7H7NO2	Blood;Urine	-	-	Benzenoids	Benzene and substituted derivatives	-
positive	pos-M138T160	138.0543255	2.6603	138.0543255	HMDB0001891	m-Aminobenzoic acid	137.0470495	137.0476785	-4.589490139	[M+H]+	0	1	C7H7NO2	Blood;Urine	-	-	Benzenoids	Benzene and substituted derivatives	-
positive	pos-M138T160	138.0543255	2.6603	138.0543255	HMDB0015687	Salicylamide	137.0470495	137.0476785	-4.589490139	[M+H]+	0	1	C7H7NO2	Blood;Urine	-	-	Benzenoids	Phenols	-
positive	pos-M138T160	138.0543255	2.6603	138.0543255	HMDB0029806	Methyl nicotinate	137.0470495	137.0476785	-4.589490139	[M+H]+	0	1	C7H7NO2	-	-	-	Organoheterocyclic compounds	Pyridines and derivatives	Pyridinecarboxylic acids and derivatives
positive	pos-M138T160	138.0543255	2.6603	138.0543255	HMDB0060722	2-Pyridylacetic acid	137.0470495	137.0476785	-4.589490139	[M+H]+	0	1	C7H7NO2	Blood;Urine	Kidney;Liver	-	Organoheterocyclic compounds	Pyridines and derivatives	-
positive	pos-M139T490	138.9792432	8.17325	138.9792432	HMDB0032523	Succinic anhydride	100.0160852	100.016044	0.412150425	[M+K]+	0	1	C4H4O3	-	-	-	Organoheterocyclic compounds	Oxolanes	null
positive	pos-M139T67	139.0493767	1.121233333	139.0493767	HMDB0000301	Urocanic acid	138.0421007	138.0429274	-5.989253294	[M+H]+	0	1	C6H6N2O2	Blood;Feces;Saliva;Sweat;Urine	Liver;Skin	Ammonia Recycling,SMP00009,map00910;Histidine Metabolism,SMP00044,map00340;Histidinemia,SMP00191,null	Organoheterocyclic compounds	Azoles	Imidazoles
positive	pos-M139T67	139.0493767	1.121233333	139.0493767	HMDB0000301	Urocanic acid	138.0421007	138.0429274	-5.989253294	[M+H]+	0	1	C6H6N2O2	Blood;Feces;Saliva;Sweat;Urine	Liver;Skin	Ammonia Recycling,SMP00009,map00910;Histidine Metabolism,SMP00044,map00340;Histidinemia,SMP00191,null	Organoheterocyclic compounds	Azoles	Imidazoles
positive	pos-M139T67	139.0493767	1.121233333	139.0493767	HMDB0002730	Nicotinamide N-oxide	138.0421007	138.0429274	-5.989253294	[M+H]+	0	1	C6H6N2O2	Blood	-	-	Organoheterocyclic compounds	Pyridines and derivatives	-
positive	pos-M139T67	139.0493767	1.121233333	139.0493767	HMDB0031338	5-Oxo-2(5H)-isoxazolepropanenitrile	138.0421007	138.0429274	-5.989253294	[M+H]+	0	1	C6H6N2O2	-	-	-	Organoheterocyclic compounds	Azoles	Oxazoles
positive	pos-M139T67	139.0493767	1.121233333	139.0493767	HMDB0034174	(E)-Urocanic acid	138.0421007	138.0429274	-5.989253294	[M+H]+	0	1	C6H6N2O2	-	-	-	Organoheterocyclic compounds	Azoles	-
positive	pos-M139T67	139.0493767	1.121233333	139.0493767	HMDB0061680	2-Aminonicotinic acid	138.0421007	138.0429274	-5.989253294	[M+H]+	0	1	C6H6N2O2	-	-	-	Organoheterocyclic compounds	Pyridines and derivatives	-
positive	pos-M139T92	139.0493522	1.533925	139.0493522	HMDB0000301	Urocanic acid	138.0420762	138.0429274	-6.166368591	[M+H]+	0	1	C6H6N2O2	Blood;Feces;Saliva;Sweat;Urine	Liver;Skin	Ammonia Recycling,SMP00009,map00910;Histidine Metabolism,SMP00044,map00340;Histidinemia,SMP00191,null	Organoheterocyclic compounds	Azoles	Imidazoles
positive	pos-M139T92	139.0493522	1.533925	139.0493522	HMDB0000301	Urocanic acid	138.0420762	138.0429274	-6.166368591	[M+H]+	0	1	C6H6N2O2	Blood;Feces;Saliva;Sweat;Urine	Liver;Skin	Ammonia Recycling,SMP00009,map00910;Histidine Metabolism,SMP00044,map00340;Histidinemia,SMP00191,null	Organoheterocyclic compounds	Azoles	Imidazoles
positive	pos-M139T92	139.0493522	1.533925	139.0493522	HMDB0002730	Nicotinamide N-oxide	138.0420762	138.0429274	-6.166368591	[M+H]+	0	1	C6H6N2O2	Blood	-	-	Organoheterocyclic compounds	Pyridines and derivatives	-
positive	pos-M139T92	139.0493522	1.533925	139.0493522	HMDB0031338	5-Oxo-2(5H)-isoxazolepropanenitrile	138.0420762	138.0429274	-6.166368591	[M+H]+	0	1	C6H6N2O2	-	-	-	Organoheterocyclic compounds	Azoles	Oxazoles
positive	pos-M139T92	139.0493522	1.533925	139.0493522	HMDB0034174	(E)-Urocanic acid	138.0420762	138.0429274	-6.166368591	[M+H]+	0	1	C6H6N2O2	-	-	-	Organoheterocyclic compounds	Azoles	-
positive	pos-M139T92	139.0493522	1.533925	139.0493522	HMDB0061680	2-Aminonicotinic acid	138.0420762	138.0429274	-6.166368591	[M+H]+	0	1	C6H6N2O2	-	-	-	Organoheterocyclic compounds	Pyridines and derivatives	-
positive	pos-M139T50	139.0492433	0.833158333	139.0492433	HMDB0000301	Urocanic acid	138.0419673	138.0429274	-6.955170473	[M+H]+	0	1	C6H6N2O2	Blood;Feces;Saliva;Sweat;Urine	Liver;Skin	Ammonia Recycling,SMP00009,map00910;Histidine Metabolism,SMP00044,map00340;Histidinemia,SMP00191,null	Organoheterocyclic compounds	Azoles	Imidazoles
positive	pos-M139T50	139.0492433	0.833158333	139.0492433	HMDB0000301	Urocanic acid	138.0419673	138.0429274	-6.955170473	[M+H]+	0	1	C6H6N2O2	Blood;Feces;Saliva;Sweat;Urine	Liver;Skin	Ammonia Recycling,SMP00009,map00910;Histidine Metabolism,SMP00044,map00340;Histidinemia,SMP00191,null	Organoheterocyclic compounds	Azoles	Imidazoles
positive	pos-M139T50	139.0492433	0.833158333	139.0492433	HMDB0002730	Nicotinamide N-oxide	138.0419673	138.0429274	-6.955170473	[M+H]+	0	1	C6H6N2O2	Blood	-	-	Organoheterocyclic compounds	Pyridines and derivatives	-
positive	pos-M139T50	139.0492433	0.833158333	139.0492433	HMDB0031338	5-Oxo-2(5H)-isoxazolepropanenitrile	138.0419673	138.0429274	-6.955170473	[M+H]+	0	1	C6H6N2O2	-	-	-	Organoheterocyclic compounds	Azoles	Oxazoles
positive	pos-M139T50	139.0492433	0.833158333	139.0492433	HMDB0034174	(E)-Urocanic acid	138.0419673	138.0429274	-6.955170473	[M+H]+	0	1	C6H6N2O2	-	-	-	Organoheterocyclic compounds	Azoles	-
positive	pos-M139T50	139.0492433	0.833158333	139.0492433	HMDB0061680	2-Aminonicotinic acid	138.0419673	138.0429274	-6.955170473	[M+H]+	0	1	C6H6N2O2	-	-	-	Organoheterocyclic compounds	Pyridines and derivatives	-
positive	pos-M140T67	140.052686	1.113466667	140.052686	HMDB0037285	2,4-Dimethyl-5-vinylthiazole	139.04541	139.04557	-1.150411667	[M+H]+	0	1	C7H9NS	-	-	-	Organoheterocyclic compounds	Azoles	-
positive	pos-M140T489	140.0675405	8.147783333	140.0675405	HMDB0000043	Betaine	117.0783225	117.0789786	-5.60349528	[M+Na]+	0	1	C5H11NO2	Blood;Breast Milk;Feces;Saliva;Urine	Adipose Tissue;Adrenal Cortex;Adrenal Gland;Bladder;Fibroblasts;Gonads;Gut;Intestine;Kidney;Liver;Pancreas;Placenta;Platelet;Prostate;Skeletal Muscle;Skin;Spleen;Stratum Corneum;Testes	3-Phosphoglycerate dehydrogenase deficiency,SMP00721,null;Betaine Metabolism,SMP00123,map00260;Cystathionine Beta-Synthase Deficiency,SMP00177,null;Dihydropyrimidine Dehydrogenase Deficiency (DHPD),SMP00179,null;Dimethylglycine Dehydrogenase Deficiency,SMP00242,null;Dimethylglycine Dehydrogenase Deficiency,SMP00484,null;Glycine and Serine Metabolism,SMP00004,map00260;Glycine N-methyltransferase D…	Organic acids and derivatives	Carboxylic acids and derivatives	Amino acids, peptides, and analogues
positive	pos-M140T489	140.0675405	8.147783333	140.0675405	HMDB0000883	L-Valine	117.0783225	117.0789786	-5.60349528	[M+Na]+	0	1	C5H11NO2	Blood;Breast Milk;Cerebrospinal Fluid (CSF);Feces;Saliva;Sweat;Urine	Epidermis;Fibroblasts	2-Methyl-3-Hydroxybutryl CoA Dehydrogenase Deficiency,SMP00137,null;3-Hydroxy-3-Methylglutaryl-CoA Lyase Deficiency,SMP00138,null;3-hydroxyisobutyric acid dehydrogenase deficiency,SMP00521,null;3-hydroxyisobutyric aciduria,SMP00522,null;3-Methylcrotonyl Coa Carboxylase Deficiency Type I,SMP00237,null;3-Methylglutaconic Aciduria Type I,SMP00139,null;3-Methylglutaconic Aciduria Type III,SMP00140,nu…	Organic acids and derivatives	Carboxylic acids and derivatives	Amino acids, peptides, and analogues
positive	pos-M140T489	140.0675405	8.147783333	140.0675405	HMDB0000883	L-Valine	117.0783225	117.0789786	-5.60349528	[M+Na]+	0	1	C5H11NO2	Blood;Breast Milk;Cerebrospinal Fluid (CSF);Feces;Saliva;Sweat;Urine	Epidermis;Fibroblasts	2-Methyl-3-Hydroxybutryl CoA Dehydrogenase Deficiency,SMP00137,null;3-Hydroxy-3-Methylglutaryl-CoA Lyase Deficiency,SMP00138,null;3-hydroxyisobutyric acid dehydrogenase deficiency,SMP00521,null;3-hydroxyisobutyric aciduria,SMP00522,null;3-Methylcrotonyl Coa Carboxylase Deficiency Type I,SMP00237,null;3-Methylglutaconic Aciduria Type I,SMP00139,null;3-Methylglutaconic Aciduria Type III,SMP00140,nu…	Organic acids and derivatives	Carboxylic acids and derivatives	Amino acids, peptides, and analogues
positive	pos-M140T489	140.0675405	8.147783333	140.0675405	HMDB0001382	Vaporole	117.0783225	117.0789786	-5.60349528	[M+Na]+	0	1	C5H11NO2	-	-	-	Organic nitrogen compounds	Organonitrogen compounds	-
positive	pos-M140T489	140.0675405	8.147783333	140.0675405	HMDB0002141	N-Methyl-a-aminoisobutyric acid	117.0783225	117.0789786	-5.60349528	[M+Na]+	0	1	C5H11NO2	-	-	-	Organic acids and derivatives	Carboxylic acids and derivatives	-
positive	pos-M140T489	140.0675405	8.147783333	140.0675405	HMDB0003355	5-Aminopentanoic acid	117.0783225	117.0789786	-5.60349528	[M+Na]+	0	1	C5H11NO2	Blood;Feces;Saliva;Urine	Liver	-	Organic acids and derivatives	Carboxylic acids and derivatives	-
positive	pos-M140T489	140.0675405	8.147783333	140.0675405	HMDB0013716	Norvaline	117.0783225	117.0789786	-5.60349528	[M+Na]+	0	1	C5H11NO2	Blood;Feces;Urine	-	-	Organic acids and derivatives	Carboxylic acids and derivatives	Amino acids, peptides, and analogues
positive	pos-M140T489	140.0675405	8.147783333	140.0675405	HMDB0015550	Amyl Nitrite	117.0783225	117.0789786	-5.60349528	[M+Na]+	0	1	C5H11NO2	Blood;Urine	-	-	Organic nitrogen compounds	Organonitrogen compounds	-
positive	pos-M140T40	140.0674861	0.66265	140.0674861	HMDB0000043	Betaine	117.0782681	117.0789786	-6.068681675	[M+Na]+	0	1	C5H11NO2	Blood;Breast Milk;Feces;Saliva;Urine	Adipose Tissue;Adrenal Cortex;Adrenal Gland;Bladder;Fibroblasts;Gonads;Gut;Intestine;Kidney;Liver;Pancreas;Placenta;Platelet;Prostate;Skeletal Muscle;Skin;Spleen;Stratum Corneum;Testes	3-Phosphoglycerate dehydrogenase deficiency,SMP00721,null;Betaine Metabolism,SMP00123,map00260;Cystathionine Beta-Synthase Deficiency,SMP00177,null;Dihydropyrimidine Dehydrogenase Deficiency (DHPD),SMP00179,null;Dimethylglycine Dehydrogenase Deficiency,SMP00242,null;Dimethylglycine Dehydrogenase Deficiency,SMP00484,null;Glycine and Serine Metabolism,SMP00004,map00260;Glycine N-methyltransferase D…	Organic acids and derivatives	Carboxylic acids and derivatives	Amino acids, peptides, and analogues
positive	pos-M140T40	140.0674861	0.66265	140.0674861	HMDB0000883	L-Valine	117.0782681	117.0789786	-6.068681675	[M+Na]+	0	1	C5H11NO2	Blood;Breast Milk;Cerebrospinal Fluid (CSF);Feces;Saliva;Sweat;Urine	Epidermis;Fibroblasts	2-Methyl-3-Hydroxybutryl CoA Dehydrogenase Deficiency,SMP00137,null;3-Hydroxy-3-Methylglutaryl-CoA Lyase Deficiency,SMP00138,null;3-hydroxyisobutyric acid dehydrogenase deficiency,SMP00521,null;3-hydroxyisobutyric aciduria,SMP00522,null;3-Methylcrotonyl Coa Carboxylase Deficiency Type I,SMP00237,null;3-Methylglutaconic Aciduria Type I,SMP00139,null;3-Methylglutaconic Aciduria Type III,SMP00140,nu…	Organic acids and derivatives	Carboxylic acids and derivatives	Amino acids, peptides, and analogues
positive	pos-M140T40	140.0674861	0.66265	140.0674861	HMDB0000883	L-Valine	117.0782681	117.0789786	-6.068681675	[M+Na]+	0	1	C5H11NO2	Blood;Breast Milk;Cerebrospinal Fluid (CSF);Feces;Saliva;Sweat;Urine	Epidermis;Fibroblasts	2-Methyl-3-Hydroxybutryl CoA Dehydrogenase Deficiency,SMP00137,null;3-Hydroxy-3-Methylglutaryl-CoA Lyase Deficiency,SMP00138,null;3-hydroxyisobutyric acid dehydrogenase deficiency,SMP00521,null;3-hydroxyisobutyric aciduria,SMP00522,null;3-Methylcrotonyl Coa Carboxylase Deficiency Type I,SMP00237,null;3-Methylglutaconic Aciduria Type I,SMP00139,null;3-Methylglutaconic Aciduria Type III,SMP00140,nu…	Organic acids and derivatives	Carboxylic acids and derivatives	Amino acids, peptides, and analogues
positive	pos-M140T40	140.0674861	0.66265	140.0674861	HMDB0001382	Vaporole	117.0782681	117.0789786	-6.068681675	[M+Na]+	0	1	C5H11NO2	-	-	-	Organic nitrogen compounds	Organonitrogen compounds	-
positive	pos-M140T40	140.0674861	0.66265	140.0674861	HMDB0002141	N-Methyl-a-aminoisobutyric acid	117.0782681	117.0789786	-6.068681675	[M+Na]+	0	1	C5H11NO2	-	-	-	Organic acids and derivatives	Carboxylic acids and derivatives	-
positive	pos-M140T40	140.0674861	0.66265	140.0674861	HMDB0003355	5-Aminopentanoic acid	117.0782681	117.0789786	-6.068681675	[M+Na]+	0	1	C5H11NO2	Blood;Feces;Saliva;Urine	Liver	-	Organic acids and derivatives	Carboxylic acids and derivatives	-
positive	pos-M140T40	140.0674861	0.66265	140.0674861	HMDB0013716	Norvaline	117.0782681	117.0789786	-6.068681675	[M+Na]+	0	1	C5H11NO2	Blood;Feces;Urine	-	-	Organic acids and derivatives	Carboxylic acids and derivatives	Amino acids, peptides, and analogues
positive	pos-M140T40	140.0674861	0.66265	140.0674861	HMDB0015550	Amyl Nitrite	117.0782681	117.0789786	-6.068681675	[M+Na]+	0	1	C5H11NO2	Blood;Urine	-	-	Organic nitrogen compounds	Organonitrogen compounds	-
positive	pos-M140T507	140.0675885	8.446183333	140.0675885	HMDB0000043	Betaine	117.0783705	117.0789786	-5.193878442	[M+Na]+	0	1	C5H11NO2	Blood;Breast Milk;Feces;Saliva;Urine	Adipose Tissue;Adrenal Cortex;Adrenal Gland;Bladder;Fibroblasts;Gonads;Gut;Intestine;Kidney;Liver;Pancreas;Placenta;Platelet;Prostate;Skeletal Muscle;Skin;Spleen;Stratum Corneum;Testes	3-Phosphoglycerate dehydrogenase deficiency,SMP00721,null;Betaine Metabolism,SMP00123,map00260;Cystathionine Beta-Synthase Deficiency,SMP00177,null;Dihydropyrimidine Dehydrogenase Deficiency (DHPD),SMP00179,null;Dimethylglycine Dehydrogenase Deficiency,SMP00242,null;Dimethylglycine Dehydrogenase Deficiency,SMP00484,null;Glycine and Serine Metabolism,SMP00004,map00260;Glycine N-methyltransferase D…	Organic acids and derivatives	Carboxylic acids and derivatives	Amino acids, peptides, and analogues
positive	pos-M140T507	140.0675885	8.446183333	140.0675885	HMDB0000883	L-Valine	117.0783705	117.0789786	-5.193878442	[M+Na]+	0	1	C5H11NO2	Blood;Breast Milk;Cerebrospinal Fluid (CSF);Feces;Saliva;Sweat;Urine	Epidermis;Fibroblasts	2-Methyl-3-Hydroxybutryl CoA Dehydrogenase Deficiency,SMP00137,null;3-Hydroxy-3-Methylglutaryl-CoA Lyase Deficiency,SMP00138,null;3-hydroxyisobutyric acid dehydrogenase deficiency,SMP00521,null;3-hydroxyisobutyric aciduria,SMP00522,null;3-Methylcrotonyl Coa Carboxylase Deficiency Type I,SMP00237,null;3-Methylglutaconic Aciduria Type I,SMP00139,null;3-Methylglutaconic Aciduria Type III,SMP00140,nu…	Organic acids and derivatives	Carboxylic acids and derivatives	Amino acids, peptides, and analogues
positive	pos-M140T507	140.0675885	8.446183333	140.0675885	HMDB0000883	L-Valine	117.0783705	117.0789786	-5.193878442	[M+Na]+	0	1	C5H11NO2	Blood;Breast Milk;Cerebrospinal Fluid (CSF);Feces;Saliva;Sweat;Urine	Epidermis;Fibroblasts	2-Methyl-3-Hydroxybutryl CoA Dehydrogenase Deficiency,SMP00137,null;3-Hydroxy-3-Methylglutaryl-CoA Lyase Deficiency,SMP00138,null;3-hydroxyisobutyric acid dehydrogenase deficiency,SMP00521,null;3-hydroxyisobutyric aciduria,SMP00522,null;3-Methylcrotonyl Coa Carboxylase Deficiency Type I,SMP00237,null;3-Methylglutaconic Aciduria Type I,SMP00139,null;3-Methylglutaconic Aciduria Type III,SMP00140,nu…	Organic acids and derivatives	Carboxylic acids and derivatives	Amino acids, peptides, and analogues
positive	pos-M140T507	140.0675885	8.446183333	140.0675885	HMDB0001382	Vaporole	117.0783705	117.0789786	-5.193878442	[M+Na]+	0	1	C5H11NO2	-	-	-	Organic nitrogen compounds	Organonitrogen compounds	-
positive	pos-M140T507	140.0675885	8.446183333	140.0675885	HMDB0002141	N-Methyl-a-aminoisobutyric acid	117.0783705	117.0789786	-5.193878442	[M+Na]+	0	1	C5H11NO2	-	-	-	Organic acids and derivatives	Carboxylic acids and derivatives	-
positive	pos-M140T507	140.0675885	8.446183333	140.0675885	HMDB0003355	5-Aminopentanoic acid	117.0783705	117.0789786	-5.193878442	[M+Na]+	0	1	C5H11NO2	Blood;Feces;Saliva;Urine	Liver	-	Organic acids and derivatives	Carboxylic acids and derivatives	-
positive	pos-M140T507	140.0675885	8.446183333	140.0675885	HMDB0013716	Norvaline	117.0783705	117.0789786	-5.193878442	[M+Na]+	0	1	C5H11NO2	Blood;Feces;Urine	-	-	Organic acids and derivatives	Carboxylic acids and derivatives	Amino acids, peptides, and analogues
positive	pos-M140T507	140.0675885	8.446183333	140.0675885	HMDB0015550	Amyl Nitrite	117.0783705	117.0789786	-5.193878442	[M+Na]+	0	1	C5H11NO2	Blood;Urine	-	-	Organic nitrogen compounds	Organonitrogen compounds	-
positive	pos-M140T125	140.0674384	2.0915	140.0674384	HMDB0000043	Betaine	117.0782204	117.0789786	-6.475706673	[M+Na]+	0	1	C5H11NO2	Blood;Breast Milk;Feces;Saliva;Urine	Adipose Tissue;Adrenal Cortex;Adrenal Gland;Bladder;Fibroblasts;Gonads;Gut;Intestine;Kidney;Liver;Pancreas;Placenta;Platelet;Prostate;Skeletal Muscle;Skin;Spleen;Stratum Corneum;Testes	3-Phosphoglycerate dehydrogenase deficiency,SMP00721,null;Betaine Metabolism,SMP00123,map00260;Cystathionine Beta-Synthase Deficiency,SMP00177,null;Dihydropyrimidine Dehydrogenase Deficiency (DHPD),SMP00179,null;Dimethylglycine Dehydrogenase Deficiency,SMP00242,null;Dimethylglycine Dehydrogenase Deficiency,SMP00484,null;Glycine and Serine Metabolism,SMP00004,map00260;Glycine N-methyltransferase D…	Organic acids and derivatives	Carboxylic acids and derivatives	Amino acids, peptides, and analogues
positive	pos-M140T125	140.0674384	2.0915	140.0674384	HMDB0000883	L-Valine	117.0782204	117.0789786	-6.475706673	[M+Na]+	0	1	C5H11NO2	Blood;Breast Milk;Cerebrospinal Fluid (CSF);Feces;Saliva;Sweat;Urine	Epidermis;Fibroblasts	2-Methyl-3-Hydroxybutryl CoA Dehydrogenase Deficiency,SMP00137,null;3-Hydroxy-3-Methylglutaryl-CoA Lyase Deficiency,SMP00138,null;3-hydroxyisobutyric acid dehydrogenase deficiency,SMP00521,null;3-hydroxyisobutyric aciduria,SMP00522,null;3-Methylcrotonyl Coa Carboxylase Deficiency Type I,SMP00237,null;3-Methylglutaconic Aciduria Type I,SMP00139,null;3-Methylglutaconic Aciduria Type III,SMP00140,nu…	Organic acids and derivatives	Carboxylic acids and derivatives	Amino acids, peptides, and analogues
positive	pos-M140T125	140.0674384	2.0915	140.0674384	HMDB0000883	L-Valine	117.0782204	117.0789786	-6.475706673	[M+Na]+	0	1	C5H11NO2	Blood;Breast Milk;Cerebrospinal Fluid (CSF);Feces;Saliva;Sweat;Urine	Epidermis;Fibroblasts	2-Methyl-3-Hydroxybutryl CoA Dehydrogenase Deficiency,SMP00137,null;3-Hydroxy-3-Methylglutaryl-CoA Lyase Deficiency,SMP00138,null;3-hydroxyisobutyric acid dehydrogenase deficiency,SMP00521,null;3-hydroxyisobutyric aciduria,SMP00522,null;3-Methylcrotonyl Coa Carboxylase Deficiency Type I,SMP00237,null;3-Methylglutaconic Aciduria Type I,SMP00139,null;3-Methylglutaconic Aciduria Type III,SMP00140,nu…	Organic acids and derivatives	Carboxylic acids and derivatives	Amino acids, peptides, and analogues
positive	pos-M140T125	140.0674384	2.0915	140.0674384	HMDB0001382	Vaporole	117.0782204	117.0789786	-6.475706673	[M+Na]+	0	1	C5H11NO2	-	-	-	Organic nitrogen compounds	Organonitrogen compounds	-
positive	pos-M140T125	140.0674384	2.0915	140.0674384	HMDB0002141	N-Methyl-a-aminoisobutyric acid	117.0782204	117.0789786	-6.475706673	[M+Na]+	0	1	C5H11NO2	-	-	-	Organic acids and derivatives	Carboxylic acids and derivatives	-
positive	pos-M140T125	140.0674384	2.0915	140.0674384	HMDB0003355	5-Aminopentanoic acid	117.0782204	117.0789786	-6.475706673	[M+Na]+	0	1	C5H11NO2	Blood;Feces;Saliva;Urine	Liver	-	Organic acids and derivatives	Carboxylic acids and derivatives	-
positive	pos-M140T125	140.0674384	2.0915	140.0674384	HMDB0013716	Norvaline	117.0782204	117.0789786	-6.475706673	[M+Na]+	0	1	C5H11NO2	Blood;Feces;Urine	-	-	Organic acids and derivatives	Carboxylic acids and derivatives	Amino acids, peptides, and analogues
positive	pos-M140T125	140.0674384	2.0915	140.0674384	HMDB0015550	Amyl Nitrite	117.0782204	117.0789786	-6.475706673	[M+Na]+	0	1	C5H11NO2	Blood;Urine	-	-	Organic nitrogen compounds	Organonitrogen compounds	-
positive	pos-M141T90	140.9862292	1.499866667	140.9862292	HMDB0142001	(2-oxoethoxy)sulfonic acid	139.9789532	139.9779444	7.20714052	[M+H]+	0	1	C2H4O5S	-	-	-	Organic acids and derivatives	Organic sulfuric acids and derivatives	Sulfuric acid esters
positive	pos-M141T90	140.9862292	1.499866667	140.9862292	HMDB0031875	Methyl (methylthio)methyl disulfide	139.9789532	139.9788123	1.006707463	[M+H]+	0	1	C3H8S3	Feces	-	-	Organosulfur compounds	Organic disulfides	Dialkyldisulfides
positive	pos-M141T90	140.9862292	1.499866667	140.9862292	HMDB0038891	Ethyl methyl trisulfide	139.9789532	139.9788123	1.006707463	[M+H]+	0	1	C3H8S3	-	-	-	Organosulfur compounds	Organic trisulfides	null
positive	pos-M141T490	140.9949479	8.162866667	140.9949479	HMDB0001494	Acetylphosphate	139.9876719	139.9874598	1.515476417	[M+H]+	0	1	C2H5O5P	-	-	Leigh Syndrome,SMP00196,null;Primary hyperoxaluria II, PH2,SMP00558,null;Pyruvate Decarboxylase E1 Component Deficiency (PDHE1 Deficiency),SMP00334,null;Pyruvate Dehydrogenase Complex Deficiency,SMP00212,null;Pyruvate kinase deficiency,SMP00559,null;Pyruvate Metabolism,SMP00060,map00620	Organic acids and derivatives	Organic phosphoric acids and derivatives	Phosphate esters
positive	pos-M141T490	140.9949479	8.162866667	140.9949479	HMDB0004110	Phosphonoacetate	139.9876719	139.9874598	1.515476417	[M+H]+	0	1	C2H5O5P	-	Fibroblasts	-	Organic acids and derivatives	Organic phosphonic acids and derivatives	-
positive	pos-M141T490	140.9949479	8.162866667	140.9949479	HMDB0000005	2-Ketobutyric acid	102.0317899	102.0316941	0.939626602	[M+K]+	0	1	C4H6O3	Blood;Cerebrospinal Fluid (CSF);Saliva;Urine	-	3-Phosphoglycerate dehydrogenase deficiency,SMP00721,null;Cystathionine Beta-Synthase Deficiency,SMP00177,null;Dihydropyrimidine Dehydrogenase Deficiency (DHPD),SMP00179,null;Dimethylglycine Dehydrogenase Deficiency,SMP00242,null;Dimethylglycine Dehydrogenase Deficiency,SMP00484,null;Gamma-cystathionase deficiency (CTH),SMP00514,null;Glycine and Serine Metabolism,SMP00004,map00260;Glycine N-methy…	Organic acids and derivatives	Keto acids and derivatives	Short-chain keto acids and derivatives
positive	pos-M141T490	140.9949479	8.162866667	140.9949479	HMDB0000005	2-Ketobutyric acid	102.0317899	102.0316941	0.939626602	[M+K]+	0	1	C4H6O3	Blood;Cerebrospinal Fluid (CSF);Saliva;Urine	-	3-Phosphoglycerate dehydrogenase deficiency,SMP00721,null;Cystathionine Beta-Synthase Deficiency,SMP00177,null;Dihydropyrimidine Dehydrogenase Deficiency (DHPD),SMP00179,null;Dimethylglycine Dehydrogenase Deficiency,SMP00242,null;Dimethylglycine Dehydrogenase Deficiency,SMP00484,null;Gamma-cystathionase deficiency (CTH),SMP00514,null;Glycine and Serine Metabolism,SMP00004,map00260;Glycine N-methy…	Organic acids and derivatives	Keto acids and derivatives	Short-chain keto acids and derivatives
positive	pos-M141T490	140.9949479	8.162866667	140.9949479	HMDB0000060	Acetoacetic acid	102.0317899	102.0316941	0.939626602	[M+K]+	0	1	C4H6O3	Blood;Cellular Cytoplasm;Cerebrospinal Fluid (CSF);Feces;Saliva;Urine	Fibroblasts;Liver;Lymphocyte;Neuron;Spleen	2-Methyl-3-Hydroxybutryl CoA Dehydrogenase Deficiency,SMP00137,null;3-Hydroxy-3-Methylglutaryl-CoA Lyase Deficiency,SMP00138,null;3-hydroxyisobutyric acid dehydrogenase deficiency,SMP00521,null;3-hydroxyisobutyric aciduria,SMP00522,null;3-Methylcrotonyl Coa Carboxylase Deficiency Type I,SMP00237,null;3-Methylglutaconic Aciduria Type I,SMP00139,null;3-Methylglutaconic Aciduria Type III,SMP00140,nu…	Organic acids and derivatives	Keto acids and derivatives	Short-chain keto acids and derivatives
positive	pos-M141T490	140.9949479	8.162866667	140.9949479	HMDB0001172	2-Methyl-3-oxopropanoic acid	102.0317899	102.0316941	0.939626602	[M+K]+	0	1	C4H6O3	-	-	-	Organic oxygen compounds	Organooxygen compounds	-
positive	pos-M141T490	140.9949479	8.162866667	140.9949479	HMDB0001259	Succinic acid semialdehyde	102.0317899	102.0316941	0.939626602	[M+K]+	0	1	C4H6O3	Cerebrospinal Fluid (CSF);Urine	Testes	2-Hydroxyglutric Aciduria (D And L Form),SMP00136,null;4-Hydroxybutyric Aciduria/Succinic Semialdehyde Dehydrogenase Deficiency,SMP00243,null;Glutamate Metabolism,SMP00072,map00250;Homocarnosinosis,SMP00385,null;Hyperinsulinism-Hyperammonemia Syndrome,SMP00339,null;Succinic semialdehyde dehydrogenase deficiency,SMP00567,null	Lipids and lipid-like molecules	Fatty Acyls	-
positive	pos-M141T490	140.9949479	8.162866667	140.9949479	HMDB0002217	(S)-Methylmalonic acid semialdehyde	102.0317899	102.0316941	0.939626602	[M+K]+	0	1	C4H6O3	-	-	2-Methyl-3-Hydroxybutryl CoA Dehydrogenase Deficiency,SMP00137,null;3-Hydroxy-3-Methylglutaryl-CoA Lyase Deficiency,SMP00138,null;3-hydroxyisobutyric acid dehydrogenase deficiency,SMP00521,null;3-hydroxyisobutyric aciduria,SMP00522,null;3-Methylcrotonyl Coa Carboxylase Deficiency Type I,SMP00237,null;3-Methylglutaconic Aciduria Type I,SMP00139,null;3-Methylglutaconic Aciduria Type III,SMP00140,nu…	Organic oxygen compounds	Organooxygen compounds	-
positive	pos-M141T490	140.9949479	8.162866667	140.9949479	HMDB0003381	4-Hydroxycrotonic acid	102.0317899	102.0316941	0.939626602	[M+K]+	0	1	C4H6O3	-	-	-	Lipids and lipid-like molecules	Fatty Acyls	-
positive	pos-M141T490	140.9949479	8.162866667	140.9949479	HMDB0031646	Acetic anhydride	102.0317899	102.0316941	0.939626602	[M+K]+	0	1	C4H6O3	Feces	-	-	Organic acids and derivatives	Carboxylic acids and derivatives	-
positive	pos-M141T157	141.0900834	2.612033333	141.0900834	HMDB0032311	2,4-Hexadienyl acetate	140.0828074	140.0837296	-6.583263398	[M+H]+	0	1	C8H12O2	-	-	-	Organic acids and derivatives	Carboxylic acids and derivatives	Carboxylic acid derivatives
positive	pos-M141T157	141.0900834	2.612033333	141.0900834	HMDB0036176	3-Ethyl-2-hydroxy-4-methyl-2-cyclopenten-1-one	140.0828074	140.0837296	-6.583263398	[M+H]+	0	1	C8H12O2	-	-	-	Organic oxygen compounds	Organooxygen compounds	-
positive	pos-M141T157	141.0900834	2.612033333	141.0900834	HMDB0037167	3-Ethyl-5-methyl-1,2-cyclopentanedione	140.0828074	140.0837296	-6.583263398	[M+H]+	0	1	C8H12O2	-	-	-	Organooxygen compounds	Carbonyl compounds	Ketones
positive	pos-M141T157	141.0900834	2.612033333	141.0900834	HMDB0037196	Ethyl 2-methyl-3,4-pentadienoate	140.0828074	140.0837296	-6.583263398	[M+H]+	0	1	C8H12O2	-	-	-	Lipids and lipid-like molecules	Fatty Acyls	Fatty acid esters
positive	pos-M141T157	141.0900834	2.612033333	141.0900834	HMDB0037625	Allyl tiglate	140.0828074	140.0837296	-6.583263398	[M+H]+	0	1	C8H12O2	-	-	-	Lipids and lipid-like molecules	Fatty Acyls	Fatty acid esters
positive	pos-M141T157	141.0900834	2.612033333	141.0900834	HMDB0039651	3-Propyl-1,2-cyclopentanedione	140.0828074	140.0837296	-6.583263398	[M+H]+	0	1	C8H12O2	-	-	-	Organic oxygen compounds	Organooxygen compounds	-
positive	pos-M141T157	141.0900834	2.612033333	141.0900834	HMDB0039652	2-Hydroxy-3,4,5-trimethyl-2-cyclopenten-1-one	140.0828074	140.0837296	-6.583263398	[M+H]+	0	1	C8H12O2	-	-	-	Organic oxygen compounds	Organooxygen compounds	-
positive	pos-M141T157	141.0900834	2.612033333	141.0900834	HMDB0039673	4-Ethyl-2-hydroxy-3-methyl-2-cyclopenten-1-one	140.0828074	140.0837296	-6.583263398	[M+H]+	0	1	C8H12O2	-	-	-	Organic oxygen compounds	Organooxygen compounds	-
positive	pos-M141T157	141.0900834	2.612033333	141.0900834	HMDB0039680	3,5,5-Trimethyl-1,2-cyclopentanedione	140.0828074	140.0837296	-6.583263398	[M+H]+	0	1	C8H12O2	-	-	-	Organic oxygen compounds	Organooxygen compounds	-
positive	pos-M141T157	141.0900834	2.612033333	141.0900834	HMDB0039681	3-Isopropyl-1,2-cyclopentanedione	140.0828074	140.0837296	-6.583263398	[M+H]+	0	1	C8H12O2	-	-	-	Organic oxygen compounds	Organooxygen compounds	-
positive	pos-M141T157	141.0900834	2.612033333	141.0900834	HMDB0040463	Ethyl sorbate	140.0828074	140.0837296	-6.583263398	[M+H]+	0	1	C8H12O2	-	-	-	Lipids and lipid-like molecules	Fatty Acyls	-
positive	pos-M141T157	141.0900834	2.612033333	141.0900834	HMDB0040526	3,4,4-Trimethyl-1,2-cyclopentanedione	140.0828074	140.0837296	-6.583263398	[M+H]+	0	1	C8H12O2	-	-	-	Organooxygen compounds	Carbonyl compounds	Ketones
positive	pos-M141T157	141.0900834	2.612033333	141.0900834	HMDB0060682	2-Propyl-2,4-pentadienoic acid	140.0828074	140.0837296	-6.583263398	[M+H]+	0	1	C8H12O2	Blood;Urine	Kidney;Liver	Valproic Acid Metabolism Pathway,SMP00635,null	Lipids and lipid-like molecules	Fatty Acyls	-
positive	pos-M141T292_1	141.0901374	4.863366667	141.0901374	HMDB0032311	2,4-Hexadienyl acetate	140.0828614	140.0837296	-6.197878506	[M+H]+	0	1	C8H12O2	-	-	-	Organic acids and derivatives	Carboxylic acids and derivatives	Carboxylic acid derivatives
positive	pos-M141T292_1	141.0901374	4.863366667	141.0901374	HMDB0036176	3-Ethyl-2-hydroxy-4-methyl-2-cyclopenten-1-one	140.0828614	140.0837296	-6.197878506	[M+H]+	0	1	C8H12O2	-	-	-	Organic oxygen compounds	Organooxygen compounds	-
positive	pos-M141T292_1	141.0901374	4.863366667	141.0901374	HMDB0037167	3-Ethyl-5-methyl-1,2-cyclopentanedione	140.0828614	140.0837296	-6.197878506	[M+H]+	0	1	C8H12O2	-	-	-	Organooxygen compounds	Carbonyl compounds	Ketones
positive	pos-M141T292_1	141.0901374	4.863366667	141.0901374	HMDB0037196	Ethyl 2-methyl-3,4-pentadienoate	140.0828614	140.0837296	-6.197878506	[M+H]+	0	1	C8H12O2	-	-	-	Lipids and lipid-like molecules	Fatty Acyls	Fatty acid esters
positive	pos-M141T292_1	141.0901374	4.863366667	141.0901374	HMDB0037625	Allyl tiglate	140.0828614	140.0837296	-6.197878506	[M+H]+	0	1	C8H12O2	-	-	-	Lipids and lipid-like molecules	Fatty Acyls	Fatty acid esters
positive	pos-M141T292_1	141.0901374	4.863366667	141.0901374	HMDB0039651	3-Propyl-1,2-cyclopentanedione	140.0828614	140.0837296	-6.197878506	[M+H]+	0	1	C8H12O2	-	-	-	Organic oxygen compounds	Organooxygen compounds	-
positive	pos-M141T292_1	141.0901374	4.863366667	141.0901374	HMDB0039652	2-Hydroxy-3,4,5-trimethyl-2-cyclopenten-1-one	140.0828614	140.0837296	-6.197878506	[M+H]+	0	1	C8H12O2	-	-	-	Organic oxygen compounds	Organooxygen compounds	-
positive	pos-M141T292_1	141.0901374	4.863366667	141.0901374	HMDB0039673	4-Ethyl-2-hydroxy-3-methyl-2-cyclopenten-1-one	140.0828614	140.0837296	-6.197878506	[M+H]+	0	1	C8H12O2	-	-	-	Organic oxygen compounds	Organooxygen compounds	-
positive	pos-M141T292_1	141.0901374	4.863366667	141.0901374	HMDB0039680	3,5,5-Trimethyl-1,2-cyclopentanedione	140.0828614	140.0837296	-6.197878506	[M+H]+	0	1	C8H12O2	-	-	-	Organic oxygen compounds	Organooxygen compounds	-
positive	pos-M141T292_1	141.0901374	4.863366667	141.0901374	HMDB0039681	3-Isopropyl-1,2-cyclopentanedione	140.0828614	140.0837296	-6.197878506	[M+H]+	0	1	C8H12O2	-	-	-	Organic oxygen compounds	Organooxygen compounds	-
positive	pos-M141T292_1	141.0901374	4.863366667	141.0901374	HMDB0040463	Ethyl sorbate	140.0828614	140.0837296	-6.197878506	[M+H]+	0	1	C8H12O2	-	-	-	Lipids and lipid-like molecules	Fatty Acyls	-
positive	pos-M141T292_1	141.0901374	4.863366667	141.0901374	HMDB0040526	3,4,4-Trimethyl-1,2-cyclopentanedione	140.0828614	140.0837296	-6.197878506	[M+H]+	0	1	C8H12O2	-	-	-	Organooxygen compounds	Carbonyl compounds	Ketones
positive	pos-M141T292_1	141.0901374	4.863366667	141.0901374	HMDB0060682	2-Propyl-2,4-pentadienoic acid	140.0828614	140.0837296	-6.197878506	[M+H]+	0	1	C8H12O2	Blood;Urine	Kidney;Liver	Valproic Acid Metabolism Pathway,SMP00635,null	Lipids and lipid-like molecules	Fatty Acyls	-
positive	pos-M141T292_2	141.1265888	4.864833333	141.1265888	HMDB0030957	(3Z,6Z)-3,6-Nonadien-1-ol	140.1193128	140.1201151	-5.726272493	[M+H]+	0	1	C9H16O	-	-	-	Lipids and lipid-like molecules	Fatty Acyls	-
positive	pos-M141T292_2	141.1265888	4.864833333	141.1265888	HMDB0030958	(Z)-6-Nonenal	140.1193128	140.1201151	-5.726272493	[M+H]+	0	1	C9H16O	-	-	-	Organooxygen compounds	Carbonyl compounds	Aldehydes
positive	pos-M141T292_2	141.1265888	4.864833333	141.1265888	HMDB0031262	2,6-Nonadien-1-ol	140.1193128	140.1201151	-5.726272493	[M+H]+	0	1	C9H16O	-	-	-	Lipids and lipid-like molecules	Fatty Acyls	-
positive	pos-M141T292_2	141.1265888	4.864833333	141.1265888	HMDB0031269	2-Nonenal	140.1193128	140.1201151	-5.726272493	[M+H]+	0	1	C9H16O	Blood;Feces;Saliva;Urine	-	-	Organic oxygen compounds	Organooxygen compounds	-
positive	pos-M141T292_2	141.1265888	4.864833333	141.1265888	HMDB0031834	(±)-2,6-Dimethyl-5-heptenal	140.1193128	140.1201151	-5.726272493	[M+H]+	0	1	C9H16O	-	-	-	Organic oxygen compounds	Organooxygen compounds	-
positive	pos-M141T292_2	141.1265888	4.864833333	141.1265888	HMDB0032535	trans-4-Nonenal	140.1193128	140.1201151	-5.726272493	[M+H]+	0	1	C9H16O	-	-	-	Organooxygen compounds	Carbonyl compounds	Aldehydes
positive	pos-M141T292_2	141.1265888	4.864833333	141.1265888	HMDB0033554	2-Methyl-2-octenal	140.1193128	140.1201151	-5.726272493	[M+H]+	0	1	C9H16O	-	-	-	Organic oxygen compounds	Organooxygen compounds	-
positive	pos-M141T292_2	141.1265888	4.864833333	141.1265888	HMDB0033794	(±)-2,2,6-Trimethylcyclohexanone	140.1193128	140.1201151	-5.726272493	[M+H]+	0	1	C9H16O	-	-	-	Organic oxygen compounds	Organooxygen compounds	-
positive	pos-M141T292_2	141.1265888	4.864833333	141.1265888	HMDB0034758	8-Nonen-3-one	140.1193128	140.1201151	-5.726272493	[M+H]+	0	1	C9H16O	-	-	-	Organic oxygen compounds	Organooxygen compounds	-
positive	pos-M141T292_2	141.1265888	4.864833333	141.1265888	HMDB0034761	5-Nonen-2-one	140.1193128	140.1201151	-5.726272493	[M+H]+	0	1	C9H16O	-	-	-	Organic oxygen compounds	Organooxygen compounds	-
positive	pos-M141T292_2	141.1265888	4.864833333	141.1265888	HMDB0034764	3-Nonen-2-one	140.1193128	140.1201151	-5.726272493	[M+H]+	0	1	C9H16O	-	-	-	Organic oxygen compounds	Organooxygen compounds	-
positive	pos-M141T292_2	141.1265888	4.864833333	141.1265888	HMDB0034845	2,4-Nonadien-1-ol	140.1193128	140.1201151	-5.726272493	[M+H]+	0	1	C9H16O	-	-	-	Lipids and lipid-like molecules	Fatty Acyls	Fatty alcohols
positive	pos-M141T292_2	141.1265888	4.864833333	141.1265888	HMDB0035916	(E)-2-Nonen-4-one	140.1193128	140.1201151	-5.726272493	[M+H]+	0	1	C9H16O	-	-	-	Organic oxygen compounds	Organooxygen compounds	-
positive	pos-M141T292_2	141.1265888	4.864833333	141.1265888	HMDB0035926	8-Nonen-2-one	140.1193128	140.1201151	-5.726272493	[M+H]+	0	1	C9H16O	-	-	-	Organic oxygen compounds	Organooxygen compounds	-
positive	pos-M141T292_2	141.1265888	4.864833333	141.1265888	HMDB0035927	1-Nonen-4-one	140.1193128	140.1201151	-5.726272493	[M+H]+	0	1	C9H16O	-	-	-	Organic oxygen compounds	Organooxygen compounds	-
positive	pos-M141T292_2	141.1265888	4.864833333	141.1265888	HMDB0037001	Santene hydrate	140.1193128	140.1201151	-5.726272493	[M+H]+	0	1	C9H16O	-	-	-	Lipids and lipid-like molecules	Prenol lipids	Monoterpenoids
positive	pos-M141T292_2	141.1265888	4.864833333	141.1265888	HMDB0037150	2-Ethyl-2-heptenal	140.1193128	140.1201151	-5.726272493	[M+H]+	0	1	C9H16O	-	-	-	Organooxygen compounds	Carbonyl compounds	Aldehydes
positive	pos-M141T292_2	141.1265888	4.864833333	141.1265888	HMDB0037170	3-Methylene-2-octanone	140.1193128	140.1201151	-5.726272493	[M+H]+	0	1	C9H16O	-	-	-	Organooxygen compounds	Carbonyl compounds	Alpha,beta-unsaturated carbonyl compounds
positive	pos-M141T292_2	141.1265888	4.864833333	141.1265888	HMDB0038067	(3E,6Z)-3,6-Nonadien-1-ol	140.1193128	140.1201151	-5.726272493	[M+H]+	0	1	C9H16O	-	-	-	Lipids and lipid-like molecules	Fatty Acyls	Fatty alcohols
positive	pos-M141T292_2	141.1265888	4.864833333	141.1265888	HMDB0038400	(2xi,4xi)-2,4-Nonadien-1-ol	140.1193128	140.1201151	-5.726272493	[M+H]+	0	1	C9H16O	-	-	-	Lipids and lipid-like molecules	Fatty Acyls	-
positive	pos-M141T292_2	141.1265888	4.864833333	141.1265888	HMDB0039461	7-Methyl-3-octen-2-one	140.1193128	140.1201151	-5.726272493	[M+H]+	0	1	C9H16O	-	-	-	Organooxygen compounds	Carbonyl compounds	Alpha,beta-unsaturated carbonyl compounds
positive	pos-M141T292_2	141.1265888	4.864833333	141.1265888	HMDB0059828	3-Nonen-5-one	140.1193128	140.1201151	-5.726272493	[M+H]+	0	1	C9H16O	-	-	-	Organic oxygen compounds	Organooxygen compounds	-
positive	pos-M141T292_2	141.1265888	4.864833333	141.1265888	HMDB0062671	(3E)-2,3,4-trimethylhex-3-enal	140.1193128	140.1201151	-5.72627963	[M+H]+	0	1	C9H16O	-	-	-	Organic oxygen compounds	Organooxygen compounds	Carbonyl compounds
positive	pos-M141T189	141.1266165	3.141708333	141.1266165	HMDB0030957	(3Z,6Z)-3,6-Nonadien-1-ol	140.1193405	140.1201151	-5.528375546	[M+H]+	0	1	C9H16O	-	-	-	Lipids and lipid-like molecules	Fatty Acyls	-
positive	pos-M141T189	141.1266165	3.141708333	141.1266165	HMDB0030958	(Z)-6-Nonenal	140.1193405	140.1201151	-5.528375546	[M+H]+	0	1	C9H16O	-	-	-	Organooxygen compounds	Carbonyl compounds	Aldehydes
positive	pos-M141T189	141.1266165	3.141708333	141.1266165	HMDB0031262	2,6-Nonadien-1-ol	140.1193405	140.1201151	-5.528375546	[M+H]+	0	1	C9H16O	-	-	-	Lipids and lipid-like molecules	Fatty Acyls	-
positive	pos-M141T189	141.1266165	3.141708333	141.1266165	HMDB0031269	2-Nonenal	140.1193405	140.1201151	-5.528375546	[M+H]+	0	1	C9H16O	Blood;Feces;Saliva;Urine	-	-	Organic oxygen compounds	Organooxygen compounds	-
positive	pos-M141T189	141.1266165	3.141708333	141.1266165	HMDB0031834	(±)-2,6-Dimethyl-5-heptenal	140.1193405	140.1201151	-5.528375546	[M+H]+	0	1	C9H16O	-	-	-	Organic oxygen compounds	Organooxygen compounds	-
positive	pos-M141T189	141.1266165	3.141708333	141.1266165	HMDB0032535	trans-4-Nonenal	140.1193405	140.1201151	-5.528375546	[M+H]+	0	1	C9H16O	-	-	-	Organooxygen compounds	Carbonyl compounds	Aldehydes
positive	pos-M141T189	141.1266165	3.141708333	141.1266165	HMDB0033554	2-Methyl-2-octenal	140.1193405	140.1201151	-5.528375546	[M+H]+	0	1	C9H16O	-	-	-	Organic oxygen compounds	Organooxygen compounds	-
positive	pos-M141T189	141.1266165	3.141708333	141.1266165	HMDB0033794	(±)-2,2,6-Trimethylcyclohexanone	140.1193405	140.1201151	-5.528375546	[M+H]+	0	1	C9H16O	-	-	-	Organic oxygen compounds	Organooxygen compounds	-
positive	pos-M141T189	141.1266165	3.141708333	141.1266165	HMDB0034758	8-Nonen-3-one	140.1193405	140.1201151	-5.528375546	[M+H]+	0	1	C9H16O	-	-	-	Organic oxygen compounds	Organooxygen compounds	-
positive	pos-M141T189	141.1266165	3.141708333	141.1266165	HMDB0034761	5-Nonen-2-one	140.1193405	140.1201151	-5.528375546	[M+H]+	0	1	C9H16O	-	-	-	Organic oxygen compounds	Organooxygen compounds	-
positive	pos-M141T189	141.1266165	3.141708333	141.1266165	HMDB0034764	3-Nonen-2-one	140.1193405	140.1201151	-5.528375546	[M+H]+	0	1	C9H16O	-	-	-	Organic oxygen compounds	Organooxygen compounds	-
positive	pos-M141T189	141.1266165	3.141708333	141.1266165	HMDB0034845	2,4-Nonadien-1-ol	140.1193405	140.1201151	-5.528375546	[M+H]+	0	1	C9H16O	-	-	-	Lipids and lipid-like molecules	Fatty Acyls	Fatty alcohols
positive	pos-M141T189	141.1266165	3.141708333	141.1266165	HMDB0035916	(E)-2-Nonen-4-one	140.1193405	140.1201151	-5.528375546	[M+H]+	0	1	C9H16O	-	-	-	Organic oxygen compounds	Organooxygen compounds	-
positive	pos-M141T189	141.1266165	3.141708333	141.1266165	HMDB0035926	8-Nonen-2-one	140.1193405	140.1201151	-5.528375546	[M+H]+	0	1	C9H16O	-	-	-	Organic oxygen compounds	Organooxygen compounds	-
positive	pos-M141T189	141.1266165	3.141708333	141.1266165	HMDB0035927	1-Nonen-4-one	140.1193405	140.1201151	-5.528375546	[M+H]+	0	1	C9H16O	-	-	-	Organic oxygen compounds	Organooxygen compounds	-
positive	pos-M141T189	141.1266165	3.141708333	141.1266165	HMDB0037001	Santene hydrate	140.1193405	140.1201151	-5.528375546	[M+H]+	0	1	C9H16O	-	-	-	Lipids and lipid-like molecules	Prenol lipids	Monoterpenoids
positive	pos-M141T189	141.1266165	3.141708333	141.1266165	HMDB0037150	2-Ethyl-2-heptenal	140.1193405	140.1201151	-5.528375546	[M+H]+	0	1	C9H16O	-	-	-	Organooxygen compounds	Carbonyl compounds	Aldehydes
positive	pos-M141T189	141.1266165	3.141708333	141.1266165	HMDB0037170	3-Methylene-2-octanone	140.1193405	140.1201151	-5.528375546	[M+H]+	0	1	C9H16O	-	-	-	Organooxygen compounds	Carbonyl compounds	Alpha,beta-unsaturated carbonyl compounds
positive	pos-M141T189	141.1266165	3.141708333	141.1266165	HMDB0038067	(3E,6Z)-3,6-Nonadien-1-ol	140.1193405	140.1201151	-5.528375546	[M+H]+	0	1	C9H16O	-	-	-	Lipids and lipid-like molecules	Fatty Acyls	Fatty alcohols
positive	pos-M141T189	141.1266165	3.141708333	141.1266165	HMDB0038400	(2xi,4xi)-2,4-Nonadien-1-ol	140.1193405	140.1201151	-5.528375546	[M+H]+	0	1	C9H16O	-	-	-	Lipids and lipid-like molecules	Fatty Acyls	-
positive	pos-M141T189	141.1266165	3.141708333	141.1266165	HMDB0039461	7-Methyl-3-octen-2-one	140.1193405	140.1201151	-5.528375546	[M+H]+	0	1	C9H16O	-	-	-	Organooxygen compounds	Carbonyl compounds	Alpha,beta-unsaturated carbonyl compounds
positive	pos-M141T189	141.1266165	3.141708333	141.1266165	HMDB0059828	3-Nonen-5-one	140.1193405	140.1201151	-5.528375546	[M+H]+	0	1	C9H16O	-	-	-	Organic oxygen compounds	Organooxygen compounds	-
positive	pos-M141T189	141.1266165	3.141708333	141.1266165	HMDB0062671	(3E)-2,3,4-trimethylhex-3-enal	140.1193405	140.1201151	-5.528382682	[M+H]+	0	1	C9H16O	-	-	-	Organic oxygen compounds	Organooxygen compounds	Carbonyl compounds
positive	pos-M142T490	141.982262	8.16835	141.982262	HMDB0039433	1,2,4-Trithiolane	123.948439	123.9475122	7.477631141	[M+NH4]+	0	1	C2H4S3	-	-	-	Organoheterocyclic compounds	Trithiolanes	-
positive	pos-M142T56	142.0253408	0.9364	142.0253408	HMDB0029188	5-Hydroxymethyl-2-furanoate	141.0180648	141.0187836	-5.097378352	[M+H]+	0	1	C6H5O4	-	-	-	Organoheterocyclic compounds	Furans	-
positive	pos-M142T56	142.0253408	0.9364	142.0253408	HMDB0000224	O-Phosphoethanolamine	141.0180648	141.0190943	-7.299997921	[M+H]+	0	1	C2H8NO4P	Blood;Cerebrospinal Fluid (CSF);Feces;Saliva;Urine	-	Fabry disease,SMP00525,null;Gaucher Disease,SMP00349,null;Globoid Cell Leukodystrophy,SMP00348,null;Krabbe disease,SMP00526,null;Lamivudine Metabolism Pathway,SMP00649,null;Metachromatic Leukodystrophy (MLD),SMP00347,null;PE Test,SMP29978,null;Phosphatidylcholine Biosynthesis,SMP14212,null;Phosphatidylcholine Biosynthesis PC(11D3/11D3),SMP30241,null;Phosphatidylcholine Biosynthesis PC(11D3/11D5),…
iosynthesis PC(20:1(11Z)/20:3(8Z,11Z,14Z)),SMP14608,null;Phosphatidylcholine Biosynthesis PC(20:1(11Z)/20:4(5Z,8Z,11Z,14Z)),SMP14609,null;Phosphatidylcholine Biosynthesis PC(20:1(11Z)/20:4(8Z,11Z,14Z,17Z)),SMP14610,null;Phosphatidylcholine Biosynthesis PC(20:1(11Z)/20:5(5Z,8Z,11Z,14Z,17Z)),SMP14611,null;Phosphatidylcholine Biosynthesis PC(20:1(11Z)/22:0),SMP14612,null;Phosphatidylcholine Biosynth…
choline Biosynthesis PC(24:0/18:2(9Z,12Z)),SMP15006,null;Phosphatidylcholine Biosynthesis PC(24:0/18:3(6Z,9Z,12Z)),SMP15007,null;Phosphatidylcholine Biosynthesis PC(24:0/18:3(9Z,12Z,15Z)),SMP15008,null;Phosphatidylcholine Biosynthesis PC(24:0/18:4(6Z,9Z,12Z,15Z)),SMP15009,null;Phosphatidylcholine Biosynthesis PC(24:0/20:0),SMP15010,null;Phosphatidylcholine Biosynthesis PC(24:0/20:1(11Z)),SMP15011…
ll;Phosphatidylethanolamine Biosynthesis PE(18:3(9Z,12Z,15Z)/20:3(5Z,8Z,11Z)),SMP15360,null;Phosphatidylethanolamine Biosynthesis PE(18:3(9Z,12Z,15Z)/20:3(8Z,11Z,14Z)),SMP15361,null;Phosphatidylethanolamine Biosynthesis PE(18:3(9Z,12Z,15Z)/20:4(5Z,8Z,11Z,14Z)),SMP15362,null;Phosphatidylethanolamine Biosynthesis PE(18:3(9Z,12Z,15Z)/20:4(8Z,11Z,14Z,17Z)),SMP15363,null;Phosphatidylethanolamine Biosy…
6Z)/22:5(4Z,7Z,10Z,13Z,16Z)),SMP15746,null;Phosphatidylethanolamine Biosynthesis PE(22:4(7Z,10Z,13Z,16Z)/22:5(7Z,10Z,13Z,16Z,19Z)),SMP15747,null;Phosphatidylethanolamine Biosynthesis PE(22:4(7Z,10Z,13Z,16Z)/22:6(4Z,7Z,10Z,13Z,16Z,19Z)),SMP15748,null;Phosphatidylethanolamine Biosynthesis PE(22:4(7Z,10Z,13Z,16Z)/24:0),SMP15749,null;Phosphatidylethanolamine Biosynthesis PE(22:4(7Z,10Z,13Z,16Z)/24:1(…	Organic acids and derivatives	Organic phosphoric acids and derivatives	-
positive	pos-M142T56	142.0253408	0.9364	142.0253408	HMDB0000224	O-Phosphoethanolamine	141.0180648	141.0190943	-7.299997921	[M+H]+	0	1	C2H8NO4P	Blood;Cerebrospinal Fluid (CSF);Feces;Saliva;Urine	-	Fabry disease,SMP00525,null;Gaucher Disease,SMP00349,null;Globoid Cell Leukodystrophy,SMP00348,null;Krabbe disease,SMP00526,null;Lamivudine Metabolism Pathway,SMP00649,null;Metachromatic Leukodystrophy (MLD),SMP00347,null;PE Test,SMP29978,null;Phosphatidylcholine Biosynthesis,SMP14212,null;Phosphatidylcholine Biosynthesis PC(11D3/11D3),SMP30241,null;Phosphatidylcholine Biosynthesis PC(11D3/11D5),…
iosynthesis PC(20:1(11Z)/20:3(8Z,11Z,14Z)),SMP14608,null;Phosphatidylcholine Biosynthesis PC(20:1(11Z)/20:4(5Z,8Z,11Z,14Z)),SMP14609,null;Phosphatidylcholine Biosynthesis PC(20:1(11Z)/20:4(8Z,11Z,14Z,17Z)),SMP14610,null;Phosphatidylcholine Biosynthesis PC(20:1(11Z)/20:5(5Z,8Z,11Z,14Z,17Z)),SMP14611,null;Phosphatidylcholine Biosynthesis PC(20:1(11Z)/22:0),SMP14612,null;Phosphatidylcholine Biosynth…
choline Biosynthesis PC(24:0/18:2(9Z,12Z)),SMP15006,null;Phosphatidylcholine Biosynthesis PC(24:0/18:3(6Z,9Z,12Z)),SMP15007,null;Phosphatidylcholine Biosynthesis PC(24:0/18:3(9Z,12Z,15Z)),SMP15008,null;Phosphatidylcholine Biosynthesis PC(24:0/18:4(6Z,9Z,12Z,15Z)),SMP15009,null;Phosphatidylcholine Biosynthesis PC(24:0/20:0),SMP15010,null;Phosphatidylcholine Biosynthesis PC(24:0/20:1(11Z)),SMP15011…
ll;Phosphatidylethanolamine Biosynthesis PE(18:3(9Z,12Z,15Z)/20:3(5Z,8Z,11Z)),SMP15360,null;Phosphatidylethanolamine Biosynthesis PE(18:3(9Z,12Z,15Z)/20:3(8Z,11Z,14Z)),SMP15361,null;Phosphatidylethanolamine Biosynthesis PE(18:3(9Z,12Z,15Z)/20:4(5Z,8Z,11Z,14Z)),SMP15362,null;Phosphatidylethanolamine Biosynthesis PE(18:3(9Z,12Z,15Z)/20:4(8Z,11Z,14Z,17Z)),SMP15363,null;Phosphatidylethanolamine Biosy…
6Z)/22:5(4Z,7Z,10Z,13Z,16Z)),SMP15746,null;Phosphatidylethanolamine Biosynthesis PE(22:4(7Z,10Z,13Z,16Z)/22:5(7Z,10Z,13Z,16Z,19Z)),SMP15747,null;Phosphatidylethanolamine Biosynthesis PE(22:4(7Z,10Z,13Z,16Z)/22:6(4Z,7Z,10Z,13Z,16Z,19Z)),SMP15748,null;Phosphatidylethanolamine Biosynthesis PE(22:4(7Z,10Z,13Z,16Z)/24:0),SMP15749,null;Phosphatidylethanolamine Biosynthesis PE(22:4(7Z,10Z,13Z,16Z)/24:1(…	Organic acids and derivatives	Organic phosphoric acids and derivatives	-
positive	pos-M142T56	142.0253408	0.9364	142.0253408	HMDB0000224	O-Phosphoethanolamine	141.0180648	141.0190943	-7.299997921	[M+H]+	0	1	C2H8NO4P	Blood;Cerebrospinal Fluid (CSF);Feces;Saliva;Urine	-	Fabry disease,SMP00525,null;Gaucher Disease,SMP00349,null;Globoid Cell Leukodystrophy,SMP00348,null;Krabbe disease,SMP00526,null;Lamivudine Metabolism Pathway,SMP00649,null;Metachromatic Leukodystrophy (MLD),SMP00347,null;PE Test,SMP29978,null;Phosphatidylcholine Biosynthesis,SMP14212,null;Phosphatidylcholine Biosynthesis PC(11D3/11D3),SMP30241,null;Phosphatidylcholine Biosynthesis PC(11D3/11D5),…
iosynthesis PC(20:1(11Z)/20:3(8Z,11Z,14Z)),SMP14608,null;Phosphatidylcholine Biosynthesis PC(20:1(11Z)/20:4(5Z,8Z,11Z,14Z)),SMP14609,null;Phosphatidylcholine Biosynthesis PC(20:1(11Z)/20:4(8Z,11Z,14Z,17Z)),SMP14610,null;Phosphatidylcholine Biosynthesis PC(20:1(11Z)/20:5(5Z,8Z,11Z,14Z,17Z)),SMP14611,null;Phosphatidylcholine Biosynthesis PC(20:1(11Z)/22:0),SMP14612,null;Phosphatidylcholine Biosynth…
choline Biosynthesis PC(24:0/18:2(9Z,12Z)),SMP15006,null;Phosphatidylcholine Biosynthesis PC(24:0/18:3(6Z,9Z,12Z)),SMP15007,null;Phosphatidylcholine Biosynthesis PC(24:0/18:3(9Z,12Z,15Z)),SMP15008,null;Phosphatidylcholine Biosynthesis PC(24:0/18:4(6Z,9Z,12Z,15Z)),SMP15009,null;Phosphatidylcholine Biosynthesis PC(24:0/20:0),SMP15010,null;Phosphatidylcholine Biosynthesis PC(24:0/20:1(11Z)),SMP15011…
ll;Phosphatidylethanolamine Biosynthesis PE(18:3(9Z,12Z,15Z)/20:3(5Z,8Z,11Z)),SMP15360,null;Phosphatidylethanolamine Biosynthesis PE(18:3(9Z,12Z,15Z)/20:3(8Z,11Z,14Z)),SMP15361,null;Phosphatidylethanolamine Biosynthesis PE(18:3(9Z,12Z,15Z)/20:4(5Z,8Z,11Z,14Z)),SMP15362,null;Phosphatidylethanolamine Biosynthesis PE(18:3(9Z,12Z,15Z)/20:4(8Z,11Z,14Z,17Z)),SMP15363,null;Phosphatidylethanolamine Biosy…
6Z)/22:5(4Z,7Z,10Z,13Z,16Z)),SMP15746,null;Phosphatidylethanolamine Biosynthesis PE(22:4(7Z,10Z,13Z,16Z)/22:5(7Z,10Z,13Z,16Z,19Z)),SMP15747,null;Phosphatidylethanolamine Biosynthesis PE(22:4(7Z,10Z,13Z,16Z)/22:6(4Z,7Z,10Z,13Z,16Z,19Z)),SMP15748,null;Phosphatidylethanolamine Biosynthesis PE(22:4(7Z,10Z,13Z,16Z)/24:0),SMP15749,null;Phosphatidylethanolamine Biosynthesis PE(22:4(7Z,10Z,13Z,16Z)/24:1(…	Organic acids and derivatives	Organic phosphoric acids and derivatives	-
positive	pos-M142T56	142.0253408	0.9364	142.0253408	HMDB0000224	O-Phosphoethanolamine	141.0180648	141.0190943	-7.299997921	[M+H]+	0	1	C2H8NO4P	Blood;Cerebrospinal Fluid (CSF);Feces;Saliva;Urine	-	Fabry disease,SMP00525,null;Gaucher Disease,SMP00349,null;Globoid Cell Leukodystrophy,SMP00348,null;Krabbe disease,SMP00526,null;Lamivudine Metabolism Pathway,SMP00649,null;Metachromatic Leukodystrophy (MLD),SMP00347,null;PE Test,SMP29978,null;Phosphatidylcholine Biosynthesis,SMP14212,null;Phosphatidylcholine Biosynthesis PC(11D3/11D3),SMP30241,null;Phosphatidylcholine Biosynthesis PC(11D3/11D5),…
iosynthesis PC(20:1(11Z)/20:3(8Z,11Z,14Z)),SMP14608,null;Phosphatidylcholine Biosynthesis PC(20:1(11Z)/20:4(5Z,8Z,11Z,14Z)),SMP14609,null;Phosphatidylcholine Biosynthesis PC(20:1(11Z)/20:4(8Z,11Z,14Z,17Z)),SMP14610,null;Phosphatidylcholine Biosynthesis PC(20:1(11Z)/20:5(5Z,8Z,11Z,14Z,17Z)),SMP14611,null;Phosphatidylcholine Biosynthesis PC(20:1(11Z)/22:0),SMP14612,null;Phosphatidylcholine Biosynth…
choline Biosynthesis PC(24:0/18:2(9Z,12Z)),SMP15006,null;Phosphatidylcholine Biosynthesis PC(24:0/18:3(6Z,9Z,12Z)),SMP15007,null;Phosphatidylcholine Biosynthesis PC(24:0/18:3(9Z,12Z,15Z)),SMP15008,null;Phosphatidylcholine Biosynthesis PC(24:0/18:4(6Z,9Z,12Z,15Z)),SMP15009,null;Phosphatidylcholine Biosynthesis PC(24:0/20:0),SMP15010,null;Phosphatidylcholine Biosynthesis PC(24:0/20:1(11Z)),SMP15011…
ll;Phosphatidylethanolamine Biosynthesis PE(18:3(9Z,12Z,15Z)/20:3(5Z,8Z,11Z)),SMP15360,null;Phosphatidylethanolamine Biosynthesis PE(18:3(9Z,12Z,15Z)/20:3(8Z,11Z,14Z)),SMP15361,null;Phosphatidylethanolamine Biosynthesis PE(18:3(9Z,12Z,15Z)/20:4(5Z,8Z,11Z,14Z)),SMP15362,null;Phosphatidylethanolamine Biosynthesis PE(18:3(9Z,12Z,15Z)/20:4(8Z,11Z,14Z,17Z)),SMP15363,null;Phosphatidylethanolamine Biosy…
6Z)/22:5(4Z,7Z,10Z,13Z,16Z)),SMP15746,null;Phosphatidylethanolamine Biosynthesis PE(22:4(7Z,10Z,13Z,16Z)/22:5(7Z,10Z,13Z,16Z,19Z)),SMP15747,null;Phosphatidylethanolamine Biosynthesis PE(22:4(7Z,10Z,13Z,16Z)/22:6(4Z,7Z,10Z,13Z,16Z,19Z)),SMP15748,null;Phosphatidylethanolamine Biosynthesis PE(22:4(7Z,10Z,13Z,16Z)/24:0),SMP15749,null;Phosphatidylethanolamine Biosynthesis PE(22:4(7Z,10Z,13Z,16Z)/24:1(…	Organic acids and derivatives	Organic phosphoric acids and derivatives	-
positive	pos-M142T56	142.0253408	0.9364	142.0253408	HMDB0062704	(2E,4E)-5-carboxypenta-2,4-dienoate	141.0180648	141.0193322	-8.987413818	[M+H]+	0	1	C6H5O4	-	-	-	Lipids and lipid-like molecules	Fatty Acyls	Fatty acids and conjugates
positive	pos-M142T56	142.0253408	0.9364	142.0253408	HMDB0062270	1,2-Diacylglycerol-LD-PI-pool	119.0361228	119.0371138	-8.324841417	[M+Na]+	0	1	C7H5NO	-	-	-	Benzenoids	Benzene and substituted derivatives	-
positive	pos-M142T144	142.0855169	2.394816667	142.0855169	HMDB0014731	Ethosuximide	141.0782409	141.0789786	-5.228853287	[M+H]+	0	1	C7H11NO2	Blood;Urine	-	-	Organoheterocyclic compounds	Pyrrolidines	Pyrrolidones
positive	pos-M142T144	142.0855169	2.394816667	142.0855169	HMDB0029427	L-Hypoglycin A	141.0782409	141.0789786	-5.228853287	[M+H]+	0	1	C7H11NO2	-	-	-	Organic acids and derivatives	Carboxylic acids and derivatives	-
positive	pos-M142T144	142.0855169	2.394816667	142.0855169	HMDB0030352	Arecaidine	141.0782409	141.0789786	-5.228853287	[M+H]+	0	1	C7H11NO2	-	-	-	Alkaloids and derivatives	null	-
positive	pos-M142T144	142.0855169	2.394816667	142.0855169	HMDB0001398	Guaiacol	124.0516939	124.0524295	-5.929575777	[M+NH4]+	0	1	C7H8O2	Blood;Feces;Urine	-	Alkaptonuria,SMP00169,null;Disulfiram Pathway,SMP00429,null;Dopamine beta-hydroxylase deficiency,SMP00498,null;Hawkinsinuria,SMP00190,null;Monoamine oxidase-a deficiency (MAO-A),SMP00533,null;Tyrosine Metabolism,SMP00006,map00350;Tyrosinemia Type I,SMP00218,null;Tyrosinemia, transient, of the newborn,SMP00494,null	Benzenoids	Phenols	-
positive	pos-M142T144	142.0855169	2.394816667	142.0855169	HMDB0135619	3-methoxyphenol	124.0516939	124.0524295	-5.929575777	[M+NH4]+	0	1	C7H8O2	-	-	-	Benzenoids	Benzene and substituted derivatives	Phenols and derivatives
positive	pos-M142T144	142.0855169	2.394816667	142.0855169	HMDB0000873	4-Methylcatechol	124.0516939	124.0524295	-5.929591899	[M+NH4]+	0	1	C7H8O2	Blood;Feces;Urine	-	-	Benzenoids	Phenols	-
positive	pos-M142T144	142.0855169	2.394816667	142.0855169	HMDB0011724	4-Hydroxybenzyl alcohol	124.0516939	124.0524295	-5.929591899	[M+NH4]+	0	1	C7H8O2	Feces;Saliva	-	-	Benzenoids	Benzene and substituted derivatives	-
positive	pos-M142T144	142.0855169	2.394816667	142.0855169	HMDB0029696	Mequinol	124.0516939	124.0524295	-5.929591899	[M+NH4]+	0	1	C7H8O2	-	-	-	Benzenoids	Benzene and substituted derivatives	Phenols and derivatives
positive	pos-M142T144	142.0855169	2.394816667	142.0855169	HMDB0032917	1-(2-Furanyl)-2-propanone	124.0516939	124.0524295	-5.929591899	[M+NH4]+	0	1	C7H8O2	-	-	-	Organoheterocyclic compounds	Heteroaromatic compounds	null
positive	pos-M142T144	142.0855169	2.394816667	142.0855169	HMDB0034877	2-Acetyl-3-methylfuran	124.0516939	124.0524295	-5.929591899	[M+NH4]+	0	1	C7H8O2	-	-	-	Organooxygen compounds	Carbonyl compounds	Ketones
positive	pos-M142T144	142.0855169	2.394816667	142.0855169	HMDB0035226	2-Acetyl-5-methylfuran	124.0516939	124.0524295	-5.929591899	[M+NH4]+	0	1	C7H8O2	Feces;Saliva	-	-	Organic oxygen compounds	Organooxygen compounds	-
positive	pos-M142T144	142.0855169	2.394816667	142.0855169	HMDB0038963	4,6-Heptadiyne-1,3-diol	124.0516939	124.0524295	-5.929591899	[M+NH4]+	0	1	C7H8O2	-	-	-	Lipids and lipid-like molecules	Fatty Acyls	-
positive	pos-M142T144	142.0855169	2.394816667	142.0855169	HMDB0040280	1-(2-Furanyl)-1-propanone	124.0516939	124.0524295	-5.929591899	[M+NH4]+	0	1	C7H8O2	-	-	-	Organooxygen compounds	Carbonyl compounds	Ketones
positive	pos-M142T144	142.0855169	2.394816667	142.0855169	HMDB0059709	2-Hydroxybenzyl alcohol	124.0516939	124.0524295	-5.929591899	[M+NH4]+	0	1	C7H8O2	-	-	-	Benzenoids	Benzene and substituted derivatives	-
positive	pos-M142T144	142.0855169	2.394816667	142.0855169	HMDB0059712	3-Hydroxybenzyl alcohol	124.0516939	124.0524295	-5.929591899	[M+NH4]+	0	1	C7H8O2	-	-	-	Benzenoids	Benzene and substituted derivatives	-
positive	pos-M142T299	142.1218537	4.984475	142.1218537	HMDB0030324	(R)-Pelletierine	141.1145777	141.1153641	-5.572850539	[M+H]+	0	1	C8H15NO	-	-	-	Organoheterocyclic compounds	Piperidines	null
positive	pos-M142T299	142.1218537	4.984475	142.1218537	HMDB0030325	(±)-Pelletierine	141.1145777	141.1153641	-5.572850539	[M+H]+	0	1	C8H15NO	-	-	-	Organoheterocyclic compounds	Piperidines	-
positive	pos-M142T299	142.1218537	4.984475	142.1218537	HMDB0030338	Physoperuvine	141.1145777	141.1153641	-5.572850539	[M+H]+	0	1	C8H15NO	-	-	-	Alkaloids and derivatives	Tropane alkaloids	-
positive	pos-M142T299	142.1218537	4.984475	142.1218537	HMDB0033364	Conhydrinone	141.1145777	141.1153641	-5.572850539	[M+H]+	0	1	C8H15NO	-	-	-	Organoheterocyclic compounds	Piperidines	null
positive	pos-M142T299	142.1218537	4.984475	142.1218537	HMDB0039839	1-(1-Pyrrolidinyl)-2-butanone	141.1145777	141.1153641	-5.572850539	[M+H]+	0	1	C8H15NO	-	-	-	Organoheterocyclic compounds	Pyrrolidines	-
positive	pos-M142T299	142.1218537	4.984475	142.1218537	HMDB0039840	3-(1-Pyrrolidinyl)-2-butanone	141.1145777	141.1153641	-5.572850539	[M+H]+	0	1	C8H15NO	-	-	-	Organoheterocyclic compounds	Pyrrolidines	N-alkylpyrrolidines
positive	pos-M142T299	142.1218537	4.984475	142.1218537	HMDB0031414	2,3-Dimethyl-2-cyclohexen-1-one	124.0880307	124.088815	-6.320584437	[M+NH4]+	0	1	C8H12O	-	-	-	Organooxygen compounds	Carbonyl compounds	Ketones
positive	pos-M142T299	142.1218537	4.984475	142.1218537	HMDB0031582	6-Methyl-3,5-heptadien-2-one	124.0880307	124.088815	-6.320584437	[M+NH4]+	0	1	C8H12O	Feces	-	-	Organooxygen compounds	Carbonyl compounds	Alpha,beta-unsaturated carbonyl compounds
positive	pos-M142T299	142.1218537	4.984475	142.1218537	HMDB0031686	(E,E)-2,4-Octadienal	124.0880307	124.088815	-6.320584437	[M+NH4]+	0	1	C8H12O	-	-	-	Organic oxygen compounds	Organooxygen compounds	-
positive	pos-M142T299	142.1218537	4.984475	142.1218537	HMDB0032446	trans, trans-3,5-Octadien-2-one	124.0880307	124.088815	-6.320584437	[M+NH4]+	0	1	C8H12O	-	-	-	Organooxygen compounds	Carbonyl compounds	Alpha,beta-unsaturated carbonyl compounds
positive	pos-M142T299	142.1218537	4.984475	142.1218537	HMDB0032447	1,5-Octadien-3-one	124.0880307	124.088815	-6.320584437	[M+NH4]+	0	1	C8H12O	-	-	-	Organooxygen compounds	Carbonyl compounds	Alpha,beta-unsaturated carbonyl compounds
positive	pos-M142T299	142.1218537	4.984475	142.1218537	HMDB0033238	2-Isopropyl-5-methylfuran	124.0880307	124.088815	-6.320584437	[M+NH4]+	0	1	C8H12O	-	-	-	Organoheterocyclic compounds	Heteroaromatic compounds	null
positive	pos-M142T299	142.1218537	4.984475	142.1218537	HMDB0039844	(E,E)-2,6-Octadienal	124.0880307	124.088815	-6.320584437	[M+NH4]+	0	1	C8H12O	-	-	-	Organooxygen compounds	Carbonyl compounds	Aldehydes
positive	pos-M142T299	142.1218537	4.984475	142.1218537	HMDB0040246	3,5,5-Trimethyl-2-cyclopenten-1-one	124.0880307	124.088815	-6.320584437	[M+NH4]+	0	1	C8H12O	-	-	-	Organooxygen compounds	Carbonyl compounds	Ketones
positive	pos-M142T299	142.1218537	4.984475	142.1218537	HMDB0040272	2-Butylfuran	124.0880307	124.088815	-6.320584437	[M+NH4]+	0	1	C8H12O	Feces;Saliva	-	-	Organoheterocyclic compounds	Heteroaromatic compounds	null
positive	pos-M142T299	142.1218537	4.984475	142.1218537	HMDB0061898	Methyl-1-cyclopenten-1-yl)-ethanone	124.0880307	124.088815	-6.320584437	[M+NH4]+	0	1	C8H12O	Feces;Saliva	-	-	Organic oxygen compounds	Organooxygen compounds	-
positive	pos-M142T149	142.1218079	2.488983333	142.1218079	HMDB0013010	N-Heptanoylglycine	187.119	187.1208434	-9.851467994	[M+H-HCOOH]+	1	1	C9H17NO3	-	-	-	Organic acids and derivatives	Carboxylic acids and derivatives	-
positive	pos-M142T149	142.1218079	2.488983333	142.1218079	HMDB0037790	Polyethylene glycol	187.119	187.1208434	-9.851467994	[M+H-HCOOH]+	1	1	C9H17NO3	Saliva	-	-	Lipids and lipid-like molecules	Fatty Acyls	-
positive	pos-M142T472	142.1217564	7.869408333	142.1217564	HMDB0030324	(R)-Pelletierine	141.1144804	141.1153641	-6.262354674	[M+H]+	0	1	C8H15NO	-	-	-	Organoheterocyclic compounds	Piperidines	null
positive	pos-M142T472	142.1217564	7.869408333	142.1217564	HMDB0030325	(±)-Pelletierine	141.1144804	141.1153641	-6.262354674	[M+H]+	0	1	C8H15NO	-	-	-	Organoheterocyclic compounds	Piperidines	-
positive	pos-M142T472	142.1217564	7.869408333	142.1217564	HMDB0030338	Physoperuvine	141.1144804	141.1153641	-6.262354674	[M+H]+	0	1	C8H15NO	-	-	-	Alkaloids and derivatives	Tropane alkaloids	-
positive	pos-M142T472	142.1217564	7.869408333	142.1217564	HMDB0033364	Conhydrinone	141.1144804	141.1153641	-6.262354674	[M+H]+	0	1	C8H15NO	-	-	-	Organoheterocyclic compounds	Piperidines	null
positive	pos-M142T472	142.1217564	7.869408333	142.1217564	HMDB0039839	1-(1-Pyrrolidinyl)-2-butanone	141.1144804	141.1153641	-6.262354674	[M+H]+	0	1	C8H15NO	-	-	-	Organoheterocyclic compounds	Pyrrolidines	-
positive	pos-M142T472	142.1217564	7.869408333	142.1217564	HMDB0039840	3-(1-Pyrrolidinyl)-2-butanone	141.1144804	141.1153641	-6.262354674	[M+H]+	0	1	C8H15NO	-	-	-	Organoheterocyclic compounds	Pyrrolidines	N-alkylpyrrolidines
positive	pos-M142T472	142.1217564	7.869408333	142.1217564	HMDB0031414	2,3-Dimethyl-2-cyclohexen-1-one	124.0879334	124.088815	-7.104697228	[M+NH4]+	0	1	C8H12O	-	-	-	Organooxygen compounds	Carbonyl compounds	Ketones
positive	pos-M142T472	142.1217564	7.869408333	142.1217564	HMDB0031582	6-Methyl-3,5-heptadien-2-one	124.0879334	124.088815	-7.104697228	[M+NH4]+	0	1	C8H12O	Feces	-	-	Organooxygen compounds	Carbonyl compounds	Alpha,beta-unsaturated carbonyl compounds
positive	pos-M142T472	142.1217564	7.869408333	142.1217564	HMDB0031686	(E,E)-2,4-Octadienal	124.0879334	124.088815	-7.104697228	[M+NH4]+	0	1	C8H12O	-	-	-	Organic oxygen compounds	Organooxygen compounds	-
positive	pos-M142T472	142.1217564	7.869408333	142.1217564	HMDB0032446	trans, trans-3,5-Octadien-2-one	124.0879334	124.088815	-7.104697228	[M+NH4]+	0	1	C8H12O	-	-	-	Organooxygen compounds	Carbonyl compounds	Alpha,beta-unsaturated carbonyl compounds
positive	pos-M142T472	142.1217564	7.869408333	142.1217564	HMDB0032447	1,5-Octadien-3-one	124.0879334	124.088815	-7.104697228	[M+NH4]+	0	1	C8H12O	-	-	-	Organooxygen compounds	Carbonyl compounds	Alpha,beta-unsaturated carbonyl compounds
positive	pos-M142T472	142.1217564	7.869408333	142.1217564	HMDB0033238	2-Isopropyl-5-methylfuran	124.0879334	124.088815	-7.104697228	[M+NH4]+	0	1	C8H12O	-	-	-	Organoheterocyclic compounds	Heteroaromatic compounds	null
positive	pos-M142T472	142.1217564	7.869408333	142.1217564	HMDB0039844	(E,E)-2,6-Octadienal	124.0879334	124.088815	-7.104697228	[M+NH4]+	0	1	C8H12O	-	-	-	Organooxygen compounds	Carbonyl compounds	Aldehydes
positive	pos-M142T472	142.1217564	7.869408333	142.1217564	HMDB0040246	3,5,5-Trimethyl-2-cyclopenten-1-one	124.0879334	124.088815	-7.104697228	[M+NH4]+	0	1	C8H12O	-	-	-	Organooxygen compounds	Carbonyl compounds	Ketones
positive	pos-M142T472	142.1217564	7.869408333	142.1217564	HMDB0040272	2-Butylfuran	124.0879334	124.088815	-7.104697228	[M+NH4]+	0	1	C8H12O	Feces;Saliva	-	-	Organoheterocyclic compounds	Heteroaromatic compounds	null
positive	pos-M142T472	142.1217564	7.869408333	142.1217564	HMDB0061898	Methyl-1-cyclopenten-1-yl)-ethanone	124.0879334	124.088815	-7.104697228	[M+NH4]+	0	1	C8H12O	Feces;Saliva	-	-	Organic oxygen compounds	Organooxygen compounds	-
positive	pos-M142T389	142.1217881	6.487783333	142.1217881	HMDB0030324	(R)-Pelletierine	141.1145121	141.1153641	-6.03739209	[M+H]+	0	1	C8H15NO	-	-	-	Organoheterocyclic compounds	Piperidines	null
positive	pos-M142T389	142.1217881	6.487783333	142.1217881	HMDB0030325	(±)-Pelletierine	141.1145121	141.1153641	-6.03739209	[M+H]+	0	1	C8H15NO	-	-	-	Organoheterocyclic compounds	Piperidines	-
positive	pos-M142T389	142.1217881	6.487783333	142.1217881	HMDB0030338	Physoperuvine	141.1145121	141.1153641	-6.03739209	[M+H]+	0	1	C8H15NO	-	-	-	Alkaloids and derivatives	Tropane alkaloids	-
positive	pos-M142T389	142.1217881	6.487783333	142.1217881	HMDB0033364	Conhydrinone	141.1145121	141.1153641	-6.03739209	[M+H]+	0	1	C8H15NO	-	-	-	Organoheterocyclic compounds	Piperidines	null
positive	pos-M142T389	142.1217881	6.487783333	142.1217881	HMDB0039839	1-(1-Pyrrolidinyl)-2-butanone	141.1145121	141.1153641	-6.03739209	[M+H]+	0	1	C8H15NO	-	-	-	Organoheterocyclic compounds	Pyrrolidines	-
positive	pos-M142T389	142.1217881	6.487783333	142.1217881	HMDB0039840	3-(1-Pyrrolidinyl)-2-butanone	141.1145121	141.1153641	-6.03739209	[M+H]+	0	1	C8H15NO	-	-	-	Organoheterocyclic compounds	Pyrrolidines	N-alkylpyrrolidines
positive	pos-M142T389	142.1217881	6.487783333	142.1217881	HMDB0031414	2,3-Dimethyl-2-cyclohexen-1-one	124.0879651	124.088815	-6.848866942	[M+NH4]+	0	1	C8H12O	-	-	-	Organooxygen compounds	Carbonyl compounds	Ketones
positive	pos-M142T389	142.1217881	6.487783333	142.1217881	HMDB0031582	6-Methyl-3,5-heptadien-2-one	124.0879651	124.088815	-6.848866942	[M+NH4]+	0	1	C8H12O	Feces	-	-	Organooxygen compounds	Carbonyl compounds	Alpha,beta-unsaturated carbonyl compounds
positive	pos-M142T389	142.1217881	6.487783333	142.1217881	HMDB0031686	(E,E)-2,4-Octadienal	124.0879651	124.088815	-6.848866942	[M+NH4]+	0	1	C8H12O	-	-	-	Organic oxygen compounds	Organooxygen compounds	-
positive	pos-M142T389	142.1217881	6.487783333	142.1217881	HMDB0032446	trans, trans-3,5-Octadien-2-one	124.0879651	124.088815	-6.848866942	[M+NH4]+	0	1	C8H12O	-	-	-	Organooxygen compounds	Carbonyl compounds	Alpha,beta-unsaturated carbonyl compounds
positive	pos-M142T389	142.1217881	6.487783333	142.1217881	HMDB0032447	1,5-Octadien-3-one	124.0879651	124.088815	-6.848866942	[M+NH4]+	0	1	C8H12O	-	-	-	Organooxygen compounds	Carbonyl compounds	Alpha,beta-unsaturated carbonyl compounds
positive	pos-M142T389	142.1217881	6.487783333	142.1217881	HMDB0033238	2-Isopropyl-5-methylfuran	124.0879651	124.088815	-6.848866942	[M+NH4]+	0	1	C8H12O	-	-	-	Organoheterocyclic compounds	Heteroaromatic compounds	null
positive	pos-M142T389	142.1217881	6.487783333	142.1217881	HMDB0039844	(E,E)-2,6-Octadienal	124.0879651	124.088815	-6.848866942	[M+NH4]+	0	1	C8H12O	-	-	-	Organooxygen compounds	Carbonyl compounds	Aldehydes
positive	pos-M142T389	142.1217881	6.487783333	142.1217881	HMDB0040246	3,5,5-Trimethyl-2-cyclopenten-1-one	124.0879651	124.088815	-6.848866942	[M+NH4]+	0	1	C8H12O	-	-	-	Organooxygen compounds	Carbonyl compounds	Ketones
positive	pos-M142T389	142.1217881	6.487783333	142.1217881	HMDB0040272	2-Butylfuran	124.0879651	124.088815	-6.848866942	[M+NH4]+	0	1	C8H12O	Feces;Saliva	-	-	Organoheterocyclic compounds	Heteroaromatic compounds	null
positive	pos-M142T389	142.1217881	6.487783333	142.1217881	HMDB0061898	Methyl-1-cyclopenten-1-yl)-ethanone	124.0879651	124.088815	-6.848866942	[M+NH4]+	0	1	C8H12O	Feces;Saliva	-	-	Organic oxygen compounds	Organooxygen compounds	-
positive	pos-M142T364	142.1217153	6.0648	142.1217153	HMDB0030324	(R)-Pelletierine	141.1144393	141.1153641	-6.553470998	[M+H]+	0	1	C8H15NO	-	-	-	Organoheterocyclic compounds	Piperidines	null
positive	pos-M142T364	142.1217153	6.0648	142.1217153	HMDB0030325	(±)-Pelletierine	141.1144393	141.1153641	-6.553470998	[M+H]+	0	1	C8H15NO	-	-	-	Organoheterocyclic compounds	Piperidines	-
positive	pos-M142T364	142.1217153	6.0648	142.1217153	HMDB0030338	Physoperuvine	141.1144393	141.1153641	-6.553470998	[M+H]+	0	1	C8H15NO	-	-	-	Alkaloids and derivatives	Tropane alkaloids	-
positive	pos-M142T364	142.1217153	6.0648	142.1217153	HMDB0033364	Conhydrinone	141.1144393	141.1153641	-6.553470998	[M+H]+	0	1	C8H15NO	-	-	-	Organoheterocyclic compounds	Piperidines	null
positive	pos-M142T364	142.1217153	6.0648	142.1217153	HMDB0039839	1-(1-Pyrrolidinyl)-2-butanone	141.1144393	141.1153641	-6.553470998	[M+H]+	0	1	C8H15NO	-	-	-	Organoheterocyclic compounds	Pyrrolidines	-
positive	pos-M142T364	142.1217153	6.0648	142.1217153	HMDB0039840	3-(1-Pyrrolidinyl)-2-butanone	141.1144393	141.1153641	-6.553470998	[M+H]+	0	1	C8H15NO	-	-	-	Organoheterocyclic compounds	Pyrrolidines	N-alkylpyrrolidines
positive	pos-M142T364	142.1217153	6.0648	142.1217153	HMDB0031414	2,3-Dimethyl-2-cyclohexen-1-one	124.0878923	124.088815	-7.43575838	[M+NH4]+	0	1	C8H12O	-	-	-	Organooxygen compounds	Carbonyl compounds	Ketones
positive	pos-M142T364	142.1217153	6.0648	142.1217153	HMDB0031582	6-Methyl-3,5-heptadien-2-one	124.0878923	124.088815	-7.43575838	[M+NH4]+	0	1	C8H12O	Feces	-	-	Organooxygen compounds	Carbonyl compounds	Alpha,beta-unsaturated carbonyl compounds
positive	pos-M142T364	142.1217153	6.0648	142.1217153	HMDB0031686	(E,E)-2,4-Octadienal	124.0878923	124.088815	-7.43575838	[M+NH4]+	0	1	C8H12O	-	-	-	Organic oxygen compounds	Organooxygen compounds	-
positive	pos-M142T364	142.1217153	6.0648	142.1217153	HMDB0032446	trans, trans-3,5-Octadien-2-one	124.0878923	124.088815	-7.43575838	[M+NH4]+	0	1	C8H12O	-	-	-	Organooxygen compounds	Carbonyl compounds	Alpha,beta-unsaturated carbonyl compounds
positive	pos-M142T364	142.1217153	6.0648	142.1217153	HMDB0032447	1,5-Octadien-3-one	124.0878923	124.088815	-7.43575838	[M+NH4]+	0	1	C8H12O	-	-	-	Organooxygen compounds	Carbonyl compounds	Alpha,beta-unsaturated carbonyl compounds
positive	pos-M142T364	142.1217153	6.0648	142.1217153	HMDB0033238	2-Isopropyl-5-methylfuran	124.0878923	124.088815	-7.43575838	[M+NH4]+	0	1	C8H12O	-	-	-	Organoheterocyclic compounds	Heteroaromatic compounds	null
positive	pos-M142T364	142.1217153	6.0648	142.1217153	HMDB0039844	(E,E)-2,6-Octadienal	124.0878923	124.088815	-7.43575838	[M+NH4]+	0	1	C8H12O	-	-	-	Organooxygen compounds	Carbonyl compounds	Aldehydes
positive	pos-M142T364	142.1217153	6.0648	142.1217153	HMDB0040246	3,5,5-Trimethyl-2-cyclopenten-1-one	124.0878923	124.088815	-7.43575838	[M+NH4]+	0	1	C8H12O	-	-	-	Organooxygen compounds	Carbonyl compounds	Ketones
positive	pos-M142T364	142.1217153	6.0648	142.1217153	HMDB0040272	2-Butylfuran	124.0878923	124.088815	-7.43575838	[M+NH4]+	0	1	C8H12O	Feces;Saliva	-	-	Organoheterocyclic compounds	Heteroaromatic compounds	null
positive	pos-M142T364	142.1217153	6.0648	142.1217153	HMDB0061898	Methyl-1-cyclopenten-1-yl)-ethanone	124.0878923	124.088815	-7.43575838	[M+NH4]+	0	1	C8H12O	Feces;Saliva	-	-	Organic oxygen compounds	Organooxygen compounds	-
positive	pos-M142T430	142.121961	7.172133333	142.121961	HMDB0030324	(R)-Pelletierine	141.114685	141.1153641	-4.812152336	[M+H]+	0	1	C8H15NO	-	-	-	Organoheterocyclic compounds	Piperidines	null
positive	pos-M142T430	142.121961	7.172133333	142.121961	HMDB0030325	(±)-Pelletierine	141.114685	141.1153641	-4.812152336	[M+H]+	0	1	C8H15NO	-	-	-	Organoheterocyclic compounds	Piperidines	-
positive	pos-M142T430	142.121961	7.172133333	142.121961	HMDB0030338	Physoperuvine	141.114685	141.1153641	-4.812152336	[M+H]+	0	1	C8H15NO	-	-	-	Alkaloids and derivatives	Tropane alkaloids	-
positive	pos-M142T430	142.121961	7.172133333	142.121961	HMDB0033364	Conhydrinone	141.114685	141.1153641	-4.812152336	[M+H]+	0	1	C8H15NO	-	-	-	Organoheterocyclic compounds	Piperidines	null
positive	pos-M142T430	142.121961	7.172133333	142.121961	HMDB0039839	1-(1-Pyrrolidinyl)-2-butanone	141.114685	141.1153641	-4.812152336	[M+H]+	0	1	C8H15NO	-	-	-	Organoheterocyclic compounds	Pyrrolidines	-
positive	pos-M142T430	142.121961	7.172133333	142.121961	HMDB0039840	3-(1-Pyrrolidinyl)-2-butanone	141.114685	141.1153641	-4.812152336	[M+H]+	0	1	C8H15NO	-	-	-	Organoheterocyclic compounds	Pyrrolidines	N-alkylpyrrolidines
positive	pos-M142T430	142.121961	7.172133333	142.121961	HMDB0031414	2,3-Dimethyl-2-cyclohexen-1-one	124.088138	124.088815	-5.455508854	[M+NH4]+	0	1	C8H12O	-	-	-	Organooxygen compounds	Carbonyl compounds	Ketones
positive	pos-M142T430	142.121961	7.172133333	142.121961	HMDB0031582	6-Methyl-3,5-heptadien-2-one	124.088138	124.088815	-5.455508854	[M+NH4]+	0	1	C8H12O	Feces	-	-	Organooxygen compounds	Carbonyl compounds	Alpha,beta-unsaturated carbonyl compounds
positive	pos-M142T430	142.121961	7.172133333	142.121961	HMDB0031686	(E,E)-2,4-Octadienal	124.088138	124.088815	-5.455508854	[M+NH4]+	0	1	C8H12O	-	-	-	Organic oxygen compounds	Organooxygen compounds	-
positive	pos-M142T430	142.121961	7.172133333	142.121961	HMDB0032446	trans, trans-3,5-Octadien-2-one	124.088138	124.088815	-5.455508854	[M+NH4]+	0	1	C8H12O	-	-	-	Organooxygen compounds	Carbonyl compounds	Alpha,beta-unsaturated carbonyl compounds
positive	pos-M142T430	142.121961	7.172133333	142.121961	HMDB0032447	1,5-Octadien-3-one	124.088138	124.088815	-5.455508854	[M+NH4]+	0	1	C8H12O	-	-	-	Organooxygen compounds	Carbonyl compounds	Alpha,beta-unsaturated carbonyl compounds
positive	pos-M142T430	142.121961	7.172133333	142.121961	HMDB0033238	2-Isopropyl-5-methylfuran	124.088138	124.088815	-5.455508854	[M+NH4]+	0	1	C8H12O	-	-	-	Organoheterocyclic compounds	Heteroaromatic compounds	null
positive	pos-M142T430	142.121961	7.172133333	142.121961	HMDB0039844	(E,E)-2,6-Octadienal	124.088138	124.088815	-5.455508854	[M+NH4]+	0	1	C8H12O	-	-	-	Organooxygen compounds	Carbonyl compounds	Aldehydes
positive	pos-M142T430	142.121961	7.172133333	142.121961	HMDB0040246	3,5,5-Trimethyl-2-cyclopenten-1-one	124.088138	124.088815	-5.455508854	[M+NH4]+	0	1	C8H12O	-	-	-	Organooxygen compounds	Carbonyl compounds	Ketones
positive	pos-M142T430	142.121961	7.172133333	142.121961	HMDB0040272	2-Butylfuran	124.088138	124.088815	-5.455508854	[M+NH4]+	0	1	C8H12O	Feces;Saliva	-	-	Organoheterocyclic compounds	Heteroaromatic compounds	null
positive	pos-M142T430	142.121961	7.172133333	142.121961	HMDB0061898	Methyl-1-cyclopenten-1-yl)-ethanone	124.088138	124.088815	-5.455508854	[M+NH4]+	0	1	C8H12O	Feces;Saliva	-	-	Organic oxygen compounds	Organooxygen compounds	-
positive	pos-M143T125	143.0006728	2.0752	143.0006728	HMDB0131295	(2-hydroxyethoxy)sulfonic acid	141.9933968	141.9935945	-1.392404071	[M+H]+	0	1	C2H6O5S	-	-	-	Organic acids and derivatives	Organic sulfuric acids and derivatives	Sulfuric acid esters
positive	pos-M143T157	143.1058023	2.624316667	143.1058023	HMDB0000392	2-Octenoic acid	142.0985263	142.0993797	-6.005373562	[M+H]+	0	1	C8H14O2	-	Liver	-	Lipids and lipid-like molecules	Fatty Acyls	-
positive	pos-M143T157	143.1058023	2.624316667	143.1058023	HMDB0001568	trans-2-Octenoic acid	142.0985263	142.0993797	-6.005373562	[M+H]+	0	1	C8H14O2	-	-	Fatty Acid Biosynthesis,SMP00456,null	Lipids and lipid-like molecules	Fatty Acyls	-
positive	pos-M143T157	143.1058023	2.624316667	143.1058023	HMDB0001568	trans-2-Octenoic acid	142.0985263	142.0993797	-6.005373562	[M+H]+	0	1	C8H14O2	-	-	Fatty Acid Biosynthesis,SMP00456,null	Lipids and lipid-like molecules	Fatty Acyls	-
positive	pos-M143T157	143.1058023	2.624316667	143.1058023	HMDB0013897	4-ene-Valproic acid	142.0985263	142.0993797	-6.005373562	[M+H]+	0	1	C8H14O2	Blood;Urine	Kidney;Liver	Valproic Acid Metabolism Pathway,SMP00635,null	Lipids and lipid-like molecules	Fatty Acyls	-
positive	pos-M143T157	143.1058023	2.624316667	143.1058023	HMDB0013902	2-ene-Valproic acid	142.0985263	142.0993797	-6.005373562	[M+H]+	0	1	C8H14O2	Blood;Urine	Kidney;Liver	Valproic Acid Metabolism Pathway,SMP00635,null	Lipids and lipid-like molecules	Fatty Acyls	-
positive	pos-M143T157	143.1058023	2.624316667	143.1058023	HMDB0013903	(3Z)-2-Propylpent-3-enoic acid	142.0985263	142.0993797	-6.005373562	[M+H]+	0	1	C8H14O2	Blood;Urine	Kidney;Liver	-	Lipids and lipid-like molecules	Fatty Acyls	-
positive	pos-M143T157	143.1058023	2.624316667	143.1058023	HMDB0013904	(3E)-2-Propylpent-3-enoic acid	142.0985263	142.0993797	-6.005373562	[M+H]+	0	1	C8H14O2	Blood;Urine	Kidney;Liver	-	Lipids and lipid-like molecules	Fatty Acyls	-
positive	pos-M143T157	143.1058023	2.624316667	143.1058023	HMDB0029761	Ethyl (±)-2-methyl-4-pentenoate	142.0985263	142.0993797	-6.005373562	[M+H]+	0	1	C8H14O2	-	-	-	Lipids and lipid-like molecules	Fatty Acyls	Fatty acid esters
positive	pos-M143T157	143.1058023	2.624316667	143.1058023	HMDB0031293	2,3-Octanedione	142.0985263	142.0993797	-6.005373562	[M+H]+	0	1	C8H14O2	Saliva	-	-	Organooxygen compounds	Carbonyl compounds	Ketones
positive	pos-M143T157	143.1058023	2.624316667	143.1058023	HMDB0031343	Methyl cyclohexanecarboxylate	142.0985263	142.0993797	-6.005373562	[M+H]+	0	1	C8H14O2	Feces	-	-	Organic acids and derivatives	Carboxylic acids and derivatives	Carboxylic acid derivatives
positive	pos-M143T157	143.1058023	2.624316667	143.1058023	HMDB0031352	Cyclohexyl acetate	142.0985263	142.0993797	-6.005373562	[M+H]+	0	1	C8H14O2	-	-	-	Organic acids and derivatives	Carboxylic acids and derivatives	Carboxylic acid derivatives
positive	pos-M143T157	143.1058023	2.624316667	143.1058023	HMDB0031403	Cyclohexaneacetic acid	142.0985263	142.0993797	-6.005373562	[M+H]+	0	1	C8H14O2	-	-	-	Organic acids and derivatives	Carboxylic acids and derivatives	Carboxylic acids
positive	pos-M143T157	143.1058023	2.624316667	143.1058023	HMDB0032164	Allyl valerate	142.0985263	142.0993797	-6.005373562	[M+H]+	0	1	C8H14O2	-	-	-	Lipids and lipid-like molecules	Fatty Acyls	Fatty acid esters
positive	pos-M143T157	143.1058023	2.624316667	143.1058023	HMDB0032207	cis-5-Octenoic acid	142.0985263	142.0993797	-6.005373562	[M+H]+	0	1	C8H14O2	-	-	-	Lipids and lipid-like molecules	Fatty Acyls	Fatty acids and conjugates
positive	pos-M143T157	143.1058023	2.624316667	143.1058023	HMDB0032266	Ethyl (E)-3-hexenoate	142.0985263	142.0993797	-6.005373562	[M+H]+	0	1	C8H14O2	-	-	-	Lipids and lipid-like molecules	Fatty Acyls	-
positive	pos-M143T157	143.1058023	2.624316667	143.1058023	HMDB0032267	Ethyl 5-hexenoate	142.0985263	142.0993797	-6.005373562	[M+H]+	0	1	C8H14O2	-	-	-	Lipids and lipid-like molecules	Fatty Acyls	Fatty acid esters
positive	pos-M143T157	143.1058023	2.624316667	143.1058023	HMDB0032268	Ethyl 2E-hexenoate	142.0985263	142.0993797	-6.005373562	[M+H]+	0	1	C8H14O2	-	-	-	Lipids and lipid-like molecules	Fatty Acyls	-
positive	pos-M143T157	143.1058023	2.624316667	143.1058023	HMDB0032278	Ethyl trans-2-methyl-2-pentenoate	142.0985263	142.0993797	-6.005373562	[M+H]+	0	1	C8H14O2	-	-	-	Lipids and lipid-like molecules	Fatty Acyls	Fatty acid esters
positive	pos-M143T157	143.1058023	2.624316667	143.1058023	HMDB0032533	trans-3-Hexenyl acetate	142.0985263	142.0993797	-6.005373562	[M+H]+	0	1	C8H14O2	-	-	-	Organic acids and derivatives	Carboxylic acids and derivatives	Carboxylic acid derivatives
positive	pos-M143T157	143.1058023	2.624316667	143.1058023	HMDB0035422	4-Butyl-gamma-butyrolactone	142.0985263	142.0993797	-6.005373562	[M+H]+	0	1	C8H14O2	-	-	-	Organoheterocyclic compounds	Lactones	Gamma butyrolactones
positive	pos-M143T157	143.1058023	2.624316667	143.1058023	HMDB0036212	2-Methylpropyl (2E)-butenoate	142.0985263	142.0993797	-6.005373562	[M+H]+	0	1	C8H14O2	-	-	-	Lipids and lipid-like molecules	Fatty Acyls	Fatty acid esters
positive	pos-M143T157	143.1058023	2.624316667	143.1058023	HMDB0036236	2-Methylallyl butyrate	142.0985263	142.0993797	-6.005373562	[M+H]+	0	1	C8H14O2	-	-	-	Lipids and lipid-like molecules	Fatty Acyls	-
positive	pos-M143T157	143.1058023	2.624316667	143.1058023	HMDB0037622	Ethyl 2-methyl-3-pentenoate	142.0985263	142.0993797	-6.005373562	[M+H]+	0	1	C8H14O2	-	-	-	Lipids and lipid-like molecules	Fatty Acyls	-
positive	pos-M143T157	143.1058023	2.624316667	143.1058023	HMDB0037624	Isopropyl tiglate	142.0985263	142.0993797	-6.005373562	[M+H]+	0	1	C8H14O2	-	-	-	Lipids and lipid-like molecules	Fatty Acyls	-
positive	pos-M143T157	143.1058023	2.624316667	143.1058023	HMDB0037630	xi-Tetrahydro-3-propyl-2H-pyran-2-one	142.0985263	142.0993797	-6.005373562	[M+H]+	0	1	C8H14O2	-	-	-	Organoheterocyclic compounds	Lactones	-
positive	pos-M143T157	143.1058023	2.624316667	143.1058023	HMDB0038036	2-Propenyl 3-methylbutanoate	142.0985263	142.0993797	-6.005373562	[M+H]+	0	1	C8H14O2	-	-	-	Lipids and lipid-like molecules	Fatty Acyls	-
positive	pos-M143T157	143.1058023	2.624316667	143.1058023	HMDB0038310	xi-Tetrahydro-6-propyl-2H-pyran-2-one	142.0985263	142.0993797	-6.005373562	[M+H]+	0	1	C8H14O2	-	-	-	Organoheterocyclic compounds	Lactones	-
positive	pos-M143T157	143.1058023	2.624316667	143.1058023	HMDB0039793	(E)-4-Octenoic acid	142.0985263	142.0993797	-6.005373562	[M+H]+	0	1	C8H14O2	-	-	-	Lipids and lipid-like molecules	Fatty Acyls	-
positive	pos-M143T157	143.1058023	2.624316667	143.1058023	HMDB0039872	Methyl 2-heptenoate	142.0985263	142.0993797	-6.005373562	[M+H]+	0	1	C8H14O2	-	-	-	Lipids and lipid-like molecules	Fatty Acyls	-
positive	pos-M143T157	143.1058023	2.624316667	143.1058023	HMDB0040212	2-Hexenyl acetate	142.0985263	142.0993797	-6.005373562	[M+H]+	0	1	C8H14O2	-	-	-	Organic acids and derivatives	Carboxylic acids and derivatives	-
positive	pos-M143T157	143.1058023	2.624316667	143.1058023	HMDB0040215	cis-3-Hexenyl acetate	142.0985263	142.0993797	-6.005373562	[M+H]+	0	1	C8H14O2	-	-	-	Organic acids and derivatives	Carboxylic acids and derivatives	-
positive	pos-M143T157	143.1058023	2.624316667	143.1058023	HMDB0059908	Ethyl-3-hexanoate	142.0985263	142.0993797	-6.005373562	[M+H]+	0	1	C8H14O2	-	-	-	Lipids and lipid-like molecules	Fatty Acyls	Fatty acid esters
positive	pos-M143T299_1	143.1054771	4.990666667	143.1054771	HMDB0000392	2-Octenoic acid	142.0982011	142.0993797	-8.293856205	[M+H]+	0	1	C8H14O2	-	Liver	-	Lipids and lipid-like molecules	Fatty Acyls	-
positive	pos-M143T299_1	143.1054771	4.990666667	143.1054771	HMDB0001568	trans-2-Octenoic acid	142.0982011	142.0993797	-8.293856205	[M+H]+	0	1	C8H14O2	-	-	Fatty Acid Biosynthesis,SMP00456,null	Lipids and lipid-like molecules	Fatty Acyls	-
positive	pos-M143T299_1	143.1054771	4.990666667	143.1054771	HMDB0001568	trans-2-Octenoic acid	142.0982011	142.0993797	-8.293856205	[M+H]+	0	1	C8H14O2	-	-	Fatty Acid Biosynthesis,SMP00456,null	Lipids and lipid-like molecules	Fatty Acyls	-
positive	pos-M143T299_1	143.1054771	4.990666667	143.1054771	HMDB0013897	4-ene-Valproic acid	142.0982011	142.0993797	-8.293856205	[M+H]+	0	1	C8H14O2	Blood;Urine	Kidney;Liver	Valproic Acid Metabolism Pathway,SMP00635,null	Lipids and lipid-like molecules	Fatty Acyls	-
positive	pos-M143T299_1	143.1054771	4.990666667	143.1054771	HMDB0013902	2-ene-Valproic acid	142.0982011	142.0993797	-8.293856205	[M+H]+	0	1	C8H14O2	Blood;Urine	Kidney;Liver	Valproic Acid Metabolism Pathway,SMP00635,null	Lipids and lipid-like molecules	Fatty Acyls	-
positive	pos-M143T299_1	143.1054771	4.990666667	143.1054771	HMDB0013903	(3Z)-2-Propylpent-3-enoic acid	142.0982011	142.0993797	-8.293856205	[M+H]+	0	1	C8H14O2	Blood;Urine	Kidney;Liver	-	Lipids and lipid-like molecules	Fatty Acyls	-
positive	pos-M143T299_1	143.1054771	4.990666667	143.1054771	HMDB0013904	(3E)-2-Propylpent-3-enoic acid	142.0982011	142.0993797	-8.293856205	[M+H]+	0	1	C8H14O2	Blood;Urine	Kidney;Liver	-	Lipids and lipid-like molecules	Fatty Acyls	-
positive	pos-M143T299_1	143.1054771	4.990666667	143.1054771	HMDB0029761	Ethyl (±)-2-methyl-4-pentenoate	142.0982011	142.0993797	-8.293856205	[M+H]+	0	1	C8H14O2	-	-	-	Lipids and lipid-like molecules	Fatty Acyls	Fatty acid esters
positive	pos-M143T299_1	143.1054771	4.990666667	143.1054771	HMDB0031293	2,3-Octanedione	142.0982011	142.0993797	-8.293856205	[M+H]+	0	1	C8H14O2	Saliva	-	-	Organooxygen compounds	Carbonyl compounds	Ketones
positive	pos-M143T299_1	143.1054771	4.990666667	143.1054771	HMDB0031343	Methyl cyclohexanecarboxylate	142.0982011	142.0993797	-8.293856205	[M+H]+	0	1	C8H14O2	Feces	-	-	Organic acids and derivatives	Carboxylic acids and derivatives	Carboxylic acid derivatives
positive	pos-M143T299_1	143.1054771	4.990666667	143.1054771	HMDB0031352	Cyclohexyl acetate	142.0982011	142.0993797	-8.293856205	[M+H]+	0	1	C8H14O2	-	-	-	Organic acids and derivatives	Carboxylic acids and derivatives	Carboxylic acid derivatives
positive	pos-M143T299_1	143.1054771	4.990666667	143.1054771	HMDB0031403	Cyclohexaneacetic acid	142.0982011	142.0993797	-8.293856205	[M+H]+	0	1	C8H14O2	-	-	-	Organic acids and derivatives	Carboxylic acids and derivatives	Carboxylic acids
positive	pos-M143T299_1	143.1054771	4.990666667	143.1054771	HMDB0032164	Allyl valerate	142.0982011	142.0993797	-8.293856205	[M+H]+	0	1	C8H14O2	-	-	-	Lipids and lipid-like molecules	Fatty Acyls	Fatty acid esters
positive	pos-M143T299_1	143.1054771	4.990666667	143.1054771	HMDB0032207	cis-5-Octenoic acid	142.0982011	142.0993797	-8.293856205	[M+H]+	0	1	C8H14O2	-	-	-	Lipids and lipid-like molecules	Fatty Acyls	Fatty acids and conjugates
positive	pos-M143T299_1	143.1054771	4.990666667	143.1054771	HMDB0032266	Ethyl (E)-3-hexenoate	142.0982011	142.0993797	-8.293856205	[M+H]+	0	1	C8H14O2	-	-	-	Lipids and lipid-like molecules	Fatty Acyls	-
positive	pos-M143T299_1	143.1054771	4.990666667	143.1054771	HMDB0032267	Ethyl 5-hexenoate	142.0982011	142.0993797	-8.293856205	[M+H]+	0	1	C8H14O2	-	-	-	Lipids and lipid-like molecules	Fatty Acyls	Fatty acid esters
positive	pos-M143T299_1	143.1054771	4.990666667	143.1054771	HMDB0032268	Ethyl 2E-hexenoate	142.0982011	142.0993797	-8.293856205	[M+H]+	0	1	C8H14O2	-	-	-	Lipids and lipid-like molecules	Fatty Acyls	-
positive	pos-M143T299_1	143.1054771	4.990666667	143.1054771	HMDB0032278	Ethyl trans-2-methyl-2-pentenoate	142.0982011	142.0993797	-8.293856205	[M+H]+	0	1	C8H14O2	-	-	-	Lipids and lipid-like molecules	Fatty Acyls	Fatty acid esters
positive	pos-M143T299_1	143.1054771	4.990666667	143.1054771	HMDB0032533	trans-3-Hexenyl acetate	142.0982011	142.0993797	-8.293856205	[M+H]+	0	1	C8H14O2	-	-	-	Organic acids and derivatives	Carboxylic acids and derivatives	Carboxylic acid derivatives
positive	pos-M143T299_1	143.1054771	4.990666667	143.1054771	HMDB0035422	4-Butyl-gamma-butyrolactone	142.0982011	142.0993797	-8.293856205	[M+H]+	0	1	C8H14O2	-	-	-	Organoheterocyclic compounds	Lactones	Gamma butyrolactones
positive	pos-M143T299_1	143.1054771	4.990666667	143.1054771	HMDB0036212	2-Methylpropyl (2E)-butenoate	142.0982011	142.0993797	-8.293856205	[M+H]+	0	1	C8H14O2	-	-	-	Lipids and lipid-like molecules	Fatty Acyls	Fatty acid esters
positive	pos-M143T299_1	143.1054771	4.990666667	143.1054771	HMDB0036236	2-Methylallyl butyrate	142.0982011	142.0993797	-8.293856205	[M+H]+	0	1	C8H14O2	-	-	-	Lipids and lipid-like molecules	Fatty Acyls	-
positive	pos-M143T299_1	143.1054771	4.990666667	143.1054771	HMDB0037622	Ethyl 2-methyl-3-pentenoate	142.0982011	142.0993797	-8.293856205	[M+H]+	0	1	C8H14O2	-	-	-	Lipids and lipid-like molecules	Fatty Acyls	-
positive	pos-M143T299_1	143.1054771	4.990666667	143.1054771	HMDB0037624	Isopropyl tiglate	142.0982011	142.0993797	-8.293856205	[M+H]+	0	1	C8H14O2	-	-	-	Lipids and lipid-like molecules	Fatty Acyls	-
positive	pos-M143T299_1	143.1054771	4.990666667	143.1054771	HMDB0037630	xi-Tetrahydro-3-propyl-2H-pyran-2-one	142.0982011	142.0993797	-8.293856205	[M+H]+	0	1	C8H14O2	-	-	-	Organoheterocyclic compounds	Lactones	-
positive	pos-M143T299_1	143.1054771	4.990666667	143.1054771	HMDB0038036	2-Propenyl 3-methylbutanoate	142.0982011	142.0993797	-8.293856205	[M+H]+	0	1	C8H14O2	-	-	-	Lipids and lipid-like molecules	Fatty Acyls	-
positive	pos-M143T299_1	143.1054771	4.990666667	143.1054771	HMDB0038310	xi-Tetrahydro-6-propyl-2H-pyran-2-one	142.0982011	142.0993797	-8.293856205	[M+H]+	0	1	C8H14O2	-	-	-	Organoheterocyclic compounds	Lactones	-
positive	pos-M143T299_1	143.1054771	4.990666667	143.1054771	HMDB0039793	(E)-4-Octenoic acid	142.0982011	142.0993797	-8.293856205	[M+H]+	0	1	C8H14O2	-	-	-	Lipids and lipid-like molecules	Fatty Acyls	-
positive	pos-M143T299_1	143.1054771	4.990666667	143.1054771	HMDB0039872	Methyl 2-heptenoate	142.0982011	142.0993797	-8.293856205	[M+H]+	0	1	C8H14O2	-	-	-	Lipids and lipid-like molecules	Fatty Acyls	-
positive	pos-M143T299_1	143.1054771	4.990666667	143.1054771	HMDB0040212	2-Hexenyl acetate	142.0982011	142.0993797	-8.293856205	[M+H]+	0	1	C8H14O2	-	-	-	Organic acids and derivatives	Carboxylic acids and derivatives	-
positive	pos-M143T299_1	143.1054771	4.990666667	143.1054771	HMDB0040215	cis-3-Hexenyl acetate	142.0982011	142.0993797	-8.293856205	[M+H]+	0	1	C8H14O2	-	-	-	Organic acids and derivatives	Carboxylic acids and derivatives	-
positive	pos-M143T299_1	143.1054771	4.990666667	143.1054771	HMDB0059908	Ethyl-3-hexanoate	142.0982011	142.0993797	-8.293856205	[M+H]+	0	1	C8H14O2	-	-	-	Lipids and lipid-like molecules	Fatty Acyls	Fatty acid esters
positive	pos-M144T141	144.0801343	2.346016667	144.0801343	HMDB0033115	6-Methylquinoline	143.0728583	143.0734993	-4.479973343	[M+H]+	0	1	C10H9N	-	-	-	Organoheterocyclic compounds	Quinolines and derivatives	-
positive	pos-M144T141	144.0801343	2.346016667	144.0801343	HMDB0041802	2-Aminonaphthalene	143.0728583	143.0734993	-4.479973343	[M+H]+	0	1	C10H9N	-	-	-	Benzenoids	Naphthalenes	-
positive	pos-M144T141	144.0801343	2.346016667	144.0801343	HMDB0042004	Quinaldine	143.0728583	143.0734993	-4.479973343	[M+H]+	0	1	C10H9N	-	-	-	Organoheterocyclic compounds	Quinolines and derivatives	-
positive	pos-M144T62	144.1011323	1.039233333	144.1011323	HMDB0004827	Proline betaine	143.0938563	143.0946287	-5.397271513	[M+H]+	0	1	C7H13NO2	Blood;Feces;Saliva;Urine	-	-	Organic acids and derivatives	Carboxylic acids and derivatives	-
positive	pos-M144T62	144.1011323	1.039233333	144.1011323	HMDB0030410	L-2-Amino-3-methylenehexanoic acid	143.0938563	143.0946287	-5.397271513	[M+H]+	0	1	C7H13NO2	-	-	-	Organic acids and derivatives	Carboxylic acids and derivatives	Amino acids, peptides, and analogues
positive	pos-M144T62	144.1011323	1.039233333	144.1011323	HMDB0038949	3beta,6beta-Dihydroxynortropane	143.0938563	143.0946287	-5.397271513	[M+H]+	0	1	C7H13NO2	-	-	-	Alkaloids and derivatives	Tropane alkaloids	-
positive	pos-M144T62	144.1011323	1.039233333	144.1011323	HMDB0032333	4-Hydroxy-4-methyl-5-hexenoic acid gamma lactone	126.0673093	126.0680796	-6.109536733	[M+NH4]+	0	1	C7H10O2	-	-	-	Organoheterocyclic compounds	Lactones	Gamma butyrolactones
positive	pos-M144T62	144.1011323	1.039233333	144.1011323	HMDB0029582	Methyl sorbate	126.0673093	126.0680796	-6.109552598	[M+NH4]+	0	1	C7H10O2	-	-	-	Lipids and lipid-like molecules	Fatty Acyls	Fatty acid esters
positive	pos-M144T62	144.1011323	1.039233333	144.1011323	HMDB0031222	3-Ethyl-1,2-cyclopentanedione	126.0673093	126.0680796	-6.109552598	[M+NH4]+	0	1	C7H10O2	-	-	-	Organic oxygen compounds	Organooxygen compounds	-
positive	pos-M144T62	144.1011323	1.039233333	144.1011323	HMDB0031223	Enol-3-Ethyl-1,2-cyclopentanedione	126.0673093	126.0680796	-6.109552598	[M+NH4]+	0	1	C7H10O2	-	-	-	Organic oxygen compounds	Organooxygen compounds	-
positive	pos-M144T62	144.1011323	1.039233333	144.1011323	HMDB0032067	Allyl crotonate	126.0673093	126.0680796	-6.109552598	[M+NH4]+	0	1	C7H10O2	-	-	-	Lipids and lipid-like molecules	Fatty Acyls	Fatty acid esters
positive	pos-M144T62	144.1011323	1.039233333	144.1011323	HMDB0033629	xi-4-Hydroxy-4-methyl-2-cyclohexen-1-one	126.0673093	126.0680796	-6.109552598	[M+NH4]+	0	1	C7H10O2	-	-	-	Organic oxygen compounds	Organooxygen compounds	-
positive	pos-M144T62	144.1011323	1.039233333	144.1011323	HMDB0034080	3-Methyl-1,2-cyclohexanedione	126.0673093	126.0680796	-6.109552598	[M+NH4]+	0	1	C7H10O2	-	-	-	Organooxygen compounds	Carbonyl compounds	Ketones
positive	pos-M144T62	144.1011323	1.039233333	144.1011323	HMDB0034835	3-(3-Ethyloxiranyl)-2-propenal	126.0673093	126.0680796	-6.109552598	[M+NH4]+	0	1	C7H10O2	-	-	-	Organic oxygen compounds	Organooxygen compounds	-
positive	pos-M144T62	144.1011323	1.039233333	144.1011323	HMDB0037026	3,4-Dimethyl-1,2-cyclopentanedione	126.0673093	126.0680796	-6.109552598	[M+NH4]+	0	1	C7H10O2	-	-	-	Organooxygen compounds	Carbonyl compounds	Ketones
positive	pos-M144T62	144.1011323	1.039233333	144.1011323	HMDB0037027	3,5-Dimethyl-1,2-cyclopentanedione	126.0673093	126.0680796	-6.109552598	[M+NH4]+	0	1	C7H10O2	-	-	-	Organic oxygen compounds	Organooxygen compounds	Carbonyl compounds
positive	pos-M144T62	144.1011323	1.039233333	144.1011323	HMDB0040445	2-(Ethoxymethyl)furan	126.0673093	126.0680796	-6.109552598	[M+NH4]+	0	1	C7H10O2	-	-	-	Organoheterocyclic compounds	Heteroaromatic compounds	-
positive	pos-M144T62	144.1011323	1.039233333	144.1011323	HMDB0041474	xi-5-Isopropyl-2(5H)-furanone	126.0673093	126.0680796	-6.109552598	[M+NH4]+	0	1	C7H10O2	-	-	-	Organoheterocyclic compounds	Dihydrofurans	-
positive	pos-M144T147	144.1010579	2.44815	144.1010579	HMDB0004827	Proline betaine	143.096	143.0946287	9.583413527	[M+H]+	1	1	C7H13NO2	Blood;Feces;Saliva;Urine	-	-	Organic acids and derivatives	Carboxylic acids and derivatives	-
positive	pos-M144T147	144.1010579	2.44815	144.1010579	HMDB0030410	L-2-Amino-3-methylenehexanoic acid	143.096	143.0946287	9.583413527	[M+H]+	1	1	C7H13NO2	-	-	-	Organic acids and derivatives	Carboxylic acids and derivatives	Amino acids, peptides, and analogues
positive	pos-M144T147	144.1010579	2.44815	144.1010579	HMDB0038949	3beta,6beta-Dihydroxynortropane	143.096	143.0946287	9.583413527	[M+H]+	1	1	C7H13NO2	-	-	-	Alkaloids and derivatives	Tropane alkaloids	-
positive	pos-M144T178	144.1374703	2.96205	144.1374703	HMDB0062574	N(tele)-methylhistaminium	126.1036473	126.1025738	8.512382551	[M+NH4]+	0	1	C6H12N3	-	-	-	Organic nitrogen compounds	Organonitrogen compounds	Amines
positive	pos-M144T178	144.1374703	2.96205	144.1374703	HMDB0013809	(E)-2-octenal	126.1036473	126.1044651	-6.485239444	[M+NH4]+	0	1	C8H14O	Feces;Urine	-	-	Organic oxygen compounds	Organooxygen compounds	-
positive	pos-M144T178	144.1374703	2.96205	144.1374703	HMDB0030961	2-Octenal	126.1036473	126.1044651	-6.485239444	[M+NH4]+	0	1	C8H14O	Blood	-	-	Organic oxygen compounds	Organooxygen compounds	-
positive	pos-M144T178	144.1374703	2.96205	144.1374703	HMDB0030966	(3xi,5Z)-1,5-Octadien-3-ol	126.1036473	126.1044651	-6.485239444	[M+NH4]+	0	1	C8H14O	-	-	-	Lipids and lipid-like molecules	Fatty Acyls	-
positive	pos-M144T178	144.1374703	2.96205	144.1374703	HMDB0031197	2,4,4-Trimethylcyclopentanone	126.1036473	126.1044651	-6.485239444	[M+NH4]+	0	1	C8H14O	-	-	-	Organooxygen compounds	Carbonyl compounds	Ketones
positive	pos-M144T178	144.1374703	2.96205	144.1374703	HMDB0031301	2-Octen-4-one	126.1036473	126.1044651	-6.485239444	[M+NH4]+	0	1	C8H14O	-	-	-	Organic oxygen compounds	Organooxygen compounds	-
positive	pos-M144T178	144.1374703	2.96205	144.1374703	HMDB0031309	1-Octen-3-one	126.1036473	126.1044651	-6.485239444	[M+NH4]+	0	1	C8H14O	Feces;Saliva	-	-	Organic oxygen compounds	Organooxygen compounds	-
positive	pos-M144T178	144.1374703	2.96205	144.1374703	HMDB0031590	3-Methyl-3-hepten-2-one	126.1036473	126.1044651	-6.485239444	[M+NH4]+	0	1	C8H14O	-	-	-	Organooxygen compounds	Carbonyl compounds	Alpha,beta-unsaturated carbonyl compounds
positive	pos-M144T178	144.1374703	2.96205	144.1374703	HMDB0031591	5-Methyl-5-hepten-2-one	126.1036473	126.1044651	-6.485239444	[M+NH4]+	0	1	C8H14O	-	-	-	Organic oxygen compounds	Organooxygen compounds	-
positive	pos-M144T178	144.1374703	2.96205	144.1374703	HMDB0032403	6-Methyl-3-hepten-2-one, trans-	126.1036473	126.1044651	-6.485239444	[M+NH4]+	0	1	C8H14O	-	-	-	Organooxygen compounds	Carbonyl compounds	Alpha,beta-unsaturated carbonyl compounds
positive	pos-M144T178	144.1374703	2.96205	144.1374703	HMDB0032451	4-Octen-3-one	126.1036473	126.1044651	-6.485239444	[M+NH4]+	0	1	C8H14O	-	-	-	Organooxygen compounds	Carbonyl compounds	Alpha,beta-unsaturated carbonyl compounds
positive	pos-M144T178	144.1374703	2.96205	144.1374703	HMDB0033547	3-Octen-2-one	126.1036473	126.1044651	-6.485239444	[M+NH4]+	0	1	C8H14O	Feces	-	-	Organooxygen compounds	Carbonyl compounds	Alpha,beta-unsaturated carbonyl compounds
positive	pos-M144T178	144.1374703	2.96205	144.1374703	HMDB0035242	(S,E)-Filbertone	126.1036473	126.1044651	-6.485239444	[M+NH4]+	0	1	C8H14O	-	-	-	Organic oxygen compounds	Organooxygen compounds	-
positive	pos-M144T178	144.1374703	2.96205	144.1374703	HMDB0035390	5-Octen-2-one	126.1036473	126.1044651	-6.485239444	[M+NH4]+	0	1	C8H14O	-	-	-	Organic oxygen compounds	Organooxygen compounds	-
positive	pos-M144T178	144.1374703	2.96205	144.1374703	HMDB0035915	Sulcatone	126.1036473	126.1044651	-6.485239444	[M+NH4]+	0	1	C8H14O	Feces;Saliva	-	-	Organic oxygen compounds	Organooxygen compounds	-
positive	pos-M144T178	144.1374703	2.96205	144.1374703	HMDB0037152	2-Ethylidenehexanal	126.1036473	126.1044651	-6.485239444	[M+NH4]+	0	1	C8H14O	-	-	-	Organooxygen compounds	Carbonyl compounds	Aldehydes
positive	pos-M144T178	144.1374703	2.96205	144.1374703	HMDB0039769	6-Octenal	126.1036473	126.1044651	-6.485239444	[M+NH4]+	0	1	C8H14O	-	-	-	Organic oxygen compounds	Organooxygen compounds	-
positive	pos-M144T178	144.1374703	2.96205	144.1374703	HMDB0039770	(Z)-5-Octenal	126.1036473	126.1044651	-6.485239444	[M+NH4]+	0	1	C8H14O	-	-	-	Organooxygen compounds	Carbonyl compounds	Aldehydes
positive	pos-M144T178	144.1374703	2.96205	144.1374703	HMDB0040146	2,5-Octadien-1-ol	126.1036473	126.1044651	-6.485239444	[M+NH4]+	0	1	C8H14O	-	-	-	Lipids and lipid-like molecules	Fatty Acyls	Fatty alcohols
positive	pos-M144T178	144.1374703	2.96205	144.1374703	HMDB0040149	(3E,5Z)-3,5-Octadien-1-ol	126.1036473	126.1044651	-6.485239444	[M+NH4]+	0	1	C8H14O	-	-	-	Lipids and lipid-like molecules	Fatty Acyls	-
positive	pos-M144T178	144.1374703	2.96205	144.1374703	HMDB0040151	(2E,4E)-2,4-Octadien-1-ol	126.1036473	126.1044651	-6.485239444	[M+NH4]+	0	1	C8H14O	-	-	-	Lipids and lipid-like molecules	Fatty Acyls	Fatty alcohols
positive	pos-M144T178	144.1374703	2.96205	144.1374703	HMDB0061945	2-Ethyl-2-hexenal	126.1036473	126.1044651	-6.485239444	[M+NH4]+	0	1	C8H14O	Saliva	-	-	Organic oxygen compounds	Organooxygen compounds	-
positive	pos-M144T178	144.1374703	2.96205	144.1374703	HMDB0062471	glutathionyl-3-hydroxykynurenine glucoside	126.1036473	126.1044651	-6.485247374	[M+NH4]+	0	1	C8H14O	-	-	-	Organic oxygen compounds	Organooxygen compounds	Carbonyl compounds
positive	pos-M144T178	144.1374703	2.96205	144.1374703	HMDB0062529	Sialyl-3-paragloboside	126.1036473	126.1044651	-6.485247374	[M+NH4]+	0	1	C8H14O	-	-	-	Organic oxygen compounds	Organooxygen compounds	Carbonyl compounds
positive	pos-M144T178	144.1374703	2.96205	144.1374703	HMDB0062536	trans-3-cis-8,11,14-eicosatetraenoyl-CoA	126.1036473	126.1044651	-6.485247374	[M+NH4]+	0	1	C8H14O	-	-	-	Organic oxygen compounds	Organooxygen compounds	Carbonyl compounds
positive	pos-M145T116	144.9936885	1.934	144.9936885	HMDB0002127	3-Mercaptolactic acid	122.0044705	122.0037647	5.784994893	[M+Na]+	0	1	C3H6O3S	-	-	Beta-mercaptolactate-cysteine disulfiduria,SMP00499,null;Cysteine Metabolism,SMP00013,map00270;Cystinosis, ocular nonnephropathic,SMP00722,null	Organic oxygen compounds	Organooxygen compounds	-
positive	pos-M145T59	145.0486136	0.976183333	145.0486136	HMDB0132663	2-(hydroxymethyl)-6-(2,4,6-trihydroxyphenyl)oxane-3,4,5-triol	288.086	288.0845175	5.146146044	[M+2H]2+	1	2	C12H16O8	-	-	-	Organic oxygen compounds	Organooxygen compounds	Carbohydrates and carbohydrate conjugates
positive	pos-M145T59	145.0486136	0.976183333	145.0486136	HMDB0035589	Phlorin	288.086	288.0845175	5.146100918	[M+2H]2+	1	2	C12H16O8	-	-	-	Organooxygen compounds	Carbohydrates and carbohydrate conjugates	Glycosyl compounds
positive	pos-M145T59	145.0486136	0.976183333	145.0486136	HMDB0038341	Glucosylisomaltol	288.086	288.0845175	5.146100918	[M+2H]2+	1	2	C12H16O8	-	-	-	Organic oxygen compounds	Organooxygen compounds	-
positive	pos-M145T72	145.0488635	1.198383333	145.0488635	HMDB0000393	3-Hexenedioic acid	144.0415875	144.0422587	-4.660304412	[M+H]+	0	1	C6H8O4	-	-	-	Lipids and lipid-like molecules	Fatty Acyls	-
positive	pos-M145T72	145.0488635	1.198383333	145.0488635	HMDB0000522	3-Methylglutaconic acid	144.0415875	144.0422587	-4.660304412	[M+H]+	0	1	C6H8O4	Cerebrospinal Fluid (CSF);Urine	-	-	Lipids and lipid-like molecules	Fatty Acyls	-
positive	pos-M145T72	145.0488635	1.198383333	145.0488635	HMDB0002266	(E)-2-Methylglutaconic acid	144.0415875	144.0422587	-4.660304412	[M+H]+	0	1	C6H8O4	Urine	-	-	Lipids and lipid-like molecules	Fatty Acyls	-
positive	pos-M145T72	145.0488635	1.198383333	145.0488635	HMDB0002266	(E)-2-Methylglutaconic acid	144.0415875	144.0422587	-4.660304412	[M+H]+	0	1	C6H8O4	Urine	-	-	Lipids and lipid-like molecules	Fatty Acyls	-
positive	pos-M145T72	145.0488635	1.198383333	145.0488635	HMDB0013311	trans-2-Hexenedioic acid	144.0415875	144.0422587	-4.660304412	[M+H]+	0	1	C6H8O4	Urine	-	-	Lipids and lipid-like molecules	Fatty Acyls	-
positive	pos-M145T72	145.0488635	1.198383333	145.0488635	HMDB0029171	3-Hydroxyadipic acid 3,6-lactone	144.0415875	144.0422587	-4.660304412	[M+H]+	0	1	C6H8O4	-	-	-	Organoheterocyclic compounds	Lactones	-
positive	pos-M145T72	145.0488635	1.198383333	145.0488635	HMDB0031257	Dimethyl fumarate	144.0415875	144.0422587	-4.660304412	[M+H]+	0	1	C6H8O4	-	-	-	Lipids and lipid-like molecules	Fatty Acyls	Fatty acid esters
positive	pos-M145T72	145.0488635	1.198383333	145.0488635	HMDB0036232	Maleic acid homopolymer	144.0415875	144.0422587	-4.660304412	[M+H]+	0	1	C6H8O4	-	-	-	Lipids and lipid-like molecules	Fatty Acyls	Fatty acids and conjugates
positive	pos-M145T72	145.0488635	1.198383333	145.0488635	HMDB0040207	Ethyl hydrogen fumarate	144.0415875	144.0422587	-4.660304412	[M+H]+	0	1	C6H8O4	-	-	-	Lipids and lipid-like molecules	Fatty Acyls	Fatty acid esters
positive	pos-M146T133	146.0404424	2.2136	146.0404424	HMDB0040822	2,3-Butanediol glucoside	252.119	252.120903	-7.547942187	[M+H+K]2+	1	2	C10H20O7	-	-	-	Organic oxygen compounds	Organooxygen compounds	-
positive	pos-M146T141	146.0590894	2.342166667	146.0590894	HMDB0033249	6-Chloro-N-(1-methylethyl)-1,3,5-triazine-2,4-diamine	187.062	187.0624731	-2.528845002	[M+H-COCH2]+	1	1	C6H10ClN5	-	-	-	Organoheterocyclic compounds	Triazines	-
positive	pos-M146T141	146.0590894	2.342166667	146.0590894	HMDB0000734	Indoleacrylic acid	187.062	187.0633285	-7.102070782	[M+H-COCH2]+	1	1	C11H9NO2	-	-	-	Organoheterocyclic compounds	Indoles and derivatives	-
positive	pos-M146T63	146.0803064	1.047875	146.0803064	HMDB0094698	N-Propionylalanine	145.0730304	145.0738932	-5.947381268	[M+H]+	0	1	C6H11NO3	-	-	-	Organic acids and derivatives	Carboxylic acids and derivatives	Amino acids, peptides, and analogues
positive	pos-M146T63	146.0803064	1.047875	146.0803064	HMDB0000730	Isobutyrylglycine	145.0730304	145.0738932	-5.947415733	[M+H]+	0	1	C6H11NO3	Urine	-	-	Organic acids and derivatives	Carboxylic acids and derivatives	-
positive	pos-M146T63	146.0803064	1.047875	146.0803064	HMDB0000808	N-Butyrylglycine	145.0730304	145.0738932	-5.947415733	[M+H]+	0	1	C6H11NO3	Blood;Feces;Urine	-	-	Organic acids and derivatives	Carboxylic acids and derivatives	-
positive	pos-M146T63	146.0803064	1.047875	146.0803064	HMDB0001263	Allysine	145.0730304	145.0738932	-5.947415733	[M+H]+	0	1	C6H11NO3	-	-	2-aminoadipic 2-oxoadipic aciduria,SMP00719,null;Glutaric Aciduria Type I,SMP00186,null;Hyperlysinemia I, Familial,SMP00527,null;Hyperlysinemia II or Saccharopinuria,SMP00528,null;Lysine Degradation,SMP00037,map00310;Pyridoxine dependency with seizures,SMP00571,null;Saccharopinuria/Hyperlysinemia II,SMP00239,null	Organic acids and derivatives	Carboxylic acids and derivatives	-
positive	pos-M146T63	146.0803064	1.047875	146.0803064	HMDB0003681	4-Acetamidobutanoic acid	145.0730304	145.0738932	-5.947415733	[M+H]+	0	1	C6H11NO3	Blood;Feces;Urine	Prostate	-	Organic acids and derivatives	Carboxylic acids and derivatives	-
positive	pos-M146T63	146.0803064	1.047875	146.0803064	HMDB0003681	4-Acetamidobutanoic acid	145.0730304	145.0738932	-5.947415733	[M+H]+	0	1	C6H11NO3	Blood;Feces;Urine	Prostate	-	Organic acids and derivatives	Carboxylic acids and derivatives	-
positive	pos-M146T63	146.0803064	1.047875	146.0803064	HMDB0012131	(S)-5-Amino-3-oxohexanoate	145.0730304	145.0738932	-5.947415733	[M+H]+	0	1	C6H11NO3	-	-	-	Organic acids and derivatives	Keto acids and derivatives	-
positive	pos-M146T63	146.0803064	1.047875	146.0803064	HMDB0012151	2-Keto-6-aminocaproate	145.0730304	145.0738932	-5.947415733	[M+H]+	0	1	C6H11NO3	-	-	-	Organic acids and derivatives	Keto acids and derivatives	-
positive	pos-M146T63	146.0803064	1.047875	146.0803064	HMDB0015127	Methyl aminolevulinate	145.0730304	145.0738932	-5.947415733	[M+H]+	0	1	C6H11NO3	Blood;Urine	-	-	Organic acids and derivatives	Carboxylic acids and derivatives	Amino acids, peptides, and analogues
positive	pos-M146T63	146.0803064	1.047875	146.0803064	HMDB0029425	L-cis-4-(Hydroxymethyl)-2-pyrrolidinecarboxylic acid	145.0730304	145.0738932	-5.947415733	[M+H]+	0	1	C6H11NO3	-	-	-	Organic acids and derivatives	Carboxylic acids and derivatives	-
positive	pos-M146T63	146.0803064	1.047875	146.0803064	HMDB0029426	L-trans-5-Hydroxy-2-piperidinecarboxylic acid	145.0730304	145.0738932	-5.947415733	[M+H]+	0	1	C6H11NO3	-	-	-	Organic acids and derivatives	Carboxylic acids and derivatives	-
positive	pos-M146T63	146.0803064	1.047875	146.0803064	HMDB0059595	(S)-2-amino-6-oxohexanoate	145.0730304	145.0738932	-5.947415733	[M+H]+	0	1	C6H11NO3	-	-	-	Organic acids and derivatives	Carboxylic acids and derivatives	-
positive	pos-M146T63	146.0803064	1.047875	146.0803064	HMDB0060265	4-Acetamidobutanoate	145.0730304	145.0738932	-5.947415733	[M+H]+	0	1	C6H11NO3	-	-	-	Organic acids and derivatives	Carboxylic acids and derivatives	-
positive	pos-M146T63	146.0803064	1.047875	146.0803064	HMDB0061156	N-(2-Carboxymethyl)-morpholine	145.0730304	145.0738932	-5.947415733	[M+H]+	0	1	C6H11NO3	Blood;Urine	Kidney;Liver	Mycophenolic Acid Metabolism Pathway,SMP00652,null	Organic acids and derivatives	Carboxylic acids and derivatives	-
positive	pos-M146T63	146.0803064	1.047875	146.0803064	HMDB0031303	Osmundalactone	128.0464834	128.0473441	-6.721839964	[M+NH4]+	0	1	C6H8O3	-	-	-	Organoheterocyclic compounds	Pyrans	-
positive	pos-M146T63	146.0803064	1.047875	146.0803064	HMDB0031306	3-Hydroxy-4,5-dimethyl-2(5H)-furanone	128.0464834	128.0473441	-6.721839964	[M+NH4]+	0	1	C6H8O3	Urine	-	-	Organoheterocyclic compounds	Dihydrofurans	Furanones
positive	pos-M146T63	146.0803064	1.047875	146.0803064	HMDB0031847	2-Ethyl-3,4-dihydroxyfuran	128.0464834	128.0473441	-6.721839964	[M+NH4]+	0	1	C6H8O3	-	-	-	Organoheterocyclic compounds	Dihydrofurans	Furanones
positive	pos-M146T63	146.0803064	1.047875	146.0803064	HMDB0033285	L-erythro-5-(1-Hydroxyethyl)-2(5H)-furanone	128.0464834	128.0473441	-6.721839964	[M+NH4]+	0	1	C6H8O3	-	-	-	Organoheterocyclic compounds	Dihydrofurans	-
positive	pos-M146T63	146.0803064	1.047875	146.0803064	HMDB0033517	5,6-Dihydro-4-methoxy-2H-pyran-2-one	128.0464834	128.0473441	-6.721839964	[M+NH4]+	0	1	C6H8O3	-	-	-	Organoheterocyclic compounds	Pyrans	Pyranones and derivatives
positive	pos-M146T63	146.0803064	1.047875	146.0803064	HMDB0038072	xi-5-Acetyltetrahydro-2(3H)-furanone	128.0464834	128.0473441	-6.721839964	[M+NH4]+	0	1	C6H8O3	-	-	-	Organic oxygen compounds	Organooxygen compounds	-
positive	pos-M146T63	146.0803064	1.047875	146.0803064	HMDB0040594	(±)-Furaneol	128.0464834	128.0473441	-6.721839964	[M+NH4]+	0	1	C6H8O3	-	-	-	Organoheterocyclic compounds	Dihydrofurans	-
positive	pos-M146T63	146.0803064	1.047875	146.0803064	HMDB0040732	2,7-Oxepanedione	128.0464834	128.0473441	-6.721839964	[M+NH4]+	0	1	C6H8O3	-	-	-	Organoheterocyclic compounds	Lactones	null
positive	pos-M146T60	146.1167236	0.992066667	146.1167236	HMDB0094649	2-Aminoheptanoate	145.1094476	145.1102787	-5.727720464	[M+H]+	0	1	C7H15NO2	Feces	-	-	Organic acids and derivatives	Carboxylic acids and derivatives	-
positive	pos-M146T60	146.1167236	0.992066667	146.1167236	HMDB0006831	3-Dehydroxycarnitine	145.1094476	145.1102787	-5.727734246	[M+H]+	0	1	C7H15NO2	-	-	-	Chemical entities	Organic compounds	Lipids and lipid-like molecules
positive	pos-M146T60	146.1167236	0.992066667	146.1167236	HMDB0029165	1,3-Diacetylpropane	128.0829006	128.0837296	-6.472735572	[M+NH4]+	0	1	C7H12O2	Urine	-	-	Organic oxygen compounds	Organooxygen compounds	-
positive	pos-M146T60	146.1167236	0.992066667	146.1167236	HMDB0029314	Isopentenyl acetate	128.0829006	128.0837296	-6.472735572	[M+NH4]+	0	1	C7H12O2	-	-	-	Organic acids and derivatives	Carboxylic acids and derivatives	-
positive	pos-M146T60	146.1167236	0.992066667	146.1167236	HMDB0030330	1-Methoxy-3-methylene-2-pentanone	128.0829006	128.0837296	-6.472735572	[M+NH4]+	0	1	C7H12O2	-	-	-	Organooxygen compounds	Carbohydrates and carbohydrate conjugates	Monosaccharides
positive	pos-M146T60	146.1167236	0.992066667	146.1167236	HMDB0031174	4-Methyl-5-hexanolide	128.0829006	128.0837296	-6.472735572	[M+NH4]+	0	1	C7H12O2	-	-	-	Organoheterocyclic compounds	Lactones	-
positive	pos-M146T60	146.1167236	0.992066667	146.1167236	HMDB0031342	Cyclohexanecarboxylic acid	128.0829006	128.0837296	-6.472735572	[M+NH4]+	0	1	C7H12O2	Feces	-	-	Organic acids and derivatives	Carboxylic acids and derivatives	-
positive	pos-M146T60	146.1167236	0.992066667	146.1167236	HMDB0031351	Cyclohexyl formate	128.0829006	128.0837296	-6.472735572	[M+NH4]+	0	1	C7H12O2	-	-	-	Organic acids and derivatives	Carboxylic acids and derivatives	Carboxylic acid derivatives
positive	pos-M146T60	146.1167236	0.992066667	146.1167236	HMDB0031476	2,3-Heptanedione	128.0829006	128.0837296	-6.472735572	[M+NH4]+	0	1	C7H12O2	Feces;Saliva	-	-	Organic oxygen compounds	Organooxygen compounds	-
positive	pos-M146T60	146.1167236	0.992066667	146.1167236	HMDB0031477	3,4-Heptanedione	128.0829006	128.0837296	-6.472735572	[M+NH4]+	0	1	C7H12O2	-	-	-	Organic oxygen compounds	Organooxygen compounds	-
positive	pos-M146T60	146.1167236	0.992066667	146.1167236	HMDB0031484	2-Heptenoic acid	128.0829006	128.0837296	-6.472735572	[M+NH4]+	0	1	C7H12O2	-	-	-	Lipids and lipid-like molecules	Fatty Acyls	-
positive	pos-M146T60	146.1167236	0.992066667	146.1167236	HMDB0031500	Methyl 2E-hexenoate	128.0829006	128.0837296	-6.472735572	[M+NH4]+	0	1	C7H12O2	-	-	-	Lipids and lipid-like molecules	Fatty Acyls	-
positive	pos-M146T60	146.1167236	0.992066667	146.1167236	HMDB0031504	Methyl (Z)-3-hexenoate	128.0829006	128.0837296	-6.472735572	[M+NH4]+	0	1	C7H12O2	-	-	-	Lipids and lipid-like molecules	Fatty Acyls	-
positive	pos-M146T60	146.1167236	0.992066667	146.1167236	HMDB0031593	5-Methyl-2,3-hexanedione	128.0829006	128.0837296	-6.472735572	[M+NH4]+	0	1	C7H12O2	-	-	-	Organooxygen compounds	Carbonyl compounds	Ketones
positive	pos-M146T60	146.1167236	0.992066667	146.1167236	HMDB0031603	Ethyl 4-pentenoate	128.0829006	128.0837296	-6.472735572	[M+NH4]+	0	1	C7H12O2	-	-	-	Lipids and lipid-like molecules	Fatty Acyls	-
positive	pos-M146T60	146.1167236	0.992066667	146.1167236	HMDB0031681	Dihydro-5-propyl-2(3H)-furanone	128.0829006	128.0837296	-6.472735572	[M+NH4]+	0	1	C7H12O2	Feces;Saliva	-	-	Organoheterocyclic compounds	Lactones	-
positive	pos-M146T60	146.1167236	0.992066667	146.1167236	HMDB0032391	3-Methyl-3-butenyl acetate	128.0829006	128.0837296	-6.472735572	[M+NH4]+	0	1	C7H12O2	-	-	-	Organic acids and derivatives	Carboxylic acids and derivatives	Carboxylic acid derivatives
positive	pos-M146T60	146.1167236	0.992066667	146.1167236	HMDB0032460	4-Pentenyl acetate	128.0829006	128.0837296	-6.472735572	[M+NH4]+	0	1	C7H12O2	-	-	-	Organic acids and derivatives	Carboxylic acids and derivatives	Carboxylic acid derivatives
positive	pos-M146T60	146.1167236	0.992066667	146.1167236	HMDB0033793	4-Heptenoic acid	128.0829006	128.0837296	-6.472735572	[M+NH4]+	0	1	C7H12O2	-	-	-	Lipids and lipid-like molecules	Fatty Acyls	Fatty acids and conjugates
positive	pos-M146T60	146.1167236	0.992066667	146.1167236	HMDB0038271	2-Hexenyl formate	128.0829006	128.0837296	-6.472735572	[M+NH4]+	0	1	C7H12O2	-	-	-	Organic acids and derivatives	Carboxylic acids and derivatives	-
positive	pos-M146T60	146.1167236	0.992066667	146.1167236	HMDB0038962	Ethyl tiglate	128.0829006	128.0837296	-6.472735572	[M+NH4]+	0	1	C7H12O2	-	-	-	Lipids and lipid-like molecules	Fatty Acyls	Fatty acid esters
positive	pos-M146T60	146.1167236	0.992066667	146.1167236	HMDB0039819	2,4-Dimethyl-2-pentenoic acid	128.0829006	128.0837296	-6.472735572	[M+NH4]+	0	1	C7H12O2	-	-	-	Lipids and lipid-like molecules	Fatty Acyls	Fatty acids and conjugates
positive	pos-M146T60	146.1167236	0.992066667	146.1167236	HMDB0040214	cis-3-Hexenyl formate	128.0829006	128.0837296	-6.472735572	[M+NH4]+	0	1	C7H12O2	-	-	-	Organic acids and derivatives	Carboxylic acids and derivatives	-
positive	pos-M146T60	146.1167236	0.992066667	146.1167236	HMDB0040591	Allyl butyrate	128.0829006	128.0837296	-6.472735572	[M+NH4]+	0	1	C7H12O2	-	-	-	Lipids and lipid-like molecules	Fatty Acyls	Fatty acid esters
positive	pos-M147T535	146.9367527	8.913866667	146.9367527	HMDB0039433	1,2,4-Trithiolane	123.9475347	123.9475122	0.181574141	[M+Na]+	0	1	C2H4S3	-	-	-	Organoheterocyclic compounds	Trithiolanes	-
positive	pos-M147T509	146.9368386	8.476591667	146.9368386	HMDB0039433	1,2,4-Trithiolane	123.9476206	123.9475122	0.874545161	[M+Na]+	0	1	C2H4S3	-	-	-	Organoheterocyclic compounds	Trithiolanes	-
positive	pos-M147T77_2	147.0433152	1.2772	147.0433152	HMDB0001218	Coumarin	146.0360392	146.0367794	-5.068971699	[M+H]+	0	1	C9H6O2	Saliva	-	-	Phenylpropanoids and polyketides	Coumarins and derivatives	-
positive	pos-M147T77_2	147.0433152	1.2772	147.0433152	HMDB0002359	Phenylpropiolic acid	146.0360392	146.0367794	-5.068992242	[M+H]+	0	1	C9H6O2	-	-	-	Benzenoids	Benzene and substituted derivatives	-
positive	pos-M147T77_2	147.0433152	1.2772	147.0433152	HMDB0032938	Chromone	146.0360392	146.0367794	-5.068992242	[M+H]+	0	1	C9H6O2	-	-	-	Organoheterocyclic compounds	Benzopyrans	-
positive	pos-M147T77_2	147.0433152	1.2772	147.0433152	HMDB0033183	2-Benzofurancarboxaldehyde	146.0360392	146.0367794	-5.068992242	[M+H]+	0	1	C9H6O2	-	-	-	Organoheterocyclic compounds	Benzofurans	-
positive	pos-M147T77_2	147.0433152	1.2772	147.0433152	HMDB0062200	3(S)-hydroxy-13-cis-docosenoyl-CoA	129.0094922	129.0093748	0.909830764	[M+NH4]+	0	1	C4H4ClN3	-	-	-	Organoheterocyclic compounds	Diazines	Pyridazines and derivatives
positive	pos-M147T77_2	147.0433152	1.2772	147.0433152	HMDB0062201	3(S)-hydroxy-13-cis-eicosenoyl-CoA	129.0094922	129.0093748	0.909830764	[M+NH4]+	0	1	C4H4ClN3	-	-	-	Organoheterocyclic compounds	Diazines	Pyridazines and derivatives
positive	pos-M147T77_2	147.0433152	1.2772	147.0433152	HMDB0062411	5,6-epoxy-13-cis-retinoate	129.0094922	129.0093748	0.909830764	[M+NH4]+	0	1	C4H4ClN3	-	-	-	Organoheterocyclic compounds	Diazines	Pyridazines and derivatives
positive	pos-M147T77_2	147.0433152	1.2772	147.0433152	HMDB0062412	5,8-epoxy-13-cis-retinoate	129.0094922	129.0093748	0.909830764	[M+NH4]+	0	1	C4H4ClN3	-	-	-	Organoheterocyclic compounds	Diazines	Pyridazines and derivatives
positive	pos-M147T101	147.0431665	1.689266667	147.0431665	HMDB0001218	Coumarin	146.0358905	146.0367794	-6.087145748	[M+H]+	0	1	C9H6O2	Saliva	-	-	Phenylpropanoids and polyketides	Coumarins and derivatives	-
positive	pos-M147T101	147.0431665	1.689266667	147.0431665	HMDB0002359	Phenylpropiolic acid	146.0358905	146.0367794	-6.087166291	[M+H]+	0	1	C9H6O2	-	-	-	Benzenoids	Benzene and substituted derivatives	-
positive	pos-M147T101	147.0431665	1.689266667	147.0431665	HMDB0032938	Chromone	146.0358905	146.0367794	-6.087166291	[M+H]+	0	1	C9H6O2	-	-	-	Organoheterocyclic compounds	Benzopyrans	-
positive	pos-M147T101	147.0431665	1.689266667	147.0431665	HMDB0033183	2-Benzofurancarboxaldehyde	146.0358905	146.0367794	-6.087166291	[M+H]+	0	1	C9H6O2	-	-	-	Organoheterocyclic compounds	Benzofurans	-
positive	pos-M147T101	147.0431665	1.689266667	147.0431665	HMDB0062200	3(S)-hydroxy-13-cis-docosenoyl-CoA	129.0093435	129.0093748	-0.242727794	[M+NH4]+	0	1	C4H4ClN3	-	-	-	Organoheterocyclic compounds	Diazines	Pyridazines and derivatives
positive	pos-M147T101	147.0431665	1.689266667	147.0431665	HMDB0062201	3(S)-hydroxy-13-cis-eicosenoyl-CoA	129.0093435	129.0093748	-0.242727794	[M+NH4]+	0	1	C4H4ClN3	-	-	-	Organoheterocyclic compounds	Diazines	Pyridazines and derivatives
positive	pos-M147T101	147.0431665	1.689266667	147.0431665	HMDB0062411	5,6-epoxy-13-cis-retinoate	129.0093435	129.0093748	-0.242727794	[M+NH4]+	0	1	C4H4ClN3	-	-	-	Organoheterocyclic compounds	Diazines	Pyridazines and derivatives
positive	pos-M147T101	147.0431665	1.689266667	147.0431665	HMDB0062412	5,8-epoxy-13-cis-retinoate	129.0093435	129.0093748	-0.242727794	[M+NH4]+	0	1	C4H4ClN3	-	-	-	Organoheterocyclic compounds	Diazines	Pyridazines and derivatives
positive	pos-M147T50	147.1121202	0.8358	147.1121202	HMDB0142894	2,6-diaminohexanoic acid	146.1048442	146.1055277	-4.678274619	[M+H]+	0	1	C6H14N2O2	-	-	-	Organic acids and derivatives	Carboxylic acids and derivatives	Amino acids, peptides, and analogues
positive	pos-M147T50	147.1121202	0.8358	147.1121202	HMDB0000182	L-Lysine	146.1048442	146.1055277	-4.678295152	[M+H]+	0	1	C6H14N2O2	Blood;Breast Milk;Cerebrospinal Fluid (CSF);Feces;Saliva;Sweat;Urine	All Tissues;Prostate	2-aminoadipic 2-oxoadipic aciduria,SMP00719,null;Biotin Metabolism,SMP00066,map00780;Biotinidase Deficiency,SMP00174,null;Carnitine Synthesis,SMP00465,null;Glutaric Aciduria Type I,SMP00186,null;Hyperlysinemia I, Familial,SMP00527,null;Hyperlysinemia II or Saccharopinuria,SMP00528,null;Lysine Degradation,SMP00037,map00310;Multiple carboxylase deficiency, neonatal or early onset form,SMP00564,null…	Organic acids and derivatives	Carboxylic acids and derivatives	Amino acids, peptides, and analogues
positive	pos-M147T50	147.1121202	0.8358	147.1121202	HMDB0003405	D-Lysine	146.1048442	146.1055277	-4.678295152	[M+H]+	0	1	C6H14N2O2	Feces	Neuron	2-aminoadipic 2-oxoadipic aciduria,SMP00719,null;Biotin Metabolism,SMP00066,map00780;Biotinidase Deficiency,SMP00174,null;Carnitine Synthesis,SMP00465,null;Glutaric Aciduria Type I,SMP00186,null;Hyperlysinemia I, Familial,SMP00527,null;Hyperlysinemia II or Saccharopinuria,SMP00528,null;Lysine Degradation,SMP00037,map00310;Multiple carboxylase deficiency, neonatal or early onset form,SMP00564,null…	Organic acids and derivatives	Carboxylic acids and derivatives	Amino acids, peptides, and analogues
positive	pos-M147T50	147.1121202	0.8358	147.1121202	HMDB0012114	(3S)-3,6-Diaminohexanoate	146.1048442	146.1055277	-4.678295152	[M+H]+	0	1	C6H14N2O2	-	-	-	Organic acids and derivatives	Carboxylic acids and derivatives	-
positive	pos-M147T50	147.1121202	0.8358	147.1121202	HMDB0012115	(3S,5S)-3,5-Diaminohexanoate	146.1048442	146.1055277	-4.678295152	[M+H]+	0	1	C6H14N2O2	-	-	-	Organic acids and derivatives	Carboxylic acids and derivatives	-
positive	pos-M147T50	147.1121202	0.8358	147.1121202	HMDB0094697	1-Piperidine carboxylic acid	129.0782972	129.0789786	-5.279099582	[M+NH4]+	0	1	C6H11NO2	-	-	-	Organoheterocyclic compounds	Piperidines	Piperidinecarboxylic acids and derivatives
positive	pos-M147T50	147.1121202	0.8358	147.1121202	HMDB0000070	Pipecolic acid	129.0782972	129.0789786	-5.279122824	[M+NH4]+	0	1	C6H11NO2	Amniotic Fluid;Blood;Cerebrospinal Fluid (CSF);Feces;Saliva;Urine	Gut;Liver;Prostate	-	Organic acids and derivatives	Carboxylic acids and derivatives	-
positive	pos-M147T50	147.1121202	0.8358	147.1121202	HMDB0000716	L-Pipecolic acid	129.0782972	129.0789786	-5.279122824	[M+NH4]+	0	1	C6H11NO2	Blood;Feces	Liver	2-aminoadipic 2-oxoadipic aciduria,SMP00719,null;Glutaric Aciduria Type I,SMP00186,null;Hyperlysinemia I, Familial,SMP00527,null;Hyperlysinemia II or Saccharopinuria,SMP00528,null;Lysine Degradation,SMP00037,map00310;Pyridoxine dependency with seizures,SMP00571,null;Saccharopinuria/Hyperlysinemia II,SMP00239,null	Organic acids and derivatives	Carboxylic acids and derivatives	-
positive	pos-M147T50	147.1121202	0.8358	147.1121202	HMDB0004226	N4-Acetylaminobutanal	129.0782972	129.0789786	-5.279122824	[M+NH4]+	0	1	C6H11NO2	-	-	-	Organic oxygen compounds	Organooxygen compounds	-
positive	pos-M147T50	147.1121202	0.8358	147.1121202	HMDB0005960	D-Pipecolic acid	129.0782972	129.0789786	-5.279122824	[M+NH4]+	0	1	C6H11NO2	Blood	-	-	Organic acids and derivatives	Carboxylic acids and derivatives	-
positive	pos-M147T50	147.1121202	0.8358	147.1121202	HMDB0015212	Vigabatrin	129.0782972	129.0789786	-5.279122824	[M+NH4]+	0	1	C6H11NO2	Blood;Urine	-	-	Organic acids and derivatives	Carboxylic acids and derivatives	-
positive	pos-M147T50	147.1121202	0.8358	147.1121202	HMDB0029435	L-trans-4-Methyl-2-pyrrolidinecarboxylic acid	129.0782972	129.0789786	-5.279122824	[M+NH4]+	0	1	C6H11NO2	-	-	-	Organic acids and derivatives	Carboxylic acids and derivatives	-
positive	pos-M147T50	147.1121202	0.8358	147.1121202	HMDB0029444	2-Pyrrolidineacetic acid	129.0782972	129.0789786	-5.279122824	[M+NH4]+	0	1	C6H11NO2	-	-	-	Organoheterocyclic compounds	Pyrrolidines	-
positive	pos-M147T50	147.1121202	0.8358	147.1121202	HMDB0059649	3-Acetamidobutanal	129.0782972	129.0789786	-5.279122824	[M+NH4]+	0	1	C6H11NO2	-	-	-	Organic oxygen compounds	Organooxygen compounds	-
positive	pos-M147T50	147.1121202	0.8358	147.1121202	HMDB0062225	(2E)-Decenoyl-ACP	129.0782972	129.0789786	-5.279122824	[M+NH4]+	0	1	C6H11NO2	-	-	-	Organic acids and derivatives	Carboxylic acids and derivatives	Amino acids, peptides, and analogues
[truncated: 50,073 more rows]
