# Supplementary material for: Comparison of muscle metabolomics between two Chinese horse breeds
Source: Front Vet Sci. 2023 May 5;10:1162953. doi: 10.3389/fvets.2023.1162953 (PMC10196265; doi:10.3389/fvets.2023.1162953)
Supplement: Supplementary file 3 [file Data_Sheet_3.CSV]

mode	ID	MZ	RT	mz	accession	name	expMass	calcMass	delta	adduct	adductFromExp	charge	chemical_formula	PATHWAY
positive	pos-M70T61	70.0645578	1.010566667	70.0645578	C02420	Isobutyronitrile	69.0572818	69.0578	-7.50386502	[M+H]+	0	1	C4H7N
positive	pos-M70T61	70.0645578	1.010566667	70.0645578	C15668	1-Pyrroline	69.0572818	69.0578	-7.50386502	[M+H]+	0	1	C4H7N
positive	pos-M72T69	72.08027853	1.1499	72.08027853	C12244	3-Buten-1-amine	71.07300253	71.0735	-6.999360432	[M+H]+	0	1	C4H9N
positive	pos-M73T117	73.0644351	1.946883333	73.0644351	C01412	Butanal	72.0571591	72.0575	-4.730973706	[M+H]+	0	1	C4H8O	Butanoate metabolism
positive	pos-M73T117	73.0644351	1.946883333	73.0644351	C02845	Methyl_ethyl_ketone	72.0571591	72.0575	-4.730973706	[M+H]+	0	1	C4H8O
positive	pos-M73T117	73.0644351	1.946883333	73.0644351	C19237	1,2-Epoxybutane	72.0571591	72.0575	-4.730973706	[M+H]+	0	1	C4H8O
positive	pos-M74T482	74.09617428	8.029608333	74.09617428	C02787	2-Methylpropanamine	73.08889828	73.0891	-2.75987676	[M+H]+	0	1	C4H11N
positive	pos-M74T482	74.09617428	8.029608333	74.09617428	C18706	Butylamine	73.08889828	73.0891	-2.75987676	[M+H]+	0	1	C4H11N
positive	pos-M76T56	76.03876467	0.9342	76.03876467	C00037	Glycine	75.03148867	75.032	-6.8147867	[M+H]+	0	1	C2H5NO2	Primary bile acid biosynthesis; Purine metabolism; Glycine, serine and threonine metabolism; Lysine degradation; Phosphonate and phosphinate metabolism; Cyanoamino acid metabolism; Glutathione metabolism; Glyoxylate and dicarboxylate metabolism; Methane metabolism; Thiamine metabolism; Porphyrin and chlorophyll metabolism; Aminoacyl-tRNA biosynthesis; Biosynthesis of plant secondary metabolites; …
positive	pos-M76T56	76.03876467	0.9342	76.03876467	C01837	Nitroethane	75.03148867	75.032	-6.8147867	[M+H]+	0	1	C2H5NO2
positive	pos-M76T56	76.03876467	0.9342	76.03876467	C06808	Acetohydroxamic_acid	75.03148867	75.032	-6.8147867	[M+H]+	0	1	C2H5NO2
positive	pos-M76T56	76.03876467	0.9342	76.03876467	C19445	Methyl_carbamate	75.03148867	75.032	-6.8147867	[M+H]+	0	1	C2H5NO2
positive	pos-M76T56	76.03876467	0.9342	76.03876467	C14448	Glyoxal	58.00494167	58.0055	-9.625416136	[M+NH4]+	0	1	C2H2O2
positive	pos-M79T292	79.05372794	4.8622	79.05372794	C01407	Benzene	78.04645194	78.047	-7.022134171	[M+H]+	0	1	C6H6	Chlorocyclohexane and chlorobenzene degradation; Benzoate degradation; Microbial metabolism in diverse environments; Degradation of aromatic compounds
positive	pos-M81T50	81.04405712	0.828466667	81.04405712	C02345	(2S)-Flavan-4-ol	226.101	226.0994	7.076533595	[M+H-C6H10O4]+	1	1	C15H14O2
positive	pos-M81T50	81.04405712	0.828466667	81.04405712	C09757	7-Hydroxyflavan	226.101	226.0994	7.076533595	[M+H-C6H10O4]+	1	1	C15H14O2
positive	pos-M81T50	81.04405712	0.828466667	81.04405712	C10276	Pinosylvin_methyl_ether	226.101	226.0994	7.076533595	[M+H-C6H10O4]+	1	1	C15H14O2
positive	pos-M81T50	81.04405712	0.828466667	81.04405712	C10325	Deoxylapachol	226.101	226.0994	7.076533595	[M+H-C6H10O4]+	1	1	C15H14O2
positive	pos-M81T50	81.04405712	0.828466667	81.04405712	C13632	4,4'-Dihydroxy-alpha-methylstilbene	226.101	226.0994	7.076533595	[M+H-C6H10O4]+	1	1	C15H14O2	Bisphenol degradation; Metabolic pathways; Microbial metabolism in diverse environments
positive	pos-M81T50	81.04405712	0.828466667	81.04405712	C21379	(2S,3R)-Flavan-3-ol	226.101	226.0994	7.076533595	[M+H-C6H10O4]+	1	1	C15H14O2
positive	pos-M81T50	81.04405712	0.828466667	81.04405712	C21380	(2S,3S)-Flavan-3-ol	226.101	226.0994	7.076533595	[M+H-C6H10O4]+	1	1	C15H14O2
positive	pos-M83T51	83.05987677	0.84375	83.05987677	C07837	Fomepizole	82.05260077	82.0531	-6.084277786	[M+H]+	0	1	C4H6N2
positive	pos-M83T51	83.05987677	0.84375	83.05987677	C19261	2-Methylimidazole	82.05260077	82.0531	-6.084277786	[M+H]+	0	1	C4H6N2
positive	pos-M83T51	83.05987677	0.84375	83.05987677	C19262	4-Methylimidazole	82.05260077	82.0531	-6.084277786	[M+H]+	0	1	C4H6N2
positive	pos-M84T57	84.04363681	0.945433333	84.04363681	C14472	4',5,6,7-Tetramethoxyflavone	342.112	342.1103	4.969157608	[M+2H-C6H8O6]2+	1	2	C19H18O6
positive	pos-M84T57	84.04363681	0.945433333	84.04363681	C15076	3-(4-Methoxyphenyl)-5,6,7-trimethoxy-4H-1-benzopyran-4-one	342.112	342.1103	4.969157608	[M+2H-C6H8O6]2+	1	2	C19H18O6
positive	pos-M84T57	84.04363681	0.945433333	84.04363681	C18678	UWM6	342.112	342.1103	4.969157608	[M+2H-C6H8O6]2+	1	2	C19H18O6	Biosynthesis of type II polyketide products; Biosynthesis of antibiotics
positive	pos-M84T141	84.0804041	2.355716667	84.0804041	C06181	Piperideine	83.0731281	83.0735	-4.476774082	[M+H]+	0	1	C5H9N	Lysine degradation; Tropane, piperidine and pyridine alkaloid biosynthesis; Biosynthesis of plant secondary metabolites; Biosynthesis of alkaloids derived from ornithine, lysine and nicotinic acid; Metabolic pathways; Biosynthesis of secondary metabolites
positive	pos-M84T141	84.0804041	2.355716667	84.0804041	C20808	2-Methyl-1-pyrroline	83.0731281	83.0735	-4.476774082	[M+H]+	0	1	C5H9N
positive	pos-M84T50	84.08034108	0.834725	84.08034108	C06181	Piperideine	83.07306508	83.0735	-5.235325709	[M+H]+	0	1	C5H9N	Lysine degradation; Tropane, piperidine and pyridine alkaloid biosynthesis; Biosynthesis of plant secondary metabolites; Biosynthesis of alkaloids derived from ornithine, lysine and nicotinic acid; Metabolic pathways; Biosynthesis of secondary metabolites
positive	pos-M84T50	84.08034108	0.834725	84.08034108	C20808	2-Methyl-1-pyrroline	83.07306508	83.0735	-5.235325709	[M+H]+	0	1	C5H9N
positive	pos-M85T59	85.02784663	0.983066667	85.02784663	C02648	4-Hydroxy-2-butynal	84.02057063	84.0211	-6.300496079	[M+H]+	0	1	C4H4O2
positive	pos-M85T59	85.02784663	0.983066667	85.02784663	C06144	3-Butynoate	84.02057063	84.0211	-6.300496079	[M+H]+	0	1	C4H4O2	Butanoate metabolism
positive	pos-M85T59	85.02784663	0.983066667	85.02784663	C17601	2(5H)-Furanone	84.02057063	84.0211	-6.300496079	[M+H]+	0	1	C4H4O2
positive	pos-M85T59	85.02784663	0.983066667	85.02784663	C17602	2(3H)-Furanone	84.02057063	84.0211	-6.300496079	[M+H]+	0	1	C4H4O2
positive	pos-M86T78	86.09606803	1.303816667	86.09606803	C01746	Piperidine	85.08879203	85.0891	-3.619366724	[M+H]+	0	1	C5H11N	Tropane, piperidine and pyridine alkaloid biosynthesis; Protein digestion and absorption
positive	pos-M86T78	86.09606803	1.303816667	86.09606803	C20809	(R)-2-Methylpyrrolidine	85.08879203	85.0891	-3.619366724	[M+H]+	0	1	C5H11N
positive	pos-M86T78	86.09606803	1.303816667	86.09606803	C16521	Isoprene	68.06224503	68.0626	-5.215326142	[M+NH4]+	0	1	C5H8	Terpenoid backbone biosynthesis; Biosynthesis of terpenoids and steroids; Biosynthesis of secondary metabolites
positive	pos-M86T114	86.09604236	1.907716667	86.09604236	C01746	Piperidine	85.08876636	85.0891	-3.921030721	[M+H]+	0	1	C5H11N	Tropane, piperidine and pyridine alkaloid biosynthesis; Protein digestion and absorption
positive	pos-M86T114	86.09604236	1.907716667	86.09604236	C20809	(R)-2-Methylpyrrolidine	85.08876636	85.0891	-3.921030721	[M+H]+	0	1	C5H11N
positive	pos-M86T114	86.09604236	1.907716667	86.09604236	C16521	Isoprene	68.06221936	68.0626	-5.592454227	[M+NH4]+	0	1	C5H8	Terpenoid backbone biosynthesis; Biosynthesis of terpenoids and steroids; Biosynthesis of secondary metabolites
positive	pos-M87T76	87.04349046	1.269783333	87.04349046	C00741	Diacetyl	86.03621446	86.0368	-6.805708516	[M+H]+	0	1	C4H6O2	Butanoate metabolism
positive	pos-M87T76	87.04349046	1.269783333	87.04349046	C01770	gamma-Butyrolactone	86.03621446	86.0368	-6.805708516	[M+H]+	0	1	C4H6O2
positive	pos-M87T76	87.04349046	1.269783333	87.04349046	C01771	2-Butenoate	86.03621446	86.0368	-6.805708516	[M+H]+	0	1	C4H6O2
positive	pos-M87T76	87.04349046	1.269783333	87.04349046	C02497	2-Butyne-1,4-diol	86.03621446	86.0368	-6.805708516	[M+H]+	0	1	C4H6O2
positive	pos-M87T76	87.04349046	1.269783333	87.04349046	C16267	Cyclopropanecarboxylate	86.03621446	86.0368	-6.805708516	[M+H]+	0	1	C4H6O2	Aminobenzoate degradation; Microbial metabolism in diverse environments
positive	pos-M87T76	87.04349046	1.269783333	87.04349046	C16835	Succinic_aldehyde	86.03621446	86.0368	-6.805708516	[M+H]+	0	1	C4H6O2
positive	pos-M87T76	87.04349046	1.269783333	87.04349046	C19201	beta-Butyrolactone	86.03621446	86.0368	-6.805708516	[M+H]+	0	1	C4H6O2
positive	pos-M87T76	87.04349046	1.269783333	87.04349046	C19309	Vinyl_acetate	86.03621446	86.0368	-6.805708516	[M+H]+	0	1	C4H6O2
positive	pos-M87T76	87.04349046	1.269783333	87.04349046	C19443	Methyl_acrylate	86.03621446	86.0368	-6.805708516	[M+H]+	0	1	C4H6O2
positive	pos-M88T478	88.11163047	7.967166667	88.11163047	C02640	3-Methylbutanamine	87.10435447	87.1048	-5.114823011	[M+H]+	0	1	C5H13N
positive	pos-M90T59	90.0544645	0.976183333	90.0544645	C00041	L-Alanine	89.0471885	89.0477	-5.744111517	[M+H]+	0	1	C3H7NO2	Alanine, aspartate and glutamate metabolism; Cysteine and methionine metabolism; Taurine and hypotaurine metabolism; Selenocompound metabolism; D-Alanine metabolism; Carbon fixation in photosynthetic organisms; Aminoacyl-tRNA biosynthesis; Biosynthesis of plant secondary metabolites; Metabolic pathways; Microbial metabolism in diverse environments; Carbon metabolism; Biosynthesis of amino acids; …
positive	pos-M90T59	90.0544645	0.976183333	90.0544645	C00099	beta-Alanine	89.0471885	89.0477	-5.744111517	[M+H]+	0	1	C3H7NO2	Pyrimidine metabolism; beta-Alanine metabolism; Propanoate metabolism; Pantothenate and CoA biosynthesis; Metabolic pathways; Biosynthesis of secondary metabolites; Neuroactive ligand-receptor interaction; Protein digestion and absorption
positive	pos-M90T59	90.0544645	0.976183333	90.0544645	C00133	D-Alanine	89.0471885	89.0477	-5.744111517	[M+H]+	0	1	C3H7NO2	D-Alanine metabolism; Peptidoglycan biosynthesis; Metabolic pathways; Vancomycin resistance; Cationic antimicrobial peptide (CAMP) resistance; Taste transduction
positive	pos-M90T59	90.0544645	0.976183333	90.0544645	C00213	Sarcosine	89.0471885	89.0477	-5.744111517	[M+H]+	0	1	C3H7NO2	Glycine, serine and threonine metabolism; Arginine and proline metabolism; Metabolic pathways
positive	pos-M90T59	90.0544645	0.976183333	90.0544645	C01401	Alanine	89.0471885	89.0477	-5.744111517	[M+H]+	0	1	C3H7NO2	Cyanoamino acid metabolism
positive	pos-M90T59	90.0544645	0.976183333	90.0544645	C01537	Urethane	89.0471885	89.0477	-5.744111517	[M+H]+	0	1	C3H7NO2
positive	pos-M90T59	90.0544645	0.976183333	90.0544645	C02116	2-Nitropropane	89.0471885	89.0477	-5.744111517	[M+H]+	0	1	C3H7NO2
positive	pos-M90T59	90.0544645	0.976183333	90.0544645	C11488	HMMF	89.0471885	89.0477	-5.744111517	[M+H]+	0	1	C3H7NO2
positive	pos-M90T59	90.0544645	0.976183333	90.0544645	C00511	Acrylic_acid	72.0206415	72.0211	-6.366188785	[M+NH4]+	0	1	C3H4O2	Styrene degradation; Microbial metabolism in diverse environments; Degradation of aromatic compounds
positive	pos-M90T59	90.0544645	0.976183333	90.0544645	C00546	Methylglyoxal	72.0206415	72.0211	-6.366188785	[M+NH4]+	0	1	C3H4O2	Glycine, serine and threonine metabolism; Pyruvate metabolism; Propanoate metabolism; Microbial metabolism in diverse environments
positive	pos-M90T59	90.0544645	0.976183333	90.0544645	C19246	Glycidaldehyde	72.0206415	72.0211	-6.366188785	[M+NH4]+	0	1	C3H4O2
positive	pos-M90T59	90.0544645	0.976183333	90.0544645	C19297	Propiolactone	72.0206415	72.0211	-6.366188785	[M+NH4]+	0	1	C3H4O2
positive	pos-M90T59	90.0544645	0.976183333	90.0544645	C19440	Malonaldehyde	72.0206415	72.0211	-6.366188785	[M+NH4]+	0	1	C3H4O2
positive	pos-M91T59	91.05728931	0.979375	91.05728931	C02272	Diethyl_sulfide	90.05001331	90.0503	-3.183616694	[M+H]+	0	1	C4H10S
positive	pos-M93T125	93.00939753	2.075791667	93.00939753	C06611	trans-3-Chloro-2-propene-1-ol	92.00212153	92.0029	-8.461405052	[M+H]+	0	1	C3H5ClO	Chloroalkane and chloroalkene degradation; Metabolic pathways; Microbial metabolism in diverse environments
positive	pos-M93T125	93.00939753	2.075791667	93.00939753	C06612	cis-3-Chloro-2-propene-1-ol	92.00212153	92.0029	-8.461405052	[M+H]+	0	1	C3H5ClO	Chloroalkane and chloroalkene degradation; Metabolic pathways; Microbial metabolism in diverse environments
positive	pos-M93T125	93.00939753	2.075791667	93.00939753	C14449	Epichlorohydrin	92.00212153	92.0029	-8.461405052	[M+H]+	0	1	C3H5ClO
positive	pos-M93T50	93.04420674	0.83975	93.04420674	C02345	(2S)-Flavan-4-ol	226.101	226.0994	7.076533595	[M+2H-COCH2]2+	1	2	C15H14O2
positive	pos-M93T50	93.04420674	0.83975	93.04420674	C09757	7-Hydroxyflavan	226.101	226.0994	7.076533595	[M+2H-COCH2]2+	1	2	C15H14O2
positive	pos-M93T50	93.04420674	0.83975	93.04420674	C10276	Pinosylvin_methyl_ether	226.101	226.0994	7.076533595	[M+2H-COCH2]2+	1	2	C15H14O2
positive	pos-M93T50	93.04420674	0.83975	93.04420674	C10325	Deoxylapachol	226.101	226.0994	7.076533595	[M+2H-COCH2]2+	1	2	C15H14O2
positive	pos-M93T50	93.04420674	0.83975	93.04420674	C13632	4,4'-Dihydroxy-alpha-methylstilbene	226.101	226.0994	7.076533595	[M+2H-COCH2]2+	1	2	C15H14O2	Bisphenol degradation; Metabolic pathways; Microbial metabolism in diverse environments
positive	pos-M93T50	93.04420674	0.83975	93.04420674	C21379	(2S,3R)-Flavan-3-ol	226.101	226.0994	7.076533595	[M+2H-COCH2]2+	1	2	C15H14O2
positive	pos-M93T50	93.04420674	0.83975	93.04420674	C21380	(2S,3S)-Flavan-3-ol	226.101	226.0994	7.076533595	[M+2H-COCH2]2+	1	2	C15H14O2
positive	pos-M93T292	93.0692617	4.861533333	93.0692617	C01455	Toluene	92.0619857	92.0626	-6.672610848	[M+H]+	0	1	C7H8	Toluene degradation; Metabolic pathways; Microbial metabolism in diverse environments; Degradation of aromatic compounds
positive	pos-M95T50	95.05982977	0.83975	95.05982977	C02345	(2S)-Flavan-4-ol	226.101	226.0994	7.076533595	[M+H-C5H8O4]+	1	1	C15H14O2
positive	pos-M95T50	95.05982977	0.83975	95.05982977	C09757	7-Hydroxyflavan	226.101	226.0994	7.076533595	[M+H-C5H8O4]+	1	1	C15H14O2
positive	pos-M95T50	95.05982977	0.83975	95.05982977	C10276	Pinosylvin_methyl_ether	226.101	226.0994	7.076533595	[M+H-C5H8O4]+	1	1	C15H14O2
positive	pos-M95T50	95.05982977	0.83975	95.05982977	C10325	Deoxylapachol	226.101	226.0994	7.076533595	[M+H-C5H8O4]+	1	1	C15H14O2
positive	pos-M95T50	95.05982977	0.83975	95.05982977	C13632	4,4'-Dihydroxy-alpha-methylstilbene	226.101	226.0994	7.076533595	[M+H-C5H8O4]+	1	1	C15H14O2	Bisphenol degradation; Metabolic pathways; Microbial metabolism in diverse environments
positive	pos-M95T50	95.05982977	0.83975	95.05982977	C21379	(2S,3R)-Flavan-3-ol	226.101	226.0994	7.076533595	[M+H-C5H8O4]+	1	1	C15H14O2
positive	pos-M95T50	95.05982977	0.83975	95.05982977	C21380	(2S,3S)-Flavan-3-ol	226.101	226.0994	7.076533595	[M+H-C5H8O4]+	1	1	C15H14O2
positive	pos-M97T513	96.9605605	8.54955	96.9605605	C06791	trans-1,2-Dichloroethene	95.9532845	95.9534	-1.20366293	[M+H]+	0	1	C2H2Cl2	Chloroalkane and chloroalkene degradation; Metabolic pathways; Microbial metabolism in diverse environments
positive	pos-M97T513	96.9605605	8.54955	96.9605605	C06792	cis-1,2-Dichloroethene	95.9532845	95.9534	-1.20366293	[M+H]+	0	1	C2H2Cl2	Chloroalkane and chloroalkene degradation; Metabolic pathways; Microbial metabolism in diverse environments
positive	pos-M97T513	96.9605605	8.54955	96.9605605	C14039	1,1-Dichloroethylene	95.9532845	95.9534	-1.20366293	[M+H]+	0	1	C2H2Cl2	Metabolism of xenobiotics by cytochrome P450
positive	pos-M97T537	96.96046729	8.9565	96.96046729	C06791	trans-1,2-Dichloroethene	95.95319129	95.9534	-2.175080531	[M+H]+	0	1	C2H2Cl2	Chloroalkane and chloroalkene degradation; Metabolic pathways; Microbial metabolism in diverse environments
positive	pos-M97T537	96.96046729	8.9565	96.96046729	C06792	cis-1,2-Dichloroethene	95.95319129	95.9534	-2.175080531	[M+H]+	0	1	C2H2Cl2	Chloroalkane and chloroalkene degradation; Metabolic pathways; Microbial metabolism in diverse environments
positive	pos-M97T537	96.96046729	8.9565	96.96046729	C14039	1,1-Dichloroethylene	95.95319129	95.9534	-2.175080531	[M+H]+	0	1	C2H2Cl2	Metabolism of xenobiotics by cytochrome P450
positive	pos-M97T58	97.02752094	0.971216667	97.02752094	C07090	Protoanemonin	96.02024494	96.0211	-8.904899435	[M+H]+	0	1	C5H4O2	Chlorocyclohexane and chlorobenzene degradation; Microbial metabolism in diverse environments
positive	pos-M97T58	97.02752094	0.971216667	97.02752094	C14279	Furfural	96.02024494	96.0211	-8.904899435	[M+H]+	0	1	C5H4O2	Furfural degradation; Microbial metabolism in diverse environments
positive	pos-M99T58	98.98354227	0.973333333	98.98354227	C00009	Orthophosphate	97.97626627	97.9769	-6.468156248	[M+H]+	0	1	H3PO4	Oxidative phosphorylation; Photosynthesis; Peptidoglycan biosynthesis; Metabolic pathways; ABC transporters; Two-component system; Quorum sensing; Cell cycle - yeast; Mineral absorption; Parkinson's disease
positive	pos-M99T58	98.98354227	0.973333333	98.98354227	C12554	Potassium_acetate	97.97626627	97.977	-7.488797349	[M+H]+	0	1	C2H3O2.
positive	pos-M99T491	98.99731795	8.177766667	98.99731795	C19316	Allyl_chloride	76.00809995	76.008	1.315035915	[M+Na]+	0	1	C3H5Cl
positive	pos-M100T63	100.0747944	1.058041667	100.0747944	C11118	N-Methyl-2-pyrrolidinone	99.06751836	99.0684	-8.899275359	[M+H]+	0	1	C5H9NO
positive	pos-M100T63	100.0747944	1.058041667	100.0747944	C18796	(2R)-2-Hydroxy-2-methylbutanenitrile	99.06751836	99.0684	-8.899275359	[M+H]+	0	1	C5H9NO	Cyanoamino acid metabolism; Biosynthesis of secondary metabolites
positive	pos-M102T57	102.0542294	0.945208333	102.0542294	C01234	1-Aminocyclopropane-1-carboxylate	101.0469534	101.0477	-7.3885416	[M+H]+	0	1	C4H7NO2	Cysteine and methionine metabolism; Biosynthesis of plant secondary metabolites; Biosynthesis of plant hormones; Metabolic pathways; Biosynthesis of secondary metabolites
positive	pos-M102T57	102.0542294	0.945208333	102.0542294	C02926	Homoserine_lactone	101.0469534	101.0477	-7.3885416	[M+H]+	0	1	C4H7NO2
positive	pos-M102T57	102.0542294	0.945208333	102.0542294	C07509	Diacetylmonoxime	101.0469534	101.0477	-7.3885416	[M+H]+	0	1	C4H7NO2
positive	pos-M102T57	102.0542294	0.945208333	102.0542294	C08267	L-Azetidine_2-carboxylic_acid	101.0469534	101.0477	-7.3885416	[M+H]+	0	1	C4H7NO2
positive	pos-M102T57	102.0542294	0.945208333	102.0542294	C11106	3-Oxobutanamide	101.0469534	101.0477	-7.3885416	[M+H]+	0	1	C4H7NO2
positive	pos-M102T57	102.0542294	0.945208333	102.0542294	C17234	2-Aminobut-2-enoate	101.0469534	101.0477	-7.3885416	[M+H]+	0	1	C4H7NO2
positive	pos-M102T57	102.0542294	0.945208333	102.0542294	C19456	N-Methylolacrylamide	101.0469534	101.0477	-7.3885416	[M+H]+	0	1	C4H7NO2
positive	pos-M102T57	102.0542294	0.945208333	102.0542294	C19777	L-Homoserine_lactone	101.0469534	101.0477	-7.3885416	[M+H]+	0	1	C4H7NO2
positive	pos-M102T57	102.0542294	0.945208333	102.0542294	C20905	2-Iminobutanoate	101.0469534	101.0477	-7.3885416	[M+H]+	0	1	C4H7NO2
positive	pos-M102T57	102.0542294	0.945208333	102.0542294	C02648	4-Hydroxy-2-butynal	84.0204064	84.0211	-8.25501136	[M+NH4]+	0	1	C4H4O2
positive	pos-M102T57	102.0542294	0.945208333	102.0542294	C06144	3-Butynoate	84.0204064	84.0211	-8.25501136	[M+NH4]+	0	1	C4H4O2	Butanoate metabolism
positive	pos-M102T57	102.0542294	0.945208333	102.0542294	C17601	2(5H)-Furanone	84.0204064	84.0211	-8.25501136	[M+NH4]+	0	1	C4H4O2
positive	pos-M102T57	102.0542294	0.945208333	102.0542294	C17602	2(3H)-Furanone	84.0204064	84.0211	-8.25501136	[M+NH4]+	0	1	C4H4O2
positive	pos-M102T141	102.0905394	2.354	102.0905394	C01842	Pentanamide	101.0832634	101.0841	-8.276051268	[M+H]+	0	1	C5H11NO
positive	pos-M102T141	102.0905394	2.354	102.0905394	C03982	2-Methylpropanal_O-methyloxime	101.0832634	101.0841	-8.276051268	[M+H]+	0	1	C5H11NO
positive	pos-M102T141	102.0905394	2.354	102.0905394	C10974	4-Methylaminobutanal	101.0832634	101.0841	-8.276051268	[M+H]+	0	1	C5H11NO
positive	pos-M102T141	102.0905394	2.354	102.0905394	C12455	5-Aminopentanal	101.0832634	101.0841	-8.276051268	[M+H]+	0	1	C5H11NO	Tropane, piperidine and pyridine alkaloid biosynthesis; Metabolic pathways; Biosynthesis of secondary metabolites
positive	pos-M102T141	102.0905394	2.354	102.0905394	C17255	3-Methylbutyraldehyde_oxime	101.0832634	101.0841	-8.276051268	[M+H]+	0	1	C5H11NO	Glucosinolate biosynthesis; Biosynthesis of secondary metabolites; 2-Oxocarboxylic acid metabolism
positive	pos-M102T141	102.0905394	2.354	102.0905394	C19491	(E)-2-Methylbutanal_oxime	101.0832634	101.0841	-8.276051268	[M+H]+	0	1	C5H11NO	Cyanoamino acid metabolism; Glucosinolate biosynthesis; Biosynthesis of secondary metabolites; 2-Oxocarboxylic acid metabolism
positive	pos-M102T141	102.0905394	2.354	102.0905394	C20312	(Z)-2-Methylbutanal_oxime	101.0832634	101.0841	-8.276051268	[M+H]+	0	1	C5H11NO	Cyanoamino acid metabolism; Biosynthesis of secondary metabolites
positive	pos-M102T141	102.0905394	2.354	102.0905394	C00557	Cyclopentanone	84.05671642	84.0575	-9.321918853	[M+NH4]+	0	1	C5H8O
positive	pos-M102T141	102.0905394	2.354	102.0905394	C07330	3-Methyl-2-butenal	84.05671642	84.0575	-9.321918853	[M+NH4]+	0	1	C5H8O	Zeatin biosynthesis
positive	pos-M102T141	102.0905394	2.354	102.0905394	C21373	(3R)-3,4-Epoxy-3-methylbut-1-ene	84.05671642	84.0575	-9.321918853	[M+NH4]+	0	1	C5H8O
positive	pos-M102T479	102.1271524	7.988641667	102.1271524	C08306	Hexylamine	101.1198764	101.1204	-5.177646074	[M+H]+	0	1	C6H15N
positive	pos-M102T479	102.1271524	7.988641667	102.1271524	C14691	Triethylamine	101.1198764	101.1204	-5.177646074	[M+H]+	0	1	C6H15N
positive	pos-M102T479	102.1271524	7.988641667	102.1271524	C11249	Cyclohexane	84.09332943	84.0939	-6.784863611	[M+NH4]+	0	1	C6H12	Caprolactam degradation; Microbial metabolism in diverse environments
positive	pos-M102T132	102.1271836	2.202883333	102.1271836	C08306	Hexylamine	101.1199076	101.1204	-4.868974609	[M+H]+	0	1	C6H15N
positive	pos-M102T132	102.1271836	2.202883333	102.1271836	C14691	Triethylamine	101.1199076	101.1204	-4.868974609	[M+H]+	0	1	C6H15N
positive	pos-M102T132	102.1271836	2.202883333	102.1271836	C11249	Cyclohexane	84.09336065	84.0939	-6.413695405	[M+NH4]+	0	1	C6H12	Caprolactam degradation; Microbial metabolism in diverse environments
positive	pos-M104T475	103.9544029	7.915116667	103.9544029	C11481	HSO3-	80.96518489	80.9646	7.22406721	[M+Na]+	0	1	HSO3	Cysteine and methionine metabolism
positive	pos-M104T47	104.0079293	0.783533333	104.0079293	C19361	Chlorodifluoromethane	85.97410627	85.9735	7.051845953	[M+NH4]+	0	1	CHClF2
positive	pos-M104T56	104.1064068	0.925	104.1064068	C01390	Prenol	86.07258383	86.0732	-7.158700652	[M+NH4]+	0	1	C5H10O
positive	pos-M104T56	104.1064068	0.925	104.1064068	C01949	Pentan-2-one	86.07258383	86.0732	-7.158700652	[M+NH4]+	0	1	C5H10O
positive	pos-M104T56	104.1064068	0.925	104.1064068	C02020	Cyclopentanol	86.07258383	86.0732	-7.158700652	[M+NH4]+	0	1	C5H10O
positive	pos-M104T56	104.1064068	0.925	104.1064068	C02223	2-Methylbutanal	86.07258383	86.0732	-7.158700652	[M+NH4]+	0	1	C5H10O
positive	pos-M104T56	104.1064068	0.925	104.1064068	C07329	3-Methylbutanal	86.07258383	86.0732	-7.158700652	[M+NH4]+	0	1	C5H10O
positive	pos-M104T56	104.1064068	0.925	104.1064068	C21402	Isoprenyl_alcohol	86.07258383	86.0732	-7.158700652	[M+NH4]+	0	1	C5H10O
positive	pos-M104T484	104.1063165	8.074983333	104.1063165	C01390	Prenol	86.07249354	86.0732	-8.207610557	[M+NH4]+	0	1	C5H10O
positive	pos-M104T484	104.1063165	8.074983333	104.1063165	C01949	Pentan-2-one	86.07249354	86.0732	-8.207610557	[M+NH4]+	0	1	C5H10O
positive	pos-M104T484	104.1063165	8.074983333	104.1063165	C02020	Cyclopentanol	86.07249354	86.0732	-8.207610557	[M+NH4]+	0	1	C5H10O
positive	pos-M104T484	104.1063165	8.074983333	104.1063165	C02223	2-Methylbutanal	86.07249354	86.0732	-8.207610557	[M+NH4]+	0	1	C5H10O
positive	pos-M104T484	104.1063165	8.074983333	104.1063165	C07329	3-Methylbutanal	86.07249354	86.0732	-8.207610557	[M+NH4]+	0	1	C5H10O
positive	pos-M104T484	104.1063165	8.074983333	104.1063165	C21402	Isoprenyl_alcohol	86.07249354	86.0732	-8.207610557	[M+NH4]+	0	1	C5H10O
positive	pos-M104T251	104.1066405	4.18255	104.1066405	C01390	Prenol	86.07281752	86.0732	-4.443609648	[M+NH4]+	0	1	C5H10O
positive	pos-M104T251	104.1066405	4.18255	104.1066405	C01949	Pentan-2-one	86.07281752	86.0732	-4.443609648	[M+NH4]+	0	1	C5H10O
positive	pos-M104T251	104.1066405	4.18255	104.1066405	C02020	Cyclopentanol	86.07281752	86.0732	-4.443609648	[M+NH4]+	0	1	C5H10O
positive	pos-M104T251	104.1066405	4.18255	104.1066405	C02223	2-Methylbutanal	86.07281752	86.0732	-4.443609648	[M+NH4]+	0	1	C5H10O
positive	pos-M104T251	104.1066405	4.18255	104.1066405	C07329	3-Methylbutanal	86.07281752	86.0732	-4.443609648	[M+NH4]+	0	1	C5H10O
positive	pos-M104T251	104.1066405	4.18255	104.1066405	C21402	Isoprenyl_alcohol	86.07281752	86.0732	-4.443609648	[M+NH4]+	0	1	C5H10O
positive	pos-M105T194	105.0688364	3.229208333	105.0688364	C07083	Styrene	104.0615604	104.0626	-9.990185216	[M+H]+	0	1	C8H8	Ethylbenzene degradation; Styrene degradation; Metabolic pathways; Microbial metabolism in diverse environments; Degradation of aromatic compounds
positive	pos-M105T267	105.0691268	4.450391667	105.0691268	C07083	Styrene	104.0618508	104.0626	-7.199561524	[M+H]+	0	1	C8H8	Ethylbenzene degradation; Styrene degradation; Metabolic pathways; Microbial metabolism in diverse environments; Degradation of aromatic compounds
positive	pos-M106T50	105.5469897	0.839025	105.5469897	C02345	(2S)-Flavan-4-ol	226.101	226.0994	7.076533595	[M+2H-NH3]2+	1	2	C15H14O2
positive	pos-M106T50	105.5469897	0.839025	105.5469897	C09757	7-Hydroxyflavan	226.101	226.0994	7.076533595	[M+2H-NH3]2+	1	2	C15H14O2
positive	pos-M106T50	105.5469897	0.839025	105.5469897	C10276	Pinosylvin_methyl_ether	226.101	226.0994	7.076533595	[M+2H-NH3]2+	1	2	C15H14O2
positive	pos-M106T50	105.5469897	0.839025	105.5469897	C10325	Deoxylapachol	226.101	226.0994	7.076533595	[M+2H-NH3]2+	1	2	C15H14O2
positive	pos-M106T50	105.5469897	0.839025	105.5469897	C13632	4,4'-Dihydroxy-alpha-methylstilbene	226.101	226.0994	7.076533595	[M+2H-NH3]2+	1	2	C15H14O2	Bisphenol degradation; Metabolic pathways; Microbial metabolism in diverse environments
positive	pos-M106T50	105.5469897	0.839025	105.5469897	C21379	(2S,3R)-Flavan-3-ol	226.101	226.0994	7.076533595	[M+2H-NH3]2+	1	2	C15H14O2
positive	pos-M106T50	105.5469897	0.839025	105.5469897	C21380	(2S,3S)-Flavan-3-ol	226.101	226.0994	7.076533595	[M+2H-NH3]2+	1	2	C15H14O2
positive	pos-M106T56	106.0490512	0.934275	106.0490512	C00065	L-Serine	105.0417752	105.0426	-7.852194491	[M+H]+	0	1	C3H7NO3	Glycine, serine and threonine metabolism; Monobactam biosynthesis; Cysteine and methionine metabolism; Cyanoamino acid metabolism; Sphingolipid metabolism; Glyoxylate and dicarboxylate metabolism; Methane metabolism; Sulfur metabolism; Aminoacyl-tRNA biosynthesis; Biosynthesis of plant secondary metabolites; Metabolic pathways; Biosynthesis of secondary metabolites; Microbial metabolism in divers…
positive	pos-M106T56	106.0490512	0.934275	106.0490512	C00716	Serine	105.0417752	105.0426	-7.852194491	[M+H]+	0	1	C3H7NO3	Bacterial chemotaxis
positive	pos-M106T56	106.0490512	0.934275	106.0490512	C00740	D-Serine	105.0417752	105.0426	-7.852194491	[M+H]+	0	1	C3H7NO3	Glycine, serine and threonine metabolism; Metabolic pathways; Vancomycin resistance; Taste transduction
positive	pos-M106T56	106.0490512	0.934275	106.0490512	C00022	Pyruvate	88.01522819	88.016	-8.769029779	[M+NH4]+	0	1	C3H4O3	Glycolysis / Gluconeogenesis; Citrate cycle (TCA cycle); Pentose phosphate pathway; Pentose and glucuronate interconversions; Ascorbate and aldarate metabolism; Alanine, aspartate and glutamate metabolism; Glycine, serine and threonine metabolism; Monobactam biosynthesis; Cysteine and methionine metabolism; Valine, leucine and isoleucine biosynthesis; Arginine and proline metabolism; Tyrosine met…
positive	pos-M106T56	106.0490512	0.934275	106.0490512	C00222	3-Oxopropanoate	88.01522819	88.016	-8.769029779	[M+NH4]+	0	1	C3H4O3	Pyrimidine metabolism; beta-Alanine metabolism; Inositol phosphate metabolism; Chloroalkane and chloroalkene degradation; Propanoate metabolism; Carbon fixation pathways in prokaryotes; Metabolic pathways; Microbial metabolism in diverse environments; Carbon metabolism
positive	pos-M106T56	106.0490512	0.934275	106.0490512	C12069	3-Hydroxypropenoate	88.01522819	88.016	-8.769029779	[M+NH4]+	0	1	C3H4O3
positive	pos-M106T56	106.0490512	0.934275	106.0490512	C20363	Ethylene_carbonate	88.01522819	88.016	-8.769029779	[M+NH4]+	0	1	C3H4O3
positive	pos-M107T52	106.9498264	0.874208333	106.9498264	C19184	Vinyl_bromide	105.9425504	105.9418	7.082948959	[M+H]+	0	1	C2H3Br
positive	pos-M107T52	106.9498264	0.874208333	106.9498264	C18765	Sodium_chlorate	105.9425504	105.9434	-8.019561747	[M+H]+	0	1	O3Cl.
positive	pos-M107T52	106.9498264	0.874208333	106.9498264	C01485	Chloric_acid	83.96060838	83.9614	-9.428375873	[M+Na]+	0	1	HClO3
positive	pos-M107T330	107.0485044	5.500741667	107.0485044	C00193	Aromatic_aldehyde	106.0412284	106.0419	-6.333690098	[M+H]+	0	1	C7H6O
positive	pos-M107T330	107.0485044	5.500741667	107.0485044	C00261	Benzaldehyde	106.0412284	106.0419	-6.333690098	[M+H]+	0	1	C7H6O	Toluene degradation; Aminobenzoate degradation; Microbial metabolism in diverse environments; Degradation of aromatic compounds
positive	pos-M107T292	107.0848173	4.862666667	107.0848173	C01014	3-Isopropylcatechol	152.084	152.0837	1.972597984	[M+H-HCOOH]+	1	1	C9H12O2
positive	pos-M109T292	109.064367	4.861533333	109.064367	C00556	Benzyl_alcohol	108.057091	108.0575	-3.785272517	[M+H]+	0	1	C7H8O	Toluene degradation; Microbial metabolism in diverse environments; Degradation of aromatic compounds
positive	pos-M109T292	109.064367	4.861533333	109.064367	C01403	Anisole	108.057091	108.0575	-3.785272517	[M+H]+	0	1	C7H8O
positive	pos-M109T292	109.064367	4.861533333	109.064367	C01467	3-Cresol	108.057091	108.0575	-3.785272517	[M+H]+	0	1	C7H8O	Toluene degradation; Microbial metabolism in diverse environments; Degradation of aromatic compounds
positive	pos-M109T292	109.064367	4.861533333	109.064367	C01468	4-Cresol	108.057091	108.0575	-3.785272517	[M+H]+	0	1	C7H8O	Toluene degradation; Nitrotoluene degradation; Metabolic pathways; Microbial metabolism in diverse environments; Degradation of aromatic compounds; Protein digestion and absorption
positive	pos-M109T292	109.064367	4.861533333	109.064367	C01542	o-Cresol	108.057091	108.0575	-3.785272517	[M+H]+	0	1	C7H8O	Toluene degradation; Metabolic pathways; Microbial metabolism in diverse environments; Degradation of aromatic compounds
positive	pos-M109T292	109.064367	4.861533333	109.064367	C03485	Aromatic_primary_alcohol	108.057091	108.0575	-3.785272517	[M+H]+	0	1	C7H8O
positive	pos-M109T299	109.1004812	4.980116667	109.1004812	C19310	4-Vinylcyclohexene	108.0932052	108.0939	-6.428021008	[M+H]+	0	1	C8H12
positive	pos-M109T477	109.100635	7.949141667	109.100635	C19310	4-Vinylcyclohexene	108.093359	108.0939	-5.004450917	[M+H]+	0	1	C8H12
positive	pos-M109T406	109.100462	6.763483333	109.100462	C19310	4-Vinylcyclohexene	108.093186	108.0939	-6.605040192	[M+H]+	0	1	C8H12
positive	pos-M110T50	110.0707606	0.83975	110.0707606	C10133	Brunfelsamidine	109.0634846	109.064	-4.72557039	[M+H]+	0	1	C5H7N3
positive	pos-M110T72	110.0706251	1.206841667	110.0706251	C10133	Brunfelsamidine	109.0633491	109.064	-5.967981955	[M+H]+	0	1	C5H7N3
positive	pos-M111T490	111.0197631	8.173516667	111.0197631	C18401	Fosetyl	110.0124871	110.0133	-7.388897588	[M+H]+	0	1	C2H7O3P
positive	pos-M111T490	111.0197631	8.173516667	111.0197631	C19406	Dimethyl_hydrogen_phosphite	110.0124871	110.0133	-7.388897588	[M+H]+	0	1	C2H7O3P
positive	pos-M111T490	111.0197631	8.173516667	111.0197631	C18676	alpha-Chlorohydrin	110.0124871	110.0135	-9.20684286	[M+H]+	0	1	C3H7ClO2
positive	pos-M111T124	111.0433516	2.063333333	111.0433516	C00090	Catechol	110.0360756	110.0368	-6.582907682	[M+H]+	0	1	C6H6O2	Chlorocyclohexane and chlorobenzene degradation; Benzoate degradation; Fluorobenzoate degradation; Dioxin degradation; Polycyclic aromatic hydrocarbon degradation; Naphthalene degradation; Aminobenzoate degradation; Metabolic pathways; Microbial metabolism in diverse environments; Degradation of aromatic compounds
positive	pos-M111T124	111.0433516	2.063333333	111.0433516	C00530	Hydroquinone	110.0360756	110.0368	-6.582907682	[M+H]+	0	1	C6H6O2	Tyrosine metabolism; Chlorocyclohexane and chlorobenzene degradation; Benzoate degradation; Bisphenol degradation; Aminobenzoate degradation; Metabolic pathways; Microbial metabolism in diverse environments
positive	pos-M111T124	111.0433516	2.063333333	111.0433516	C01751	Resorcinol	110.0360756	110.0368	-6.582907682	[M+H]+	0	1	C6H6O2	Benzoate degradation; Microbial metabolism in diverse environments
positive	pos-M111T124	111.0433516	2.063333333	111.0433516	C01785	Benzenediol	110.0360756	110.0368	-6.582907682	[M+H]+	0	1	C6H6O2
positive	pos-M111T124	111.0433516	2.063333333	111.0433516	C11115	5-Methyl-2-furaldehyde	110.0360756	110.0368	-6.582907682	[M+H]+	0	1	C6H6O2
positive	pos-M111T124	111.0433516	2.063333333	111.0433516	C15571	Catechol	110.0360756	110.0368	-6.582907682	[M+H]+	0	1	C6H6O2
positive	pos-M112T50	112.0859607	0.834716667	112.0859607	C00388	Histamine	111.0786847	111.0796	-8.239834398	[M+H]+	0	1	C5H9N3	Histidine metabolism; Biosynthesis of alkaloids derived from histidine and purine; Metabolic pathways; Biosynthesis of secondary metabolites; Neuroactive ligand-receptor interaction; Fc epsilon RI signaling pathway; Synaptic vesicle cycle; Inflammatory mediator regulation of TRP channels; Gastric acid secretion; Protein digestion and absorption; Asthma; Histamine H2/H3 receptor agonists/antagonis…
positive	pos-M113T513	112.9553096	8.543308333	112.9553096	C14857	1,1-Dichloroethylene_epoxide	111.9480336	111.9483	-2.380024833	[M+H]+	0	1	C2H2Cl2O	Metabolism of xenobiotics by cytochrome P450
positive	pos-M113T513	112.9553096	8.543308333	112.9553096	C14858	2,2-Dichloroacetaldehyde	111.9480336	111.9483	-2.380024833	[M+H]+	0	1	C2H2Cl2O	Metabolism of xenobiotics by cytochrome P450
positive	pos-M113T513	112.9553096	8.543308333	112.9553096	C14859	Chloroacetyl_chloride	111.9480336	111.9483	-2.380024833	[M+H]+	0	1	C2H2Cl2O	Metabolism of xenobiotics by cytochrome P450
positive	pos-M113T537	112.955287	8.952241667	112.955287	C14857	1,1-Dichloroethylene_epoxide	111.948011	111.9483	-2.581107163	[M+H]+	0	1	C2H2Cl2O	Metabolism of xenobiotics by cytochrome P450
positive	pos-M113T537	112.955287	8.952241667	112.955287	C14858	2,2-Dichloroacetaldehyde	111.948011	111.9483	-2.581107163	[M+H]+	0	1	C2H2Cl2O	Metabolism of xenobiotics by cytochrome P450
positive	pos-M113T537	112.955287	8.952241667	112.955287	C14859	Chloroacetyl_chloride	111.948011	111.9483	-2.581107163	[M+H]+	0	1	C2H2Cl2O	Metabolism of xenobiotics by cytochrome P450
positive	pos-M113T77	113.0205884	1.27805	113.0205884	C00184	Glycerone	90.03137039	90.0317	-3.661002969	[M+Na]+	0	1	C3H6O3	Glycerolipid metabolism; Methane metabolism; Metabolic pathways; Microbial metabolism in diverse environments; Carbon metabolism
positive	pos-M113T77	113.0205884	1.27805	113.0205884	C00186	(S)-Lactate	90.03137039	90.0317	-3.661002969	[M+Na]+	0	1	C3H6O3	Glycolysis / Gluconeogenesis; Fructose and mannose metabolism; Pyruvate metabolism; Propanoate metabolism; Styrene degradation; Metabolic pathways; Biosynthesis of secondary metabolites; Microbial metabolism in diverse environments; Biosynthesis of antibiotics; cAMP signaling pathway; HIF-1 signaling pathway; Glucagon signaling pathway; Central carbon metabolism in cancer
positive	pos-M113T77	113.0205884	1.27805	113.0205884	C00256	(R)-Lactate	90.03137039	90.0317	-3.661002969	[M+Na]+	0	1	C3H6O3	Pyruvate metabolism; Microbial metabolism in diverse environments; Vancomycin resistance
positive	pos-M113T77	113.0205884	1.27805	113.0205884	C00577	D-Glyceraldehyde	90.03137039	90.0317	-3.661002969	[M+Na]+	0	1	C3H6O3	Pentose phosphate pathway; Fructose and mannose metabolism; Galactose metabolism; Glycerolipid metabolism; Metabolic pathways; Microbial metabolism in diverse environments; Carbon metabolism
positive	pos-M113T77	113.0205884	1.27805	113.0205884	C01013	3-Hydroxypropanoate	90.03137039	90.0317	-3.661002969	[M+Na]+	0	1	C3H6O3	Pyrimidine metabolism; beta-Alanine metabolism; Propanoate metabolism; Carbon fixation pathways in prokaryotes; Metabolic pathways; Microbial metabolism in diverse environments; Carbon metabolism
positive	pos-M113T77	113.0205884	1.27805	113.0205884	C01432	Lactate	90.03137039	90.0317	-3.661002969	[M+Na]+	0	1	C3H6O3
positive	pos-M113T77	113.0205884	1.27805	113.0205884	C02154	Glyceraldehyde	90.03137039	90.0317	-3.661002969	[M+Na]+	0	1	C3H6O3
positive	pos-M113T77	113.0205884	1.27805	113.0205884	C02426	L-Glyceraldehyde	90.03137039	90.0317	-3.661002969	[M+Na]+	0	1	C3H6O3	Pentose and glucuronate interconversions; Metabolic pathways
positive	pos-M113T116	113.0568478	1.934783333	113.0568478	C03044	(R,R)-Butane-2,3-diol	90.06762979	90.0681	-5.220607551	[M+Na]+	0	1	C4H10O2	Butanoate metabolism
positive	pos-M113T116	113.0568478	1.934783333	113.0568478	C03046	(S,S)-Butane-2,3-diol	90.06762979	90.0681	-5.220607551	[M+Na]+	0	1	C4H10O2	Butanoate metabolism
positive	pos-M113T116	113.0568478	1.934783333	113.0568478	C14687	2-Ethoxyethanol	90.06762979	90.0681	-5.220607551	[M+Na]+	0	1	C4H10O2
positive	pos-M113T116	113.0568478	1.934783333	113.0568478	C20335	1,3-Butanediol	90.06762979	90.0681	-5.220607551	[M+Na]+	0	1	C4H10O2
positive	pos-M113T116	113.0568478	1.934783333	113.0568478	C20657	meso-2,3-Butanediol	90.06762979	90.0681	-5.220607551	[M+Na]+	0	1	C4H10O2	Butanoate metabolism
positive	pos-M113T116	113.0568478	1.934783333	113.0568478	C21290	2-Methylpropane-1,2-diol	90.06762979	90.0681	-5.220607551	[M+Na]+	0	1	C4H10O2
positive	pos-M114T50	114.0600001	0.8383	114.0600001	C02345	(2S)-Flavan-4-ol	226.101	226.0994	7.076533595	[M+2H]2+	1	2	C15H14O2
positive	pos-M114T50	114.0600001	0.8383	114.0600001	C09757	7-Hydroxyflavan	226.101	226.0994	7.076533595	[M+2H]2+	1	2	C15H14O2
positive	pos-M114T50	114.0600001	0.8383	114.0600001	C10276	Pinosylvin_methyl_ether	226.101	226.0994	7.076533595	[M+2H]2+	1	2	C15H14O2
positive	pos-M114T50	114.0600001	0.8383	114.0600001	C10325	Deoxylapachol	226.101	226.0994	7.076533595	[M+2H]2+	1	2	C15H14O2
positive	pos-M114T50	114.0600001	0.8383	114.0600001	C13632	4,4'-Dihydroxy-alpha-methylstilbene	226.101	226.0994	7.076533595	[M+2H]2+	1	2	C15H14O2	Bisphenol degradation; Metabolic pathways; Microbial metabolism in diverse environments
positive	pos-M114T50	114.0600001	0.8383	114.0600001	C21379	(2S,3R)-Flavan-3-ol	226.101	226.0994	7.076533595	[M+2H]2+	1	2	C15H14O2
positive	pos-M114T50	114.0600001	0.8383	114.0600001	C21380	(2S,3S)-Flavan-3-ol	226.101	226.0994	7.076533595	[M+2H]2+	1	2	C15H14O2
positive	pos-M114T292	114.0906684	4.866866667	114.0906684	C06593	epsilon-Caprolactam	113.0833924	113.0841	-6.257704753	[M+H]+	0	1	C6H11NO	Caprolactam degradation; Metabolic pathways; Microbial metabolism in diverse environments
positive	pos-M114T292	114.0906684	4.866866667	114.0906684	C02395	Cyclohex-2-enone	96.05684535	96.0575	-6.815156651	[M+NH4]+	0	1	C6H8O
positive	pos-M114T292	114.0906684	4.866866667	114.0906684	C19249	2,4-Hexadienal	96.05684535	96.0575	-6.815156651	[M+NH4]+	0	1	C6H8O
positive	pos-M116T61	116.0698652	1.010175	116.0698652	C00148	L-Proline	115.0625892	115.0633	-6.177422732	[M+H]+	0	1	C5H9NO2	Arginine and proline metabolism; Carbapenem biosynthesis; Novobiocin biosynthesis; Staurosporine biosynthesis; Aminoacyl-tRNA biosynthesis; Metabolic pathways; Biosynthesis of secondary metabolites; Biosynthesis of antibiotics; Biosynthesis of amino acids; ABC transporters; Protein digestion and absorption; Mineral absorption; Central carbon metabolism in cancer
positive	pos-M116T61	116.0698652	1.010175	116.0698652	C00763	D-Proline	115.0625892	115.0633	-6.177422732	[M+H]+	0	1	C5H9NO2	Arginine and proline metabolism; Metabolic pathways
positive	pos-M116T61	116.0698652	1.010175	116.0698652	C16435	Proline	115.0625892	115.0633	-6.177422732	[M+H]+	0	1	C5H9NO2
positive	pos-M116T61	116.0698652	1.010175	116.0698652	C18170	3-Acetamidopropanal	115.0625892	115.0633	-6.177422732	[M+H]+	0	1	C5H9NO2
positive	pos-M116T61	116.0698652	1.010175	116.0698652	C20441	Furfuryl_alcohol	98.03604221	98.0368	-7.729695839	[M+NH4]+	0	1	C5H6O2	Furfural degradation; Microbial metabolism in diverse environments
positive	pos-M116T61	116.0698652	1.010175	116.0698652	C20578	Tulipalin_A	98.03604221	98.0368	-7.729695839	[M+NH4]+	0	1	C5H6O2
positive	pos-M116T138	116.0699981	2.291883333	116.0699981	C00148	L-Proline	115.0627221	115.0633	-5.022600499	[M+H]+	0	1	C5H9NO2	Arginine and proline metabolism; Carbapenem biosynthesis; Novobiocin biosynthesis; Staurosporine biosynthesis; Aminoacyl-tRNA biosynthesis; Metabolic pathways; Biosynthesis of secondary metabolites; Biosynthesis of antibiotics; Biosynthesis of amino acids; ABC transporters; Protein digestion and absorption; Mineral absorption; Central carbon metabolism in cancer
positive	pos-M116T138	116.0699981	2.291883333	116.0699981	C00763	D-Proline	115.0627221	115.0633	-5.022600499	[M+H]+	0	1	C5H9NO2	Arginine and proline metabolism; Metabolic pathways
positive	pos-M116T138	116.0699981	2.291883333	116.0699981	C16435	Proline	115.0627221	115.0633	-5.022600499	[M+H]+	0	1	C5H9NO2
positive	pos-M116T138	116.0699981	2.291883333	116.0699981	C18170	3-Acetamidopropanal	115.0627221	115.0633	-5.022600499	[M+H]+	0	1	C5H9NO2
positive	pos-M116T138	116.0699981	2.291883333	116.0699981	C20441	Furfuryl_alcohol	98.03617508	98.0368	-6.374310341	[M+NH4]+	0	1	C5H6O2	Furfural degradation; Microbial metabolism in diverse environments
positive	pos-M116T138	116.0699981	2.291883333	116.0699981	C20578	Tulipalin_A	98.03617508	98.0368	-6.374310341	[M+NH4]+	0	1	C5H6O2
positive	pos-M117T491	116.9710532	8.1817	116.9710532	C06755	Chloroacetic_acid	93.98183519	93.9822	-3.881714633	[M+Na]+	0	1	C2H3ClO2	Chlorocyclohexane and chlorobenzene degradation; Chloroalkane and chloroalkene degradation; Metabolism of xenobiotics by cytochrome P450; Metabolic pathways; Microbial metabolism in diverse environments
positive	pos-M118T140	118.0639218	2.33245	118.0639218	C00463	Indole	117.0566458	117.0578	-9.859759615	[M+H]+	0	1	C8H7N	Tryptophan metabolism; Phenylalanine, tyrosine and tryptophan biosynthesis; Benzoxazinoid biosynthesis; Metabolic pathways; Biosynthesis of secondary metabolites; Protein digestion and absorption
positive	pos-M118T140	118.0639218	2.33245	118.0639218	C16074	Phenylacetonitrile	117.0566458	117.0578	-9.859759615	[M+H]+	0	1	C8H7N	Cyanoamino acid metabolism; Styrene degradation; Microbial metabolism in diverse environments
positive	pos-M118T69	118.0855112	1.149133333	118.0855112	C00183	L-Valine	117.0782352	117.079	-6.532546443	[M+H]+	0	1	C5H11NO2	Valine, leucine and isoleucine degradation; Valine, leucine and isoleucine biosynthesis; Penicillin and cephalosporin biosynthesis; Cyanoamino acid metabolism; Pantothenate and CoA biosynthesis; Glucosinolate biosynthesis; Aminoacyl-tRNA biosynthesis; Biosynthesis of plant secondary metabolites; Biosynthesis of alkaloids derived from shikimate pathway; Metabolic pathways; Biosynthesis of secondar…
positive	pos-M118T69	118.0855112	1.149133333	118.0855112	C00431	5-Aminopentanoate	117.0782352	117.079	-6.532546443	[M+H]+	0	1	C5H11NO2	Lysine degradation; Arginine and proline metabolism
positive	pos-M118T69	118.0855112	1.149133333	118.0855112	C00719	Betaine	117.0782352	117.079	-6.532546443	[M+H]+	0	1	C5H11NO2	Glycine, serine and threonine metabolism; Metabolic pathways; ABC transporters
positive	pos-M118T69	118.0855112	1.149133333	118.0855112	C01799	D-Norvaline	117.0782352	117.079	-6.532546443	[M+H]+	0	1	C5H11NO2
positive	pos-M118T69	118.0855112	1.149133333	118.0855112	C01826	L-Norvaline	117.0782352	117.079	-6.532546443	[M+H]+	0	1	C5H11NO2
positive	pos-M118T69	118.0855112	1.149133333	118.0855112	C03571	2-Amino-2-methylbutanoate	117.0782352	117.079	-6.532546443	[M+H]+	0	1	C5H11NO2
positive	pos-M118T69	118.0855112	1.149133333	118.0855112	C06417	D-Valine	117.0782352	117.079	-6.532546443	[M+H]+	0	1	C5H11NO2
positive	pos-M118T69	118.0855112	1.149133333	118.0855112	C07457	Amyl_nitrite	117.0782352	117.079	-6.532546443	[M+H]+	0	1	C5H11NO2
positive	pos-M118T69	118.0855112	1.149133333	118.0855112	C15987	4-Methylaminobutyrate	117.0782352	117.079	-6.532546443	[M+H]+	0	1	C5H11NO2	Nicotinate and nicotinamide metabolism; Microbial metabolism in diverse environments
positive	pos-M118T69	118.0855112	1.149133333	118.0855112	C16436	Valine	117.0782352	117.079	-6.532546443	[M+H]+	0	1	C5H11NO2
positive	pos-M118T69	118.0855112	1.149133333	118.0855112	C02240	5-Valerolactone	100.0516882	100.0524	-7.114512046	[M+NH4]+	0	1	C5H8O2
positive	pos-M118T69	118.0855112	1.149133333	118.0855112	C08279	Tiglic_acid	100.0516882	100.0524	-7.114512046	[M+NH4]+	0	1	C5H8O2
positive	pos-M118T69	118.0855112	1.149133333	118.0855112	C12518	Glutaral	100.0516882	100.0524	-7.114512046	[M+NH4]+	0	1	C5H8O2
positive	pos-M118T69	118.0855112	1.149133333	118.0855112	C14527	Methyl_methacrylate	100.0516882	100.0524	-7.114512046	[M+NH4]+	0	1	C5H8O2	Chemical carcinogenesis
positive	pos-M118T69	118.0855112	1.149133333	118.0855112	C15499	Pentane-2,4-dione	100.0516882	100.0524	-7.114512046	[M+NH4]+	0	1	C5H8O2
positive	pos-M118T69	118.0855112	1.149133333	118.0855112	C19238	Ethyl_acrylate	100.0516882	100.0524	-7.114512046	[M+NH4]+	0	1	C5H8O2
positive	pos-M118T489	118.0855173	8.148808333	118.0855173	C00183	L-Valine	117.0782413	117.079	-6.479961778	[M+H]+	0	1	C5H11NO2	Valine, leucine and isoleucine degradation; Valine, leucine and isoleucine biosynthesis; Penicillin and cephalosporin biosynthesis; Cyanoamino acid metabolism; Pantothenate and CoA biosynthesis; Glucosinolate biosynthesis; Aminoacyl-tRNA biosynthesis; Biosynthesis of plant secondary metabolites; Biosynthesis of alkaloids derived from shikimate pathway; Metabolic pathways; Biosynthesis of secondar…
positive	pos-M118T489	118.0855173	8.148808333	118.0855173	C00431	5-Aminopentanoate	117.0782413	117.079	-6.479961778	[M+H]+	0	1	C5H11NO2	Lysine degradation; Arginine and proline metabolism
positive	pos-M118T489	118.0855173	8.148808333	118.0855173	C00719	Betaine	117.0782413	117.079	-6.479961778	[M+H]+	0	1	C5H11NO2	Glycine, serine and threonine metabolism; Metabolic pathways; ABC transporters
positive	pos-M118T489	118.0855173	8.148808333	118.0855173	C01799	D-Norvaline	117.0782413	117.079	-6.479961778	[M+H]+	0	1	C5H11NO2
positive	pos-M118T489	118.0855173	8.148808333	118.0855173	C01826	L-Norvaline	117.0782413	117.079	-6.479961778	[M+H]+	0	1	C5H11NO2
positive	pos-M118T489	118.0855173	8.148808333	118.0855173	C03571	2-Amino-2-methylbutanoate	117.0782413	117.079	-6.479961778	[M+H]+	0	1	C5H11NO2
positive	pos-M118T489	118.0855173	8.148808333	118.0855173	C06417	D-Valine	117.0782413	117.079	-6.479961778	[M+H]+	0	1	C5H11NO2
positive	pos-M118T489	118.0855173	8.148808333	118.0855173	C07457	Amyl_nitrite	117.0782413	117.079	-6.479961778	[M+H]+	0	1	C5H11NO2
positive	pos-M118T489	118.0855173	8.148808333	118.0855173	C15987	4-Methylaminobutyrate	117.0782413	117.079	-6.479961778	[M+H]+	0	1	C5H11NO2	Nicotinate and nicotinamide metabolism; Microbial metabolism in diverse environments
positive	pos-M118T489	118.0855173	8.148808333	118.0855173	C16436	Valine	117.0782413	117.079	-6.479961778	[M+H]+	0	1	C5H11NO2
positive	pos-M118T489	118.0855173	8.148808333	118.0855173	C02240	5-Valerolactone	100.0516943	100.0524	-7.052978689	[M+NH4]+	0	1	C5H8O2
positive	pos-M118T489	118.0855173	8.148808333	118.0855173	C08279	Tiglic_acid	100.0516943	100.0524	-7.052978689	[M+NH4]+	0	1	C5H8O2
positive	pos-M118T489	118.0855173	8.148808333	118.0855173	C12518	Glutaral	100.0516943	100.0524	-7.052978689	[M+NH4]+	0	1	C5H8O2
positive	pos-M118T489	118.0855173	8.148808333	118.0855173	C14527	Methyl_methacrylate	100.0516943	100.0524	-7.052978689	[M+NH4]+	0	1	C5H8O2	Chemical carcinogenesis
positive	pos-M118T489	118.0855173	8.148808333	118.0855173	C15499	Pentane-2,4-dione	100.0516943	100.0524	-7.052978689	[M+NH4]+	0	1	C5H8O2
positive	pos-M118T489	118.0855173	8.148808333	118.0855173	C19238	Ethyl_acrylate	100.0516943	100.0524	-7.052978689	[M+NH4]+	0	1	C5H8O2
positive	pos-M119T491	118.9664266	8.177766667	118.9664266	C06753	2-Chloroethanol	80.00326859	80.0029	4.607193227	[M+K]+	0	1	C2H5ClO	Chloroalkane and chloroalkene degradation; Metabolic pathways; Microbial metabolism in diverse environments
positive	pos-M119T491	118.9664266	8.177766667	118.9664266	C19160	Chloromethyl_methyl_ether	80.00326859	80.0029	4.607193227	[M+K]+	0	1	C2H5ClO
positive	pos-M119T94	119.0343369	1.568383333	119.0343369	C00042	Succinate	118.0270609	118.0266	3.904875757	[M+H]+	0	1	C4H6O4	Citrate cycle (TCA cycle); Oxidative phosphorylation; Alanine, aspartate and glutamate metabolism; Tyrosine metabolism; Phenylalanine metabolism; Chlorocyclohexane and chlorobenzene degradation; Pyruvate metabolism; Glyoxylate and dicarboxylate metabolism; Propanoate metabolism; Butanoate metabolism; Carbon fixation pathways in prokaryotes; Nicotinate and nicotinamide metabolism; Sulfur metabolis…
positive	pos-M119T94	119.0343369	1.568383333	119.0343369	C02170	Methylmalonate	118.0270609	118.0266	3.904875757	[M+H]+	0	1	C4H6O4	Pyrimidine metabolism; Valine, leucine and isoleucine degradation; Propanoate metabolism
positive	pos-M119T94	119.0343369	1.568383333	119.0343369	C10900	Methyl_oxalate	118.0270609	118.0266	3.904875757	[M+H]+	0	1	C4H6O4
positive	pos-M119T209	119.0847652	3.485541667	119.0847652	C14395	alpha-Methylstyrene	118.0774892	118.0783	-6.86647478	[M+H]+	0	1	C9H10
positive	pos-M119T209	119.0847652	3.485541667	119.0847652	C19549	Vinyl_toluene	118.0774892	118.0783	-6.86647478	[M+H]+	0	1	C9H10
positive	pos-M119T156	119.0850897	2.59955	119.0850897	C14395	alpha-Methylstyrene	118.0778137	118.0783	-4.118076937	[M+H]+	0	1	C9H10
positive	pos-M119T156	119.0850897	2.59955	119.0850897	C19549	Vinyl_toluene	118.0778137	118.0783	-4.118076937	[M+H]+	0	1	C9H10
positive	pos-M119T330	119.0848994	5.50445	119.0848994	C14395	alpha-Methylstyrene	118.0776234	118.0783	-5.730405299	[M+H]+	0	1	C9H10
positive	pos-M119T330	119.0848994	5.50445	119.0848994	C19549	Vinyl_toluene	118.0776234	118.0783	-5.730405299	[M+H]+	0	1	C9H10
positive	pos-M119T299	119.0846218	4.981116667	119.0846218	C14395	alpha-Methylstyrene	118.0773458	118.0783	-8.081032163	[M+H]+	0	1	C9H10
positive	pos-M119T299	119.0846218	4.981116667	119.0846218	C19549	Vinyl_toluene	118.0773458	118.0783	-8.081032163	[M+H]+	0	1	C9H10
positive	pos-M120T57	120.0648557	0.946383333	120.0648557	C00188	L-Threonine	119.0575797	119.0582	-5.210320818	[M+H]+	0	1	C4H9NO3	Glycine, serine and threonine metabolism; Monobactam biosynthesis; Valine, leucine and isoleucine biosynthesis; Porphyrin and chlorophyll metabolism; Aminoacyl-tRNA biosynthesis; Biosynthesis of plant secondary metabolites; Metabolic pathways; Biosynthesis of secondary metabolites; Microbial metabolism in diverse environments; Biosynthesis of antibiotics; Biosynthesis of amino acids; ABC transpor…
positive	pos-M120T57	120.0648557	0.946383333	120.0648557	C00263	L-Homoserine	119.0575797	119.0582	-5.210320818	[M+H]+	0	1	C4H9NO3	Glycine, serine and threonine metabolism; Cysteine and methionine metabolism; Lysine biosynthesis; Sulfur metabolism; Metabolic pathways; Biosynthesis of secondary metabolites; Microbial metabolism in diverse environments; Biosynthesis of antibiotics; Biosynthesis of amino acids
positive	pos-M120T57	120.0648557	0.946383333	120.0648557	C00820	D-Threonine	119.0575797	119.0582	-5.210320818	[M+H]+	0	1	C4H9NO3
positive	pos-M120T57	120.0648557	0.946383333	120.0648557	C02115	2-Methylserine	119.0575797	119.0582	-5.210320818	[M+H]+	0	1	C4H9NO3
positive	pos-M120T57	120.0648557	0.946383333	120.0648557	C03678	4-Amino-3-hydroxybutanoate	119.0575797	119.0582	-5.210320818	[M+H]+	0	1	C4H9NO3
positive	pos-M120T57	120.0648557	0.946383333	120.0648557	C05519	L-Allothreonine	119.0575797	119.0582	-5.210320818	[M+H]+	0	1	C4H9NO3	Glycine, serine and threonine metabolism; Metabolic pathways
positive	pos-M120T57	120.0648557	0.946383333	120.0648557	C11108	(-)-erythro-(2R,3R)-Dihydroxybutylamide	119.0575797	119.0582	-5.210320818	[M+H]+	0	1	C4H9NO3
positive	pos-M120T57	120.0648557	0.946383333	120.0648557	C12317	D-Allothreonine	119.0575797	119.0582	-5.210320818	[M+H]+	0	1	C4H9NO3
positive	pos-M120T57	120.0648557	0.946383333	120.0648557	C00109	2-Oxobutanoate	102.0310327	102.0317	-6.540432219	[M+NH4]+	0	1	C4H6O3	Glycine, serine and threonine metabolism; Cysteine and methionine metabolism; Valine, leucine and isoleucine biosynthesis; Propanoate metabolism; C5-Branched dibasic acid metabolism; Metabolic pathways; Biosynthesis of secondary metabolites; Biosynthesis of antibiotics; 2-Oxocarboxylic acid metabolism; Biosynthesis of amino acids
positive	pos-M120T57	120.0648557	0.946383333	120.0648557	C00164	Acetoacetate	102.0310327	102.0317	-6.540432219	[M+NH4]+	0	1	C4H6O3	Synthesis and degradation of ketone bodies; Valine, leucine and isoleucine degradation; Lysine degradation; Tyrosine metabolism; Propanoate metabolism; Styrene degradation; Butanoate metabolism; Metabolic pathways; Microbial metabolism in diverse environments; Two-component system
positive	pos-M120T57	120.0648557	0.946383333	120.0648557	C00232	Succinate_semialdehyde	102.0310327	102.0317	-6.540432219	[M+NH4]+	0	1	C4H6O3	Alanine, aspartate and glutamate metabolism; Tyrosine metabolism; Butanoate metabolism; Carbon fixation pathways in prokaryotes; Vitamin B6 metabolism; Nicotinate and nicotinamide metabolism; Metabolic pathways; Microbial metabolism in diverse environments; Carbon metabolism; Quorum sensing
positive	pos-M120T57	120.0648557	0.946383333	120.0648557	C00349	2-Methyl-3-oxopropanoate	102.0310327	102.0317	-6.540432219	[M+NH4]+	0	1	C4H6O3	Valine, leucine and isoleucine degradation
positive	pos-M120T57	120.0648557	0.946383333	120.0648557	C06002	(S)-Methylmalonate_semialdehyde	102.0310327	102.0317	-6.540432219	[M+NH4]+	0	1	C4H6O3	Valine, leucine and isoleucine degradation; Nitrotoluene degradation; Propanoate metabolism; Metabolic pathways; Microbial metabolism in diverse environments
positive	pos-M120T57	120.0648557	0.946383333	120.0648557	C21030	(R)-Methylmalonate_semialdehyde	102.0310327	102.0317	-6.540432219	[M+NH4]+	0	1	C4H6O3
positive	pos-M121T55	120.9654237	0.9234	120.9654237	C00009	Orthophosphate	97.97620572	97.9769	-7.086187938	[M+Na]+	0	1	H3PO4	Oxidative phosphorylation; Photosynthesis; Peptidoglycan biosynthesis; Metabolic pathways; ABC transporters; Two-component system; Quorum sensing; Cell cycle - yeast; Mineral absorption; Parkinson's disease
positive	pos-M121T55	120.9654237	0.9234	120.9654237	C12554	Potassium_acetate	97.97620572	97.977	-8.106828409	[M+Na]+	0	1	C2H3O2.
positive	pos-M121T76	121.0643356	1.271883333	121.0643356	C07045	Hydroxyzine	374.177	374.1761	2.405284571	[M+3H-CH2]3+	1	3	C21H27ClN2O2
positive	pos-M123T53	122.9238728	0.88075	122.9238728	C19692	Polysulfide	121.9165968	121.9178	-9.869093069	[M+H]+	0	1	H2Sn	Sulfur metabolism
positive	pos-M123T53	122.9238728	0.88075	122.9238728	C01485	Chloric_acid	83.96071478	83.9614	-8.161108736	[M+K]+	0	1	HClO3
positive	pos-M123T76	123.0545978	1.272966667	123.0545978	C00153	Nicotinamide	122.0473218	122.048	-5.556925341	[M+H]+	0	1	C6H6N2O	Nicotinate and nicotinamide metabolism; Metabolic pathways; Longevity regulating pathway - worm; Vitamin digestion and absorption
positive	pos-M123T76	123.0545978	1.272966667	123.0545978	C01950	Picolinamide	122.0473218	122.048	-5.556925341	[M+H]+	0	1	C6H6N2O
positive	pos-M123T76	123.0545978	1.272966667	123.0545978	C02421	Isonicotineamide	122.0473218	122.048	-5.556925341	[M+H]+	0	1	C6H6N2O
positive	pos-M124T91	124.0385513	1.524066667	124.0385513	C00253	Nicotinate	123.0312753	123.032	-5.890725909	[M+H]+	0	1	C6H5NO2	Nicotinate and nicotinamide metabolism; Tropane, piperidine and pyridine alkaloid biosynthesis; Biosynthesis of plant secondary metabolites; Biosynthesis of alkaloids derived from ornithine, lysine and nicotinic acid; Metabolic pathways; Biosynthesis of secondary metabolites; Microbial metabolism in diverse environments; Pertussis
positive	pos-M124T91	124.0385513	1.524066667	124.0385513	C06813	Nitrobenzene	123.0312753	123.032	-5.890725909	[M+H]+	0	1	C6H5NO2	Aminobenzoate degradation; Microbial metabolism in diverse environments; Degradation of aromatic compounds
positive	pos-M124T91	124.0385513	1.524066667	124.0385513	C07446	Isonicotinic_acid	123.0312753	123.032	-5.890725909	[M+H]+	0	1	C6H5NO2	Drug metabolism - other enzymes
positive	pos-M124T91	124.0385513	1.524066667	124.0385513	C10164	Picolinic_acid	123.0312753	123.032	-5.890725909	[M+H]+	0	1	C6H5NO2	Tryptophan metabolism; Metabolic pathways
positive	pos-M126T57	126.0211059	0.946383333	126.0211059	C00245	Taurine	125.0138299	125.0147	-6.959868759	[M+H]+	0	1	C2H7NO3S	Primary bile acid biosynthesis; Taurine and hypotaurine metabolism; Sulfur metabolism; Metabolic pathways; ABC transporters; Neuroactive ligand-receptor interaction
positive	pos-M126T156	126.0562249	2.596908333	126.0562249	C02441	N-Ethylmaleimide	125.0489489	125.0477	9.987664755	[M+H]+	0	1	C6H7NO2
positive	pos-M126T156	126.0562249	2.596908333	126.0562249	C02854	N-Furfurylformamide	125.0489489	125.0477	9.987664755	[M+H]+	0	1	C6H7NO2
positive	pos-M126T156	126.0562249	2.596908333	126.0562249	C14602	3-Hydroxyaminophenol	125.0489489	125.0477	9.987664755	[M+H]+	0	1	C6H7NO2	Aminobenzoate degradation; Microbial metabolism in diverse environments
positive	pos-M126T156	126.0562249	2.596908333	126.0562249	C14604	Aminohydroquinone	125.0489489	125.0477	9.987664755	[M+H]+	0	1	C6H7NO2	Aminobenzoate degradation; Microbial metabolism in diverse environments
positive	pos-M126T156	126.0562249	2.596908333	126.0562249	C16671	3,6-Dihydronicotinic_acid	125.0489489	125.0477	9.987664755	[M+H]+	0	1	C6H7NO2	Tropane, piperidine and pyridine alkaloid biosynthesis; Biosynthesis of secondary metabolites
positive	pos-M126T156	126.0562249	2.596908333	126.0562249	C18351	4-Aminocatechol	125.0489489	125.0477	9.987664755	[M+H]+	0	1	C6H7NO2	Aminobenzoate degradation; Microbial metabolism in diverse environments
positive	pos-M127T152	127.0744699	2.536075	127.0744699	C04592	Toluene-cis-dihydrodiol	126.0671939	126.0681	-7.187280882	[M+H]+	0	1	C7H10O2	Toluene degradation; Microbial metabolism in diverse environments; Degradation of aromatic compounds
positive	pos-M127T152	127.0744699	2.536075	127.0744699	C12101	1-Cyclohexenecarboxylic_acid	126.0671939	126.0681	-7.187280882	[M+H]+	0	1	C7H10O2
positive	pos-M127T156	127.1109349	2.600383333	127.1109349	C07287	Sulcatone	126.1036589	126.1045	-6.669763125	[M+H]+	0	1	C8H14O
positive	pos-M127T156	127.1109349	2.600383333	127.1109349	C21138	trans-2-Octenal	126.1036589	126.1045	-6.669763125	[M+H]+	0	1	C8H14O
positive	pos-M127T299	127.1108238	4.990983333	127.1108238	C07287	Sulcatone	126.1035478	126.1045	-7.550771852	[M+H]+	0	1	C8H14O
positive	pos-M127T299	127.1108238	4.990983333	127.1108238	C21138	trans-2-Octenal	126.1035478	126.1045	-7.550771852	[M+H]+	0	1	C8H14O
positive	pos-M128T490	127.9741249	8.162866667	127.9741249	C01444	Oxamate	89.01096688	89.0113	-3.742465193	[M+K]+	0	1	C2H3NO3
positive	pos-M128T151	128.1061467	2.517725	128.1061467	C11519	N-Cyclohexylformamide	127.0988707	127.0997	-6.524578886	[M+H]+	0	1	C7H13NO	Caprolactam degradation; Microbial metabolism in diverse environments
positive	pos-M128T239	128.1424288	3.980166667	128.1424288	C11844	N-Heptanoylhomoserine_lactone	213.135	213.1365	-7.037743418	[M+H-C3H2O3]+	1	1	C11H19NO3	Quorum sensing
positive	pos-M129T514_1	128.950243	8.564025	128.950243	C17478	Calcium_oxalate	127.942967	127.9423	5.213008981	[M+H]+	0	1	C2O4.
positive	pos-M129T514_1	128.950243	8.564025	128.950243	C11149	Dichloroacetate	127.942967	127.9432	-1.821399191	[M+H]+	0	1	C2H2Cl2O2	Chloroalkane and chloroalkene degradation; Metabolism of xenobiotics by cytochrome P450; Microbial metabolism in diverse environments; Chemical carcinogenesis
positive	pos-M129T514_1	128.950243	8.564025	128.950243	C06613	trans-3-Chloroallyl_aldehyde	89.98708496	89.9872	-1.278355599	[M+K]+	0	1	C3H3ClO	Chloroalkane and chloroalkene degradation; Metabolic pathways; Microbial metabolism in diverse environments
positive	pos-M129T514_1	128.950243	8.564025	128.950243	C16348	cis-3-Chloroallyl_aldehyde	89.98708496	89.9872	-1.278355599	[M+K]+	0	1	C3H3ClO	Chloroalkane and chloroalkene degradation; Metabolic pathways; Microbial metabolism in diverse environments
positive	pos-M129T537	128.9502276	8.954366667	128.9502276	C17478	Calcium_oxalate	127.9429516	127.9423	5.092618243	[M+H]+	0	1	C2O4.
positive	pos-M129T537	128.9502276	8.954366667	128.9502276	C11149	Dichloroacetate	127.9429516	127.9432	-1.941789083	[M+H]+	0	1	C2H2Cl2O2	Chloroalkane and chloroalkene degradation; Metabolism of xenobiotics by cytochrome P450; Microbial metabolism in diverse environments; Chemical carcinogenesis
positive	pos-M129T537	128.9502276	8.954366667	128.9502276	C06613	trans-3-Chloroallyl_aldehyde	89.98706956	89.9872	-1.449525143	[M+K]+	0	1	C3H3ClO	Chloroalkane and chloroalkene degradation; Metabolic pathways; Microbial metabolism in diverse environments
positive	pos-M129T537	128.9502276	8.954366667	128.9502276	C16348	cis-3-Chloroallyl_aldehyde	89.98706956	89.9872	-1.449525143	[M+K]+	0	1	C3H3ClO	Chloroalkane and chloroalkene degradation; Metabolic pathways; Microbial metabolism in diverse environments
positive	pos-M129T37	128.9499625	0.609233333	128.9499625	C17478	Calcium_oxalate	127.9426865	127.9423	3.021175725	[M+H]+	0	1	C2O4.
positive	pos-M129T37	128.9499625	0.609233333	128.9499625	C11149	Dichloroacetate	127.9426865	127.9432	-4.013217029	[M+H]+	0	1	C2H2Cl2O2	Chloroalkane and chloroalkene degradation; Metabolism of xenobiotics by cytochrome P450; Microbial metabolism in diverse environments; Chemical carcinogenesis
positive	pos-M129T37	128.9499625	0.609233333	128.9499625	C06613	trans-3-Chloroallyl_aldehyde	89.98680454	89.9872	-4.394667564	[M+K]+	0	1	C3H3ClO	Chloroalkane and chloroalkene degradation; Metabolic pathways; Microbial metabolism in diverse environments
positive	pos-M129T37	128.9499625	0.609233333	128.9499625	C16348	cis-3-Chloroallyl_aldehyde	89.98680454	89.9872	-4.394667564	[M+K]+	0	1	C3H3ClO	Chloroalkane and chloroalkene degradation; Metabolic pathways; Microbial metabolism in diverse environments
positive	pos-M129T47	129.0196012	0.7864	129.0196012	C11214	Thiocarbohydrazide	106.0303832	106.0313	-8.646413059	[M+Na]+	0	1	CH6N4S
positive	pos-M129T122	129.0540542	2.0335	129.0540542	C01125	Dihydro-4,4-dimethyl-2,3-furandione	128.0467782	128.0473	-4.075205014	[M+H]+	0	1	C6H8O3
positive	pos-M129T122	129.0540542	2.0335	129.0540542	C06719	Dihydrophloroglucinol	128.0467782	128.0473	-4.075205014	[M+H]+	0	1	C6H8O3	Aminobenzoate degradation; Microbial metabolism in diverse environments
positive	pos-M129T122	129.0540542	2.0335	129.0540542	C06761	(4E)-2-Oxohexenoic_acid	128.0467782	128.0473	-4.075205014	[M+H]+	0	1	C6H8O3
positive	pos-M129T122	129.0540542	2.0335	129.0540542	C11354	2-Hydroxy-cis-hex-2,4-dienoate	128.0467782	128.0473	-4.075205014	[M+H]+	0	1	C6H8O3	Xylene degradation; Steroid degradation; Metabolic pathways; Microbial metabolism in diverse environments; Degradation of aromatic compounds
positive	pos-M129T122	129.0540542	2.0335	129.0540542	C20240	(2Z,4Z)-2-Hydroxyhexa-2,4-dienoate	128.0467782	128.0473	-4.075205014	[M+H]+	0	1	C6H8O3
positive	pos-M129T122	129.0540542	2.0335	129.0540542	C20443	5-Hydroxymethylfurfuryl_alcohol	128.0467782	128.0473	-4.075205014	[M+H]+	0	1	C6H8O3	Furfural degradation; Microbial metabolism in diverse environments
positive	pos-M129T122	129.0540542	2.0335	129.0540542	C20717	4-Hydroxy-2,5-dimethylfuran-3(2H)-one	128.0467782	128.0473	-4.075205014	[M+H]+	0	1	C6H8O3
positive	pos-M129T122	129.0540542	2.0335	129.0540542	C19521	Semicarbazide_hydrochloride	111.0202312	111.0199	2.983077817	[M+NH4]+	0	1	CH5N3O.
positive	pos-M129T59	129.0647754	0.982833333	129.0647754	C00906	5,6-Dihydrothymine	128.0574994	128.0586	-8.594506062	[M+H]+	0	1	C5H8N2O2
positive	pos-M129T59	129.0647754	0.982833333	129.0647754	C05715	gamma-Amino-gamma-cyanobutanoate	128.0574994	128.0586	-8.594506062	[M+H]+	0	1	C5H8N2O2	Cyanoamino acid metabolism
positive	pos-M129T59	129.0647754	0.982833333	129.0647754	C05717	alpha-Amino-gamma-cyanobutanoate	128.0574994	128.0586	-8.594506062	[M+H]+	0	1	C5H8N2O2
positive	pos-M129T59	129.0647754	0.982833333	129.0647754	C21028	(R)-5,6-Dihydrothymine	128.0574994	128.0586	-8.594506062	[M+H]+	0	1	C5H8N2O2	Pyrimidine metabolism; Metabolic pathways
positive	pos-M129T59	129.0647754	0.982833333	129.0647754	C01059	2,5-Dihydroxypyridine	111.0309524	111.032	-9.435121532	[M+NH4]+	0	1	C5H5NO2	Nicotinate and nicotinamide metabolism; Microbial metabolism in diverse environments
positive	pos-M129T59	129.0647754	0.982833333	129.0647754	C02932	3,4-Dihydroxypyridine	111.0309524	111.032	-9.435121532	[M+NH4]+	0	1	C5H5NO2
positive	pos-M129T59	129.0647754	0.982833333	129.0647754	C03056	2,6-Dihydroxypyridine	111.0309524	111.032	-9.435121532	[M+NH4]+	0	1	C5H5NO2	Nicotinate and nicotinamide metabolism; Microbial metabolism in diverse environments
positive	pos-M129T59	129.0647754	0.982833333	129.0647754	C03927	3-Hydroxy-4H-pyrid-4-one	111.0309524	111.032	-9.435121532	[M+NH4]+	0	1	C5H5NO2
positive	pos-M129T59	129.0647754	0.982833333	129.0647754	C05942	Pyrrole-2-carboxylate	111.0309524	111.032	-9.435121532	[M+NH4]+	0	1	C5H5NO2	Arginine and proline metabolism
positive	pos-M129T50	129.1013554	0.8254	129.1013554	C02837	L-Lysine_1,6-lactam	128.0940794	128.095	-7.186890409	[M+H]+	0	1	C6H12N2O
positive	pos-M129T50	129.1013554	0.8254	129.1013554	C05328	D-2-Aminohexano-6-lactam	128.0940794	128.095	-7.186890409	[M+H]+	0	1	C6H12N2O
positive	pos-M129T50	129.1013554	0.8254	129.1013554	C19809	(S)-Piperidine-2-carboxamide	128.0940794	128.095	-7.186890409	[M+H]+	0	1	C6H12N2O
positive	pos-M129T50	129.1013554	0.8254	129.1013554	C19548	N-Vinyl-2-pyrrolidone	111.0675324	111.0684	-7.811445262	[M+NH4]+	0	1	C6H9NO
positive	pos-M130T57	130.0487711	0.9454	130.0487711	C01877	4-Oxoproline	129.0414951	129.0426	-8.561996627	[M+H]+	0	1	C5H7NO3	Arginine and proline metabolism
positive	pos-M130T57	130.0487711	0.9454	130.0487711	C01879	Pidolic_acid	129.0414951	129.0426	-8.561996627	[M+H]+	0	1	C5H7NO3	Glutathione metabolism
positive	pos-M130T57	130.0487711	0.9454	130.0487711	C02237	5-Oxo-D-proline	129.0414951	129.0426	-8.561996627	[M+H]+	0	1	C5H7NO3	D-Glutamine and D-glutamate metabolism
positive	pos-M130T57	130.0487711	0.9454	130.0487711	C04281	L-1-Pyrroline-3-hydroxy-5-carboxylate	129.0414951	129.0426	-8.561996627	[M+H]+	0	1	C5H7NO3	Arginine and proline metabolism; Metabolic pathways
positive	pos-M130T57	130.0487711	0.9454	130.0487711	C04282	1-Pyrroline-4-hydroxy-2-carboxylate	129.0414951	129.0426	-8.561996627	[M+H]+	0	1	C5H7NO3	Arginine and proline metabolism
positive	pos-M130T57	130.0487711	0.9454	130.0487711	C01546	2-Furoate	112.0149481	112.016	-9.390286263	[M+NH4]+	0	1	C5H4O3	Furfural degradation; Microbial metabolism in diverse environments
positive	pos-M130T77	130.0489352	1.28205	130.0489352	C01877	4-Oxoproline	129.0416592	129.0426	-7.290902028	[M+H]+	0	1	C5H7NO3	Arginine and proline metabolism
positive	pos-M130T77	130.0489352	1.28205	130.0489352	C01879	Pidolic_acid	129.0416592	129.0426	-7.290902028	[M+H]+	0	1	C5H7NO3	Glutathione metabolism
positive	pos-M130T77	130.0489352	1.28205	130.0489352	C02237	5-Oxo-D-proline	129.0416592	129.0426	-7.290902028	[M+H]+	0	1	C5H7NO3	D-Glutamine and D-glutamate metabolism
positive	pos-M130T77	130.0489352	1.28205	130.0489352	C04281	L-1-Pyrroline-3-hydroxy-5-carboxylate	129.0416592	129.0426	-7.290902028	[M+H]+	0	1	C5H7NO3	Arginine and proline metabolism; Metabolic pathways
positive	pos-M130T77	130.0489352	1.28205	130.0489352	C04282	1-Pyrroline-4-hydroxy-2-carboxylate	129.0416592	129.0426	-7.290902028	[M+H]+	0	1	C5H7NO3	Arginine and proline metabolism
positive	pos-M130T77	130.0489352	1.28205	130.0489352	C01546	2-Furoate	112.0151122	112.016	-7.925983377	[M+NH4]+	0	1	C5H4O3	Furfural degradation; Microbial metabolism in diverse environments
positive	pos-M130T50	130.0854627	0.837	130.0854627	C00408	L-Pipecolate	129.0781867	129.079	-6.300656861	[M+H]+	0	1	C6H11NO2	Lysine degradation; Tropane, piperidine and pyridine alkaloid biosynthesis; Biosynthesis of plant secondary metabolites; Biosynthesis of alkaloids derived from ornithine, lysine and nicotinic acid; Metabolic pathways; Biosynthesis of secondary metabolites
positive	pos-M130T50	130.0854627	0.837	130.0854627	C03969	1-Aminocyclopentanecarboxylate	129.0781867	129.079	-6.300656861	[M+H]+	0	1	C6H11NO2
positive	pos-M130T50	130.0854627	0.837	130.0854627	C05936	N4-Acetylaminobutanal	129.0781867	129.079	-6.300656861	[M+H]+	0	1	C6H11NO2	Arginine and proline metabolism; Metabolic pathways
positive	pos-M130T50	130.0854627	0.837	130.0854627	C07500	Vigabatrin	129.0781867	129.079	-6.300656861	[M+H]+	0	1	C6H11NO2
positive	pos-M130T50	130.0854627	0.837	130.0854627	C13696	trans-3-Aminocyclopentane-1-carboxylic_acid	129.0781867	129.079	-6.300656861	[M+H]+	0	1	C6H11NO2
positive	pos-M130T50	130.0854627	0.837	130.0854627	C01066	Cyclohexane-1,3-dione	112.0516397	112.0524	-6.785062051	[M+NH4]+	0	1	C6H8O2
positive	pos-M130T50	130.0854627	0.837	130.0854627	C04091	cis-1,2-Dihydrobenzene-1,2-diol	112.0516397	112.0524	-6.785062051	[M+NH4]+	0	1	C6H8O2	Chlorocyclohexane and chlorobenzene degradation; Benzoate degradation; Microbial metabolism in diverse environments; Degradation of aromatic compounds
positive	pos-M130T50	130.0854627	0.837	130.0854627	C04221	trans-1,2-Dihydrobenzene-1,2-diol	112.0516397	112.0524	-6.785062051	[M+NH4]+	0	1	C6H8O2
positive	pos-M130T50	130.0854627	0.837	130.0854627	C06105	Cyclohexane-1,2-dione	112.0516397	112.0524	-6.785062051	[M+NH4]+	0	1	C6H8O2	Caprolactam degradation; Microbial metabolism in diverse environments
positive	pos-M130T50	130.0854627	0.837	130.0854627	C08063	1,4-Cyclohexanedione	112.0516397	112.0524	-6.785062051	[M+NH4]+	0	1	C6H8O2	Aminobenzoate degradation; Microbial metabolism in diverse environments
positive	pos-M130T50	130.0854627	0.837	130.0854627	C08502	Parasorbic_acid	112.0516397	112.0524	-6.785062051	[M+NH4]+	0	1	C6H8O2
positive	pos-M130T69	130.0855065	1.14755	130.0855065	C00408	L-Pipecolate	129.0782305	129.079	-5.96170281	[M+H]+	0	1	C6H11NO2	Lysine degradation; Tropane, piperidine and pyridine alkaloid biosynthesis; Biosynthesis of plant secondary metabolites; Biosynthesis of alkaloids derived from ornithine, lysine and nicotinic acid; Metabolic pathways; Biosynthesis of secondary metabolites
positive	pos-M130T69	130.0855065	1.14755	130.0855065	C03969	1-Aminocyclopentanecarboxylate	129.0782305	129.079	-5.96170281	[M+H]+	0	1	C6H11NO2
positive	pos-M130T69	130.0855065	1.14755	130.0855065	C05936	N4-Acetylaminobutanal	129.0782305	129.079	-5.96170281	[M+H]+	0	1	C6H11NO2	Arginine and proline metabolism; Metabolic pathways
positive	pos-M130T69	130.0855065	1.14755	130.0855065	C07500	Vigabatrin	129.0782305	129.079	-5.96170281	[M+H]+	0	1	C6H11NO2
positive	pos-M130T69	130.0855065	1.14755	130.0855065	C13696	trans-3-Aminocyclopentane-1-carboxylic_acid	129.0782305	129.079	-5.96170281	[M+H]+	0	1	C6H11NO2
positive	pos-M130T69	130.0855065	1.14755	130.0855065	C01066	Cyclohexane-1,3-dione	112.0516835	112.0524	-6.394603212	[M+NH4]+	0	1	C6H8O2
positive	pos-M130T69	130.0855065	1.14755	130.0855065	C04091	cis-1,2-Dihydrobenzene-1,2-diol	112.0516835	112.0524	-6.394603212	[M+NH4]+	0	1	C6H8O2	Chlorocyclohexane and chlorobenzene degradation; Benzoate degradation; Microbial metabolism in diverse environments; Degradation of aromatic compounds
positive	pos-M130T69	130.0855065	1.14755	130.0855065	C04221	trans-1,2-Dihydrobenzene-1,2-diol	112.0516835	112.0524	-6.394603212	[M+NH4]+	0	1	C6H8O2
positive	pos-M130T69	130.0855065	1.14755	130.0855065	C06105	Cyclohexane-1,2-dione	112.0516835	112.0524	-6.394603212	[M+NH4]+	0	1	C6H8O2	Caprolactam degradation; Microbial metabolism in diverse environments
positive	pos-M130T69	130.0855065	1.14755	130.0855065	C08063	1,4-Cyclohexanedione	112.0516835	112.0524	-6.394603212	[M+NH4]+	0	1	C6H8O2	Aminobenzoate degradation; Microbial metabolism in diverse environments
positive	pos-M130T69	130.0855065	1.14755	130.0855065	C08502	Parasorbic_acid	112.0516835	112.0524	-6.394603212	[M+NH4]+	0	1	C6H8O2
positive	pos-M130T145	130.1584814	2.423983333	130.1584814	C01740	Octylamine	129.1512054	129.1518	-4.603786265	[M+H]+	0	1	C8H19N
positive	pos-M130T477	130.1580487	7.956616667	130.1580487	C01740	Octylamine	129.1507727	129.1518	-7.954312027	[M+H]+	0	1	C8H19N
positive	pos-M131T519	130.9658784	8.649241667	130.9658784	C18586	Calcium_formate	129.9586024	129.9579	5.404748707	[M+H]+	0	1	(CHO2)2.
positive	pos-M131T519	130.9658784	8.649241667	130.9658784	C14860	2,2-Dichloro-1,1-ethanediol	129.9586024	129.9588	-1.520560424	[M+H]+	0	1	C2H4Cl2O2	Metabolism of xenobiotics by cytochrome P450
positive	pos-M131T519	130.9658784	8.649241667	130.9658784	C06611	trans-3-Chloro-2-propene-1-ol	92.00272039	92.0029	-1.952223332	[M+K]+	0	1	C3H5ClO	Chloroalkane and chloroalkene degradation; Metabolic pathways; Microbial metabolism in diverse environments
positive	pos-M131T519	130.9658784	8.649241667	130.9658784	C06612	cis-3-Chloro-2-propene-1-ol	92.00272039	92.0029	-1.952223332	[M+K]+	0	1	C3H5ClO	Chloroalkane and chloroalkene degradation; Metabolic pathways; Microbial metabolism in diverse environments
positive	pos-M131T519	130.9658784	8.649241667	130.9658784	C14449	Epichlorohydrin	92.00272039	92.0029	-1.952223332	[M+K]+	0	1	C3H5ClO
positive	pos-M131T39	130.9657432	0.642858333	130.9657432	C18586	Calcium_formate	129.9584672	129.9579	4.364724015	[M+H]+	0	1	(CHO2)2.
positive	pos-M131T39	130.9657432	0.642858333	130.9657432	C14860	2,2-Dichloro-1,1-ethanediol	129.9584672	129.9588	-2.560577914	[M+H]+	0	1	C2H4Cl2O2	Metabolism of xenobiotics by cytochrome P450
positive	pos-M131T39	130.9657432	0.642858333	130.9657432	C06611	trans-3-Chloro-2-propene-1-ol	92.00258523	92.0029	-3.421301209	[M+K]+	0	1	C3H5ClO	Chloroalkane and chloroalkene degradation; Metabolic pathways; Microbial metabolism in diverse environments
positive	pos-M131T39	130.9657432	0.642858333	130.9657432	C06612	cis-3-Chloro-2-propene-1-ol	92.00258523	92.0029	-3.421301209	[M+K]+	0	1	C3H5ClO	Chloroalkane and chloroalkene degradation; Metabolic pathways; Microbial metabolism in diverse environments
positive	pos-M131T39	130.9657432	0.642858333	130.9657432	C14449	Epichlorohydrin	92.00258523	92.0029	-3.421301209	[M+K]+	0	1	C3H5ClO
positive	pos-M131T536	130.9659567	8.930116667	130.9659567	C18586	Calcium_formate	129.9586807	129.9579	6.007652609	[M+H]+	0	1	(CHO2)2.
positive	pos-M131T536	130.9659567	8.930116667	130.9659567	C14860	2,2-Dichloro-1,1-ethanediol	129.9586807	129.9588	-0.917660697	[M+H]+	0	1	C2H4Cl2O2	Metabolism of xenobiotics by cytochrome P450
positive	pos-M131T536	130.9659567	8.930116667	130.9659567	C06611	trans-3-Chloro-2-propene-1-ol	92.00279874	92.0029	-1.100596644	[M+K]+	0	1	C3H5ClO	Chloroalkane and chloroalkene degradation; Metabolic pathways; Microbial metabolism in diverse environments
positive	pos-M131T536	130.9659567	8.930116667	130.9659567	C06612	cis-3-Chloro-2-propene-1-ol	92.00279874	92.0029	-1.100596644	[M+K]+	0	1	C3H5ClO	Chloroalkane and chloroalkene degradation; Metabolic pathways; Microbial metabolism in diverse environments
positive	pos-M131T536	130.9659567	8.930116667	130.9659567	C14449	Epichlorohydrin	92.00279874	92.0029	-1.100596644	[M+K]+	0	1	C3H5ClO
positive	pos-M131T380	131.0841235	6.338708333	131.0841235	C19310	4-Vinylcyclohexene	108.0949055	108.0939	9.301891309	[M+Na]+	0	1	C8H12
positive	pos-M131T48	131.1282861	0.797633333	131.1282861	C00179	Agmatine	130.1210101	130.1218	-6.070095595	[M+H]+	0	1	C5H14N4	Arginine and proline metabolism; Metabolic pathways
positive	pos-M132T59_2	132.0756659	0.983133333	132.0756659	C00300	Creatine	131.0683899	131.0695	-8.469765636	[M+H]+	0	1	C4H9N3O2	Glycine, serine and threonine metabolism; Arginine and proline metabolism; Metabolic pathways
positive	pos-M132T59_2	132.0756659	0.983133333	132.0756659	C03065	3-Guanidinopropanoate	131.0683899	131.0695	-8.469765636	[M+H]+	0	1	C4H9N3O2
positive	pos-M132T59_2	132.0756659	0.983133333	132.0756659	C00429	5,6-Dihydrouracil	114.0418429	114.0429	-9.269563883	[M+NH4]+	0	1	C4H6N2O2	Pyrimidine metabolism; beta-Alanine metabolism; Pantothenate and CoA biosynthesis; Metabolic pathways
positive	pos-M132T59_2	132.0756659	0.983133333	132.0756659	C02512	3-Cyano-L-alanine	114.0418429	114.0429	-9.269563883	[M+NH4]+	0	1	C4H6N2O2	Cyanoamino acid metabolism; Metabolic pathways; Biosynthesis of secondary metabolites
positive	pos-M132T59_2	132.0756659	0.983133333	132.0756659	C02565	N-Methylhydantoin	114.0418429	114.0429	-9.269563883	[M+NH4]+	0	1	C4H6N2O2	Arginine and proline metabolism; Metabolic pathways
positive	pos-M132T59_2	132.0756659	0.983133333	132.0756659	C02777	2,5-Dioxopiperazine	114.0418429	114.0429	-9.269563883	[M+NH4]+	0	1	C4H6N2O2
positive	pos-M132T59_2	132.0756659	0.983133333	132.0756659	C08311	Muscimol	114.0418429	114.0429	-9.269563883	[M+NH4]+	0	1	C4H6N2O2
positive	pos-M132T114	132.1011984	1.902575	132.1011984	C00123	L-Leucine	131.0939224	131.0946	-5.169105211	[M+H]+	0	1	C6H13NO2	Valine, leucine and isoleucine degradation; Valine, leucine and isoleucine biosynthesis; Glucosinolate biosynthesis; Aminoacyl-tRNA biosynthesis; Biosynthesis of plant secondary metabolites; Biosynthesis of alkaloids derived from histidine and purine; Metabolic pathways; Biosynthesis of secondary metabolites; 2-Oxocarboxylic acid metabolism; Biosynthesis of amino acids; ABC transporters; mTOR sig…
positive	pos-M132T114	132.1011984	1.902575	132.1011984	C00407	L-Isoleucine	131.0939224	131.0946	-5.169105211	[M+H]+	0	1	C6H13NO2	Valine, leucine and isoleucine degradation; Valine, leucine and isoleucine biosynthesis; Cyanoamino acid metabolism; Tropane, piperidine and pyridine alkaloid biosynthesis; Glucosinolate biosynthesis; Aminoacyl-tRNA biosynthesis; Biosynthesis of plant secondary metabolites; Biosynthesis of alkaloids derived from ornithine, lysine and nicotinic acid; Metabolic pathways; Biosynthesis of secondary m…
positive	pos-M132T114	132.1011984	1.902575	132.1011984	C01570	D-Leucine	131.0939224	131.0946	-5.169105211	[M+H]+	0	1	C6H13NO2
positive	pos-M132T114	132.1011984	1.902575	132.1011984	C01933	L-Norleucine	131.0939224	131.0946	-5.169105211	[M+H]+	0	1	C6H13NO2
positive	pos-M132T114	132.1011984	1.902575	132.1011984	C02378	6-Aminohexanoate	131.0939224	131.0946	-5.169105211	[M+H]+	0	1	C6H13NO2	Caprolactam degradation; Metabolic pathways; Microbial metabolism in diverse environments
positive	pos-M132T114	132.1011984	1.902575	132.1011984	C02486	(3R)-beta-Leucine	131.0939224	131.0946	-5.169105211	[M+H]+	0	1	C6H13NO2
positive	pos-M132T114	132.1011984	1.902575	132.1011984	C06418	D-Isoleucine	131.0939224	131.0946	-5.169105211	[M+H]+	0	1	C6H13NO2
positive	pos-M132T114	132.1011984	1.902575	132.1011984	C08263	beta-Alaninebetaine	131.0939224	131.0946	-5.169105211	[M+H]+	0	1	C6H13NO2
positive	pos-M132T114	132.1011984	1.902575	132.1011984	C16434	Isoleucine	131.0939224	131.0946	-5.169105211	[M+H]+	0	1	C6H13NO2
positive	pos-M132T114	132.1011984	1.902575	132.1011984	C16439	Leucine	131.0939224	131.0946	-5.169105211	[M+H]+	0	1	C6H13NO2
positive	pos-M132T114	132.1011984	1.902575	132.1011984	C16647	N,N-Diethylglycine	131.0939224	131.0946	-5.169105211	[M+H]+	0	1	C6H13NO2
positive	pos-M132T114	132.1011984	1.902575	132.1011984	C21092	D-allo-Isoleucine	131.0939224	131.0946	-5.169105211	[M+H]+	0	1	C6H13NO2
positive	pos-M132T114	132.1011984	1.902575	132.1011984	C21096	L-allo-Isoleucine	131.0939224	131.0946	-5.169105211	[M+H]+	0	1	C6H13NO2
positive	pos-M132T114	132.1011984	1.902575	132.1011984	C01147	2-Hydroxycyclohexan-1-one	114.0673754	114.0681	-6.352711933	[M+NH4]+	0	1	C6H10O2	Caprolactam degradation; Microbial metabolism in diverse environments
positive	pos-M132T114	132.1011984	1.902575	132.1011984	C01880	epsilon-Caprolactone	114.0673754	114.0681	-6.352711933	[M+NH4]+	0	1	C6H10O2	Caprolactam degradation; Microbial metabolism in diverse environments; Degradation of aromatic compounds
positive	pos-M132T114	132.1011984	1.902575	132.1011984	C03228	3-Hydroxycyclohexanone	114.0673754	114.0681	-6.352711933	[M+NH4]+	0	1	C6H10O2
positive	pos-M132T85	132.1012388	1.413616667	132.1012388	C00123	L-Leucine	131.0939628	131.0946	-4.860567247	[M+H]+	0	1	C6H13NO2	Valine, leucine and isoleucine degradation; Valine, leucine and isoleucine biosynthesis; Glucosinolate biosynthesis; Aminoacyl-tRNA biosynthesis; Biosynthesis of plant secondary metabolites; Biosynthesis of alkaloids derived from histidine and purine; Metabolic pathways; Biosynthesis of secondary metabolites; 2-Oxocarboxylic acid metabolism; Biosynthesis of amino acids; ABC transporters; mTOR sig…
positive	pos-M132T85	132.1012388	1.413616667	132.1012388	C00407	L-Isoleucine	131.0939628	131.0946	-4.860567247	[M+H]+	0	1	C6H13NO2	Valine, leucine and isoleucine degradation; Valine, leucine and isoleucine biosynthesis; Cyanoamino acid metabolism; Tropane, piperidine and pyridine alkaloid biosynthesis; Glucosinolate biosynthesis; Aminoacyl-tRNA biosynthesis; Biosynthesis of plant secondary metabolites; Biosynthesis of alkaloids derived from ornithine, lysine and nicotinic acid; Metabolic pathways; Biosynthesis of secondary m…
positive	pos-M132T85	132.1012388	1.413616667	132.1012388	C01570	D-Leucine	131.0939628	131.0946	-4.860567247	[M+H]+	0	1	C6H13NO2
positive	pos-M132T85	132.1012388	1.413616667	132.1012388	C01933	L-Norleucine	131.0939628	131.0946	-4.860567247	[M+H]+	0	1	C6H13NO2
positive	pos-M132T85	132.1012388	1.413616667	132.1012388	C02378	6-Aminohexanoate	131.0939628	131.0946	-4.860567247	[M+H]+	0	1	C6H13NO2	Caprolactam degradation; Metabolic pathways; Microbial metabolism in diverse environments
positive	pos-M132T85	132.1012388	1.413616667	132.1012388	C02486	(3R)-beta-Leucine	131.0939628	131.0946	-4.860567247	[M+H]+	0	1	C6H13NO2
positive	pos-M132T85	132.1012388	1.413616667	132.1012388	C06418	D-Isoleucine	131.0939628	131.0946	-4.860567247	[M+H]+	0	1	C6H13NO2
positive	pos-M132T85	132.1012388	1.413616667	132.1012388	C08263	beta-Alaninebetaine	131.0939628	131.0946	-4.860567247	[M+H]+	0	1	C6H13NO2
positive	pos-M132T85	132.1012388	1.413616667	132.1012388	C16434	Isoleucine	131.0939628	131.0946	-4.860567247	[M+H]+	0	1	C6H13NO2
positive	pos-M132T85	132.1012388	1.413616667	132.1012388	C16439	Leucine	131.0939628	131.0946	-4.860567247	[M+H]+	0	1	C6H13NO2
positive	pos-M132T85	132.1012388	1.413616667	132.1012388	C16647	N,N-Diethylglycine	131.0939628	131.0946	-4.860567247	[M+H]+	0	1	C6H13NO2
positive	pos-M132T85	132.1012388	1.413616667	132.1012388	C21092	D-allo-Isoleucine	131.0939628	131.0946	-4.860567247	[M+H]+	0	1	C6H13NO2
positive	pos-M132T85	132.1012388	1.413616667	132.1012388	C21096	L-allo-Isoleucine	131.0939628	131.0946	-4.860567247	[M+H]+	0	1	C6H13NO2
positive	pos-M132T85	132.1012388	1.413616667	132.1012388	C01147	2-Hydroxycyclohexan-1-one	114.0674158	114.0681	-5.998119711	[M+NH4]+	0	1	C6H10O2	Caprolactam degradation; Microbial metabolism in diverse environments
positive	pos-M132T85	132.1012388	1.413616667	132.1012388	C01880	epsilon-Caprolactone	114.0674158	114.0681	-5.998119711	[M+NH4]+	0	1	C6H10O2	Caprolactam degradation; Microbial metabolism in diverse environments; Degradation of aromatic compounds
positive	pos-M132T85	132.1012388	1.413616667	132.1012388	C03228	3-Hydroxycyclohexanone	114.0674158	114.0681	-5.998119711	[M+NH4]+	0	1	C6H10O2
positive	pos-M133T76	133.03097	1.267716667	133.03097	C11074	THTC	132.023694	132.0245	-6.104994096	[M+H]+	0	1	C5H8O2S
positive	pos-M133T50	133.0334709	0.825716667	133.0334709	C02345	(2S)-Flavan-4-ol	226.101	226.0994	7.076533595	[M+H+K]2+	1	2	C15H14O2
positive	pos-M133T50	133.0334709	0.825716667	133.0334709	C09757	7-Hydroxyflavan	226.101	226.0994	7.076533595	[M+H+K]2+	1	2	C15H14O2
positive	pos-M133T50	133.0334709	0.825716667	133.0334709	C10276	Pinosylvin_methyl_ether	226.101	226.0994	7.076533595	[M+H+K]2+	1	2	C15H14O2
positive	pos-M133T50	133.0334709	0.825716667	133.0334709	C10325	Deoxylapachol	226.101	226.0994	7.076533595	[M+H+K]2+	1	2	C15H14O2
positive	pos-M133T50	133.0334709	0.825716667	133.0334709	C13632	4,4'-Dihydroxy-alpha-methylstilbene	226.101	226.0994	7.076533595	[M+H+K]2+	1	2	C15H14O2	Bisphenol degradation; Metabolic pathways; Microbial metabolism in diverse environments
positive	pos-M133T50	133.0334709	0.825716667	133.0334709	C21379	(2S,3R)-Flavan-3-ol	226.101	226.0994	7.076533595	[M+H+K]2+	1	2	C15H14O2
positive	pos-M133T50	133.0334709	0.825716667	133.0334709	C21380	(2S,3S)-Flavan-3-ol	226.101	226.0994	7.076533595	[M+H+K]2+	1	2	C15H14O2
positive	pos-M133T92	133.0310879	1.526366667	133.0310879	C11074	THTC	132.0238119	132.0245	-5.212162879	[M+H]+	0	1	C5H8O2S
positive	pos-M133T56	133.0598018	0.936016667	133.0598018	C00152	L-Asparagine	132.0525258	132.0535	-7.377579201	[M+H]+	0	1	C4H8N2O3	Alanine, aspartate and glutamate metabolism; Cyanoamino acid metabolism; Aminoacyl-tRNA biosynthesis; Biosynthesis of plant secondary metabolites; Metabolic pathways; Biosynthesis of secondary metabolites; Biosynthesis of amino acids; Protein digestion and absorption; Mineral absorption; Central carbon metabolism in cancer
positive	pos-M133T56	133.0598018	0.936016667	133.0598018	C01043	N-Carbamoylsarcosine	132.0525258	132.0535	-7.377579201	[M+H]+	0	1	C4H8N2O3	Arginine and proline metabolism; Metabolic pathways
positive	pos-M133T56	133.0598018	0.936016667	133.0598018	C01905	D-Asparagine	132.0525258	132.0535	-7.377579201	[M+H]+	0	1	C4H8N2O3
positive	pos-M133T56	133.0598018	0.936016667	133.0598018	C02037	Glycylglycine	132.0525258	132.0535	-7.377579201	[M+H]+	0	1	C4H8N2O3
positive	pos-M133T56	133.0598018	0.936016667	133.0598018	C02642	3-Ureidopropionate	132.0525258	132.0535	-7.377579201	[M+H]+	0	1	C4H8N2O3	Pyrimidine metabolism; beta-Alanine metabolism; Pantothenate and CoA biosynthesis; Metabolic pathways
positive	pos-M133T56	133.0598018	0.936016667	133.0598018	C16438	Asparagine	132.0525258	132.0535	-7.377579201	[M+H]+	0	1	C4H8N2O3
positive	pos-M133T56	133.0598018	0.936016667	133.0598018	C19258	Methylazoxymethanol_acetate	132.0525258	132.0535	-7.377579201	[M+H]+	0	1	C4H8N2O3
positive	pos-M133T56	133.0598018	0.936016667	133.0598018	C19301	N-Nitroso-N-methylurethane	132.0525258	132.0535	-7.377579201	[M+H]+	0	1	C4H8N2O3
positive	pos-M133T56	133.0598018	0.936016667	133.0598018	C01596	Maleamate	115.0259788	115.0269	-8.0088671	[M+NH4]+	0	1	C4H5NO3	Nicotinate and nicotinamide metabolism; Microbial metabolism in diverse environments
positive	pos-M133T59	133.0793927	0.983066667	133.0793927	C19400	N,N'-Diethylthiourea	132.0721167	132.0721	0.12610587	[M+H]+	0	1	C5H12N2S
positive	pos-M133T261	133.1005031	4.347066667	133.1005031	C17783	Capillanol	174.104	174.1045	-2.871838465	[M+H-COCH2]+	1	1	C12H14O
positive	pos-M133T51	133.0964673	0.843991667	133.0964673	C00077	L-Ornithine	132.0891913	132.0899	-5.365560289	[M+H]+	0	1	C5H12N2O2	Arginine biosynthesis; Arginine and proline metabolism; D-Arginine and D-ornithine metabolism; Glutathione metabolism; Biosynthesis of plant secondary metabolites; Biosynthesis of alkaloids derived from ornithine, lysine and nicotinic acid; Metabolic pathways; Biosynthesis of secondary metabolites; Biosynthesis of antibiotics; 2-Oxocarboxylic acid metabolism; Biosynthesis of amino acids; ABC tran…
positive	pos-M133T51	133.0964673	0.843991667	133.0964673	C00515	D-Ornithine	132.0891913	132.0899	-5.365560289	[M+H]+	0	1	C5H12N2O2	D-Arginine and D-ornithine metabolism; Metabolic pathways
positive	pos-M133T51	133.0964673	0.843991667	133.0964673	C01602	Ornithine	132.0891913	132.0899	-5.365560289	[M+H]+	0	1	C5H12N2O2
positive	pos-M133T51	133.0964673	0.843991667	133.0964673	C03943	(2R,4S)-2,4-Diaminopentanoate	132.0891913	132.0899	-5.365560289	[M+H]+	0	1	C5H12N2O2	D-Arginine and D-ornithine metabolism
positive	pos-M133T51	133.0964673	0.843991667	133.0964673	C00148	L-Proline	115.0626443	115.0633	-5.698918091	[M+NH4]+	0	1	C5H9NO2	Arginine and proline metabolism; Carbapenem biosynthesis; Novobiocin biosynthesis; Staurosporine biosynthesis; Aminoacyl-tRNA biosynthesis; Metabolic pathways; Biosynthesis of secondary metabolites; Biosynthesis of antibiotics; Biosynthesis of amino acids; ABC transporters; Protein digestion and absorption; Mineral absorption; Central carbon metabolism in cancer
positive	pos-M133T51	133.0964673	0.843991667	133.0964673	C00763	D-Proline	115.0626443	115.0633	-5.698918091	[M+NH4]+	0	1	C5H9NO2	Arginine and proline metabolism; Metabolic pathways
positive	pos-M133T51	133.0964673	0.843991667	133.0964673	C16435	Proline	115.0626443	115.0633	-5.698918091	[M+NH4]+	0	1	C5H9NO2
positive	pos-M133T51	133.0964673	0.843991667	133.0964673	C18170	3-Acetamidopropanal	115.0626443	115.0633	-5.698918091	[M+NH4]+	0	1	C5H9NO2
positive	pos-M133T187	133.1002465	3.11845	133.1002465	C14114	Tetralin	132.0929705	132.0939	-7.036830974	[M+H]+	0	1	C10H12	Naphthalene degradation; Microbial metabolism in diverse environments
positive	pos-M133T187	133.1002465	3.11845	133.1002465	C14411	Dicyclopentadiene	132.0929705	132.0939	-7.036830974	[M+H]+	0	1	C10H12
positive	pos-M134T76	134.0335432	1.267716667	134.0335432	C00380	Cytosine	111.0443252	111.0433	9.232058692	[M+Na]+	0	1	C4H5N3O	Pyrimidine metabolism; Metabolic pathways
positive	pos-M134T57	134.0440208	0.94595	134.0440208	C00049	L-Aspartate	133.0367448	133.0375	-5.676419265	[M+H]+	0	1	C4H7NO4	Arginine biosynthesis; Alanine, aspartate and glutamate metabolism; Glycine, serine and threonine metabolism; Monobactam biosynthesis; Cysteine and methionine metabolism; Lysine biosynthesis; Histidine metabolism; beta-Alanine metabolism; Cyanoamino acid metabolism; Carbon fixation in photosynthetic organisms; Nicotinate and nicotinamide metabolism; Pantothenate and CoA biosynthesis; Aminoacyl-tR…
positive	pos-M134T57	134.0440208	0.94595	134.0440208	C00402	D-Aspartate	133.0367448	133.0375	-5.676419265	[M+H]+	0	1	C4H7NO4	Alanine, aspartate and glutamate metabolism
positive	pos-M134T57	134.0440208	0.94595	134.0440208	C16433	Aspartate	133.0367448	133.0375	-5.676419265	[M+H]+	0	1	C4H7NO4
positive	pos-M134T57	134.0440208	0.94595	134.0440208	C19911	Iminodiacetate	133.0367448	133.0375	-5.676419265	[M+H]+	0	1	C4H7NO4
positive	pos-M134T57	134.0440208	0.94595	134.0440208	C00122	Fumarate	116.0101978	116.011	-6.914660058	[M+NH4]+	0	1	C4H4O4	Citrate cycle (TCA cycle); Oxidative phosphorylation; Arginine biosynthesis; Alanine, aspartate and glutamate metabolism; Tyrosine metabolism; Phenylalanine metabolism; Pyruvate metabolism; Styrene degradation; Butanoate metabolism; Carbon fixation pathways in prokaryotes; Nicotinate and nicotinamide metabolism; Biosynthesis of plant secondary metabolites; Biosynthesis of phenylpropanoids; Biosyn…
positive	pos-M134T57	134.0440208	0.94595	134.0440208	C01384	Maleic_acid	116.0101978	116.011	-6.914660058	[M+NH4]+	0	1	C4H4O4	Tyrosine metabolism; Butanoate metabolism; Nicotinate and nicotinamide metabolism; Microbial metabolism in diverse environments
positive	pos-M134T57	134.0440208	0.94595	134.0440208	C02150	Formylpyruvate	116.0101978	116.011	-6.914660058	[M+NH4]+	0	1	C4H4O4
positive	pos-M134T59	134.0800917	0.983233333	134.0800917	C20313	N-Hydroxy-L-valine	133.0728157	133.0739	-8.148252407	[M+H]+	0	1	C5H11NO3	Cyanoamino acid metabolism; Biosynthesis of secondary metabolites
positive	pos-M134T59	134.0800917	0.983233333	134.0800917	C00141	3-Methyl-2-oxobutanoic_acid	116.0462687	116.0473	-8.887063516	[M+NH4]+	0	1	C5H8O3	Valine, leucine and isoleucine degradation; Valine, leucine and isoleucine biosynthesis; Pantothenate and CoA biosynthesis; Glucosinolate biosynthesis; Metabolic pathways; Biosynthesis of secondary metabolites; Biosynthesis of antibiotics; 2-Oxocarboxylic acid metabolism; Biosynthesis of amino acids
positive	pos-M134T59	134.0800917	0.983233333	134.0800917	C02233	3-Oxopentanoic_acid	116.0462687	116.0473	-8.887063516	[M+NH4]+	0	1	C5H8O3
positive	pos-M134T59	134.0800917	0.983233333	134.0800917	C03273	5-Oxopentanoate	116.0462687	116.0473	-8.887063516	[M+NH4]+	0	1	C5H8O3	Lysine degradation
positive	pos-M134T59	134.0800917	0.983233333	134.0800917	C06255	2-Oxopentanoic_acid	116.0462687	116.0473	-8.887063516	[M+NH4]+	0	1	C5H8O3
positive	pos-M135T292	135.079616	4.866183333	135.079616	C01014	3-Isopropylcatechol	152.084	152.0837	1.972597984	[M+H-H20]+	1	1	C9H12O2
positive	pos-M135T330	135.0797475	5.505766667	135.0797475	C01710	Indan-1-ol	134.0724715	134.0732	-5.433684487	[M+H]+	0	1	C9H10O
positive	pos-M135T330	135.0797475	5.505766667	135.0797475	C02394	Cinnamyl_alcohol	134.0724715	134.0732	-5.433684487	[M+H]+	0	1	C9H10O	Biosynthesis of plant secondary metabolites; Biosynthesis of secondary metabolites
positive	pos-M135T330	135.0797475	5.505766667	135.0797475	C15512	Phenylacetone	134.0724715	134.0732	-5.433684487	[M+H]+	0	1	C9H10O
positive	pos-M135T330	135.0797475	5.505766667	135.0797475	C16930	Chavicol	134.0724715	134.0732	-5.433684487	[M+H]+	0	1	C9H10O	Phenylpropanoid biosynthesis
positive	pos-M135T330	135.0797475	5.505766667	135.0797475	C20464	Isochavicol	134.0724715	134.0732	-5.433684487	[M+H]+	0	1	C9H10O	Phenylpropanoid biosynthesis
positive	pos-M135T394	135.0796605	6.572858333	135.0796605	C01710	Indan-1-ol	134.0723845	134.0732	-6.082562981	[M+H]+	0	1	C9H10O
positive	pos-M135T394	135.0796605	6.572858333	135.0796605	C02394	Cinnamyl_alcohol	134.0723845	134.0732	-6.082562981	[M+H]+	0	1	C9H10O	Biosynthesis of plant secondary metabolites; Biosynthesis of secondary metabolites
positive	pos-M135T394	135.0796605	6.572858333	135.0796605	C15512	Phenylacetone	134.0723845	134.0732	-6.082562981	[M+H]+	0	1	C9H10O
positive	pos-M135T394	135.0796605	6.572858333	135.0796605	C16930	Chavicol	134.0723845	134.0732	-6.082562981	[M+H]+	0	1	C9H10O	Phenylpropanoid biosynthesis
positive	pos-M135T394	135.0796605	6.572858333	135.0796605	C20464	Isochavicol	134.0723845	134.0732	-6.082562981	[M+H]+	0	1	C9H10O	Phenylpropanoid biosynthesis
positive	pos-M135T473	135.0796291	7.881983333	135.0796291	C01710	Indan-1-ol	134.0723531	134.0732	-6.316665449	[M+H]+	0	1	C9H10O
positive	pos-M135T473	135.0796291	7.881983333	135.0796291	C02394	Cinnamyl_alcohol	134.0723531	134.0732	-6.316665449	[M+H]+	0	1	C9H10O	Biosynthesis of plant secondary metabolites; Biosynthesis of secondary metabolites
positive	pos-M135T473	135.0796291	7.881983333	135.0796291	C15512	Phenylacetone	134.0723531	134.0732	-6.316665449	[M+H]+	0	1	C9H10O
positive	pos-M135T473	135.0796291	7.881983333	135.0796291	C16930	Chavicol	134.0723531	134.0732	-6.316665449	[M+H]+	0	1	C9H10O	Phenylpropanoid biosynthesis
positive	pos-M135T473	135.0796291	7.881983333	135.0796291	C20464	Isochavicol	134.0723531	134.0732	-6.316665449	[M+H]+	0	1	C9H10O	Phenylpropanoid biosynthesis
positive	pos-M135T265	135.0797912	4.411808333	135.0797912	C01710	Indan-1-ol	134.0725152	134.0732	-5.107886819	[M+H]+	0	1	C9H10O
positive	pos-M135T265	135.0797912	4.411808333	135.0797912	C02394	Cinnamyl_alcohol	134.0725152	134.0732	-5.107886819	[M+H]+	0	1	C9H10O	Biosynthesis of plant secondary metabolites; Biosynthesis of secondary metabolites
positive	pos-M135T265	135.0797912	4.411808333	135.0797912	C15512	Phenylacetone	134.0725152	134.0732	-5.107886819	[M+H]+	0	1	C9H10O
positive	pos-M135T265	135.0797912	4.411808333	135.0797912	C16930	Chavicol	134.0725152	134.0732	-5.107886819	[M+H]+	0	1	C9H10O	Phenylpropanoid biosynthesis
positive	pos-M135T265	135.0797912	4.411808333	135.0797912	C20464	Isochavicol	134.0725152	134.0732	-5.107886819	[M+H]+	0	1	C9H10O	Phenylpropanoid biosynthesis
positive	pos-M135T209	135.0796147	3.480666667	135.0796147	C01710	Indan-1-ol	134.0723387	134.0732	-6.423806018	[M+H]+	0	1	C9H10O
positive	pos-M135T209	135.0796147	3.480666667	135.0796147	C02394	Cinnamyl_alcohol	134.0723387	134.0732	-6.423806018	[M+H]+	0	1	C9H10O	Biosynthesis of plant secondary metabolites; Biosynthesis of secondary metabolites
positive	pos-M135T209	135.0796147	3.480666667	135.0796147	C15512	Phenylacetone	134.0723387	134.0732	-6.423806018	[M+H]+	0	1	C9H10O
positive	pos-M135T209	135.0796147	3.480666667	135.0796147	C16930	Chavicol	134.0723387	134.0732	-6.423806018	[M+H]+	0	1	C9H10O	Phenylpropanoid biosynthesis
positive	pos-M135T209	135.0796147	3.480666667	135.0796147	C20464	Isochavicol	134.0723387	134.0732	-6.423806018	[M+H]+	0	1	C9H10O	Phenylpropanoid biosynthesis
positive	pos-M135T238	135.0796249	3.971566667	135.0796249	C01710	Indan-1-ol	134.0723489	134.0732	-6.347881172	[M+H]+	0	1	C9H10O
positive	pos-M135T238	135.0796249	3.971566667	135.0796249	C02394	Cinnamyl_alcohol	134.0723489	134.0732	-6.347881172	[M+H]+	0	1	C9H10O	Biosynthesis of plant secondary metabolites; Biosynthesis of secondary metabolites
positive	pos-M135T238	135.0796249	3.971566667	135.0796249	C15512	Phenylacetone	134.0723489	134.0732	-6.347881172	[M+H]+	0	1	C9H10O
positive	pos-M135T238	135.0796249	3.971566667	135.0796249	C16930	Chavicol	134.0723489	134.0732	-6.347881172	[M+H]+	0	1	C9H10O	Phenylpropanoid biosynthesis
positive	pos-M135T238	135.0796249	3.971566667	135.0796249	C20464	Isochavicol	134.0723489	134.0732	-6.347881172	[M+H]+	0	1	C9H10O	Phenylpropanoid biosynthesis
positive	pos-M135T368	135.0796253	6.1332	135.0796253	C01710	Indan-1-ol	134.0723493	134.0732	-6.345170429	[M+H]+	0	1	C9H10O
positive	pos-M135T368	135.0796253	6.1332	135.0796253	C02394	Cinnamyl_alcohol	134.0723493	134.0732	-6.345170429	[M+H]+	0	1	C9H10O	Biosynthesis of plant secondary metabolites; Biosynthesis of secondary metabolites
positive	pos-M135T368	135.0796253	6.1332	135.0796253	C15512	Phenylacetone	134.0723493	134.0732	-6.345170429	[M+H]+	0	1	C9H10O
positive	pos-M135T368	135.0796253	6.1332	135.0796253	C16930	Chavicol	134.0723493	134.0732	-6.345170429	[M+H]+	0	1	C9H10O	Phenylpropanoid biosynthesis
positive	pos-M135T368	135.0796253	6.1332	135.0796253	C20464	Isochavicol	134.0723493	134.0732	-6.345170429	[M+H]+	0	1	C9H10O	Phenylpropanoid biosynthesis
positive	pos-M135T436	135.0797215	7.261391667	135.0797215	C01710	Indan-1-ol	134.0724455	134.0732	-5.627625387	[M+H]+	0	1	C9H10O
positive	pos-M135T436	135.0797215	7.261391667	135.0797215	C02394	Cinnamyl_alcohol	134.0724455	134.0732	-5.627625387	[M+H]+	0	1	C9H10O	Biosynthesis of plant secondary metabolites; Biosynthesis of secondary metabolites
positive	pos-M135T436	135.0797215	7.261391667	135.0797215	C15512	Phenylacetone	134.0724455	134.0732	-5.627625387	[M+H]+	0	1	C9H10O
positive	pos-M135T436	135.0797215	7.261391667	135.0797215	C16930	Chavicol	134.0724455	134.0732	-5.627625387	[M+H]+	0	1	C9H10O	Phenylpropanoid biosynthesis
positive	pos-M135T436	135.0797215	7.261391667	135.0797215	C20464	Isochavicol	134.0724455	134.0732	-5.627625387	[M+H]+	0	1	C9H10O	Phenylpropanoid biosynthesis
positive	pos-M136T97	136.0133409	1.620058333	136.0133409	C19367	2-Chloro-1,1,1-trifluoroethane	117.9795179	117.9797	-1.543254806	[M+NH4]+	0	1	C2H2ClF3
positive	pos-M136T77	136.0748313	1.27805	136.0748313	C02505	2-Phenylacetamide	135.0675553	135.0684	-6.254012804	[M+H]+	0	1	C8H9NO	Phenylalanine metabolism; Styrene degradation; Microbial metabolism in diverse environments
positive	pos-M136T77	136.0748313	1.27805	136.0748313	C07565	Acetanilide	135.0675553	135.0684	-6.254012804	[M+H]+	0	1	C8H9NO
positive	pos-M136T77	136.0748313	1.27805	136.0748313	C15561	N-Benzylformamide	135.0675553	135.0684	-6.254012804	[M+H]+	0	1	C8H9NO
positive	pos-M136T77	136.0748313	1.27805	136.0748313	C16075	(Z)-Phenylacetaldehyde_oxime	135.0675553	135.0684	-6.254012804	[M+H]+	0	1	C8H9NO	Cyanoamino acid metabolism; Styrene degradation; Biosynthesis of secondary metabolites; Microbial metabolism in diverse environments
positive	pos-M136T77	136.0748313	1.27805	136.0748313	C19714	(E)-Phenylacetaldoxime	135.0675553	135.0684	-6.254012804	[M+H]+	0	1	C8H9NO	Cyanoamino acid metabolism; Glucosinolate biosynthesis; Biosynthesis of secondary metabolites; 2-Oxocarboxylic acid metabolism
positive	pos-M136T77	136.0748313	1.27805	136.0748313	C14512	Benzofuran	118.0410083	118.0419	-7.554262537	[M+NH4]+	0	1	C8H6O
positive	pos-M136T101	136.0749782	1.68735	136.0749782	C02505	2-Phenylacetamide	135.0677022	135.0684	-5.166428572	[M+H]+	0	1	C8H9NO	Phenylalanine metabolism; Styrene degradation; Microbial metabolism in diverse environments
positive	pos-M136T101	136.0749782	1.68735	136.0749782	C07565	Acetanilide	135.0677022	135.0684	-5.166428572	[M+H]+	0	1	C8H9NO
positive	pos-M136T101	136.0749782	1.68735	136.0749782	C15561	N-Benzylformamide	135.0677022	135.0684	-5.166428572	[M+H]+	0	1	C8H9NO
positive	pos-M136T101	136.0749782	1.68735	136.0749782	C16075	(Z)-Phenylacetaldehyde_oxime	135.0677022	135.0684	-5.166428572	[M+H]+	0	1	C8H9NO	Cyanoamino acid metabolism; Styrene degradation; Biosynthesis of secondary metabolites; Microbial metabolism in diverse environments
positive	pos-M136T101	136.0749782	1.68735	136.0749782	C19714	(E)-Phenylacetaldoxime	135.0677022	135.0684	-5.166428572	[M+H]+	0	1	C8H9NO	Cyanoamino acid metabolism; Glucosinolate biosynthesis; Biosynthesis of secondary metabolites; 2-Oxocarboxylic acid metabolism
positive	pos-M136T101	136.0749782	1.68735	136.0749782	C14512	Benzofuran	118.0411552	118.0419	-6.3098039	[M+NH4]+	0	1	C8H6O
positive	pos-M137T71	136.9305077	1.189708333	136.9305077	C00059	Sulfate	97.96734975	97.9674	-0.512937028	[M+K]+	0	1	H2SO4	Purine metabolism; Monobactam biosynthesis; Cysteine and methionine metabolism; Sulfur metabolism; Metabolic pathways; Microbial metabolism in diverse environments; Biosynthesis of antibiotics; ABC transporters; Quorum sensing
positive	pos-M137T494	136.9303616	8.240116667	136.9303616	C00059	Sulfate	97.96720356	97.9674	-2.0051417	[M+K]+	0	1	H2SO4	Purine metabolism; Monobactam biosynthesis; Cysteine and methionine metabolism; Sulfur metabolism; Metabolic pathways; Microbial metabolism in diverse environments; Biosynthesis of antibiotics; ABC transporters; Quorum sensing
positive	pos-M137T75	137.0453301	1.249866667	137.0453301	C01620	Threonate	136.0380541	136.0372	6.278177212	[M+H]+	0	1	C4H8O5	Ascorbate and aldarate metabolism
positive	pos-M137T75	137.0453301	1.249866667	137.0453301	C00262	Hypoxanthine	136.0380541	136.0385	-3.278001088	[M+H]+	0	1	C5H4N4O	Purine metabolism; Metabolic pathways
positive	pos-M137T128	137.0451472	2.141	137.0451472	C01620	Threonate	136.0378712	136.0372	4.933595443	[M+H]+	0	1	C4H8O5	Ascorbate and aldarate metabolism
positive	pos-M137T128	137.0451472	2.141	137.0451472	C00262	Hypoxanthine	136.0378712	136.0385	-4.622570008	[M+H]+	0	1	C5H4N4O	Purine metabolism; Metabolic pathways
positive	pos-M137T93	137.0453137	1.548983333	137.0453137	C01620	Threonate	136.0380377	136.0372	6.157652157	[M+H]+	0	1	C4H8O5	Ascorbate and aldarate metabolism
positive	pos-M137T93	137.0453137	1.548983333	137.0453137	C00262	Hypoxanthine	136.0380377	136.0385	-3.398524991	[M+H]+	0	1	C5H4N4O	Purine metabolism; Metabolic pathways
positive	pos-M137T109	137.0453597	1.81775	137.0453597	C01620	Threonate	136.0380837	136.0372	6.495984672	[M+H]+	0	1	C4H8O5	Ascorbate and aldarate metabolism
positive	pos-M137T109	137.0453597	1.81775	137.0453597	C00262	Hypoxanthine	136.0380837	136.0385	-3.060195709	[M+H]+	0	1	C5H4N4O	Purine metabolism; Metabolic pathways
positive	pos-M137T298	137.0950734	4.964733333	137.0950734	C14311	4-Propylphenol	136.0877974	136.0888	-7.367296287	[M+H]+	0	1	C9H12O
positive	pos-M138T160	138.0543255	2.6603	138.0543255	C00108	Anthranilate	137.0470495	137.0477	-4.746566115	[M+H]+	0	1	C7H7NO2	Tryptophan metabolism; Phenylalanine, tyrosine and tryptophan biosynthesis; Dioxin degradation; Aminobenzoate degradation; Acridone alkaloid biosynthesis; Biosynthesis of plant secondary metabolites; Biosynthesis of phenylpropanoids; Biosynthesis of alkaloids derived from shikimate pathway; Biosynthesis of plant hormones; Metabolic pathways; Biosynthesis of secondary metabolites; Microbial metabo…
positive	pos-M138T160	138.0543255	2.6603	138.0543255	C00568	4-Aminobenzoate	137.0470495	137.0477	-4.746566115	[M+H]+	0	1	C7H7NO2	Aminobenzoate degradation; Folate biosynthesis; Biosynthesis of phenylpropanoids; Metabolic pathways; Microbial metabolism in diverse environments
positive	pos-M138T160	138.0543255	2.6603	138.0543255	C01004	N-Methylnicotinate	137.0470495	137.0477	-4.746566115	[M+H]+	0	1	C7H7NO2	Nicotinate and nicotinamide metabolism
positive	pos-M138T160	138.0543255	2.6603	138.0543255	C14394	4-Nitrotoluene	137.0470495	137.0477	-4.746566115	[M+H]+	0	1	C7H7NO2
positive	pos-M138T160	138.0543255	2.6603	138.0543255	C19486	3-Nitrotoluene	137.0470495	137.0477	-4.746566115	[M+H]+	0	1	C7H7NO2
positive	pos-M138T160	138.0543255	2.6603	138.0543255	C19597	2-Nitrotoluene	137.0470495	137.0477	-4.746566115	[M+H]+	0	1	C7H7NO2
positive	pos-M139T490	138.9792432	8.17325	138.9792432	C19524	Succinic_anhydride	100.0160852	100.016	0.852020227	[M+K]+	0	1	C4H4O3
positive	pos-M139T67	139.0493767	1.121233333	139.0493767	C00785	Urocanate	138.0421007	138.0429	-5.790432235	[M+H]+	0	1	C6H6N2O2	Histidine metabolism; Metabolic pathways
positive	pos-M139T67	139.0493767	1.121233333	139.0493767	C02126	4-Nitroaniline	138.0421007	138.0429	-5.790432235	[M+H]+	0	1	C6H6N2O2
positive	pos-M139T67	139.0493767	1.121233333	139.0493767	C19345	para-Benzoquinone_dioxime	138.0421007	138.0429	-5.790432235	[M+H]+	0	1	C6H6N2O2
positive	pos-M139T92	139.0493522	1.533925	139.0493522	C00785	Urocanate	138.0420762	138.0429	-5.967547567	[M+H]+	0	1	C6H6N2O2	Histidine metabolism; Metabolic pathways
positive	pos-M139T92	139.0493522	1.533925	139.0493522	C02126	4-Nitroaniline	138.0420762	138.0429	-5.967547567	[M+H]+	0	1	C6H6N2O2
positive	pos-M139T92	139.0493522	1.533925	139.0493522	C19345	para-Benzoquinone_dioxime	138.0420762	138.0429	-5.967547567	[M+H]+	0	1	C6H6N2O2
positive	pos-M139T50	139.0492433	0.833158333	139.0492433	C00785	Urocanate	138.0419673	138.0429	-6.756349606	[M+H]+	0	1	C6H6N2O2	Histidine metabolism; Metabolic pathways
positive	pos-M139T50	139.0492433	0.833158333	139.0492433	C02126	4-Nitroaniline	138.0419673	138.0429	-6.756349606	[M+H]+	0	1	C6H6N2O2
positive	pos-M139T50	139.0492433	0.833158333	139.0492433	C19345	para-Benzoquinone_dioxime	138.0419673	138.0429	-6.756349606	[M+H]+	0	1	C6H6N2O2
positive	pos-M140T489	140.0675405	8.147783333	140.0675405	C00183	L-Valine	117.0783225	117.079	-5.78626828	[M+Na]+	0	1	C5H11NO2	Valine, leucine and isoleucine degradation; Valine, leucine and isoleucine biosynthesis; Penicillin and cephalosporin biosynthesis; Cyanoamino acid metabolism; Pantothenate and CoA biosynthesis; Glucosinolate biosynthesis; Aminoacyl-tRNA biosynthesis; Biosynthesis of plant secondary metabolites; Biosynthesis of alkaloids derived from shikimate pathway; Metabolic pathways; Biosynthesis of secondar…
positive	pos-M140T489	140.0675405	8.147783333	140.0675405	C00431	5-Aminopentanoate	117.0783225	117.079	-5.78626828	[M+Na]+	0	1	C5H11NO2	Lysine degradation; Arginine and proline metabolism
positive	pos-M140T489	140.0675405	8.147783333	140.0675405	C00719	Betaine	117.0783225	117.079	-5.78626828	[M+Na]+	0	1	C5H11NO2	Glycine, serine and threonine metabolism; Metabolic pathways; ABC transporters
positive	pos-M140T489	140.0675405	8.147783333	140.0675405	C01799	D-Norvaline	117.0783225	117.079	-5.78626828	[M+Na]+	0	1	C5H11NO2
positive	pos-M140T489	140.0675405	8.147783333	140.0675405	C01826	L-Norvaline	117.0783225	117.079	-5.78626828	[M+Na]+	0	1	C5H11NO2
positive	pos-M140T489	140.0675405	8.147783333	140.0675405	C03571	2-Amino-2-methylbutanoate	117.0783225	117.079	-5.78626828	[M+Na]+	0	1	C5H11NO2
positive	pos-M140T489	140.0675405	8.147783333	140.0675405	C06417	D-Valine	117.0783225	117.079	-5.78626828	[M+Na]+	0	1	C5H11NO2
positive	pos-M140T489	140.0675405	8.147783333	140.0675405	C07457	Amyl_nitrite	117.0783225	117.079	-5.78626828	[M+Na]+	0	1	C5H11NO2
positive	pos-M140T489	140.0675405	8.147783333	140.0675405	C15987	4-Methylaminobutyrate	117.0783225	117.079	-5.78626828	[M+Na]+	0	1	C5H11NO2	Nicotinate and nicotinamide metabolism; Microbial metabolism in diverse environments
positive	pos-M140T489	140.0675405	8.147783333	140.0675405	C16436	Valine	117.0783225	117.079	-5.78626828	[M+Na]+	0	1	C5H11NO2
positive	pos-M140T40	140.0674861	0.66265	140.0674861	C00183	L-Valine	117.0782681	117.079	-6.25145459	[M+Na]+	0	1	C5H11NO2	Valine, leucine and isoleucine degradation; Valine, leucine and isoleucine biosynthesis; Penicillin and cephalosporin biosynthesis; Cyanoamino acid metabolism; Pantothenate and CoA biosynthesis; Glucosinolate biosynthesis; Aminoacyl-tRNA biosynthesis; Biosynthesis of plant secondary metabolites; Biosynthesis of alkaloids derived from shikimate pathway; Metabolic pathways; Biosynthesis of secondar…
positive	pos-M140T40	140.0674861	0.66265	140.0674861	C00431	5-Aminopentanoate	117.0782681	117.079	-6.25145459	[M+Na]+	0	1	C5H11NO2	Lysine degradation; Arginine and proline metabolism
positive	pos-M140T40	140.0674861	0.66265	140.0674861	C00719	Betaine	117.0782681	117.079	-6.25145459	[M+Na]+	0	1	C5H11NO2	Glycine, serine and threonine metabolism; Metabolic pathways; ABC transporters
positive	pos-M140T40	140.0674861	0.66265	140.0674861	C01799	D-Norvaline	117.0782681	117.079	-6.25145459	[M+Na]+	0	1	C5H11NO2
positive	pos-M140T40	140.0674861	0.66265	140.0674861	C01826	L-Norvaline	117.0782681	117.079	-6.25145459	[M+Na]+	0	1	C5H11NO2
positive	pos-M140T40	140.0674861	0.66265	140.0674861	C03571	2-Amino-2-methylbutanoate	117.0782681	117.079	-6.25145459	[M+Na]+	0	1	C5H11NO2
positive	pos-M140T40	140.0674861	0.66265	140.0674861	C06417	D-Valine	117.0782681	117.079	-6.25145459	[M+Na]+	0	1	C5H11NO2
positive	pos-M140T40	140.0674861	0.66265	140.0674861	C07457	Amyl_nitrite	117.0782681	117.079	-6.25145459	[M+Na]+	0	1	C5H11NO2
positive	pos-M140T40	140.0674861	0.66265	140.0674861	C15987	4-Methylaminobutyrate	117.0782681	117.079	-6.25145459	[M+Na]+	0	1	C5H11NO2	Nicotinate and nicotinamide metabolism; Microbial metabolism in diverse environments
positive	pos-M140T40	140.0674861	0.66265	140.0674861	C16436	Valine	117.0782681	117.079	-6.25145459	[M+Na]+	0	1	C5H11NO2
positive	pos-M140T507	140.0675885	8.446183333	140.0675885	C00183	L-Valine	117.0783705	117.079	-5.376651517	[M+Na]+	0	1	C5H11NO2	Valine, leucine and isoleucine degradation; Valine, leucine and isoleucine biosynthesis; Penicillin and cephalosporin biosynthesis; Cyanoamino acid metabolism; Pantothenate and CoA biosynthesis; Glucosinolate biosynthesis; Aminoacyl-tRNA biosynthesis; Biosynthesis of plant secondary metabolites; Biosynthesis of alkaloids derived from shikimate pathway; Metabolic pathways; Biosynthesis of secondar…
positive	pos-M140T507	140.0675885	8.446183333	140.0675885	C00431	5-Aminopentanoate	117.0783705	117.079	-5.376651517	[M+Na]+	0	1	C5H11NO2	Lysine degradation; Arginine and proline metabolism
positive	pos-M140T507	140.0675885	8.446183333	140.0675885	C00719	Betaine	117.0783705	117.079	-5.376651517	[M+Na]+	0	1	C5H11NO2	Glycine, serine and threonine metabolism; Metabolic pathways; ABC transporters
positive	pos-M140T507	140.0675885	8.446183333	140.0675885	C01799	D-Norvaline	117.0783705	117.079	-5.376651517	[M+Na]+	0	1	C5H11NO2
positive	pos-M140T507	140.0675885	8.446183333	140.0675885	C01826	L-Norvaline	117.0783705	117.079	-5.376651517	[M+Na]+	0	1	C5H11NO2
positive	pos-M140T507	140.0675885	8.446183333	140.0675885	C03571	2-Amino-2-methylbutanoate	117.0783705	117.079	-5.376651517	[M+Na]+	0	1	C5H11NO2
positive	pos-M140T507	140.0675885	8.446183333	140.0675885	C06417	D-Valine	117.0783705	117.079	-5.376651517	[M+Na]+	0	1	C5H11NO2
positive	pos-M140T507	140.0675885	8.446183333	140.0675885	C07457	Amyl_nitrite	117.0783705	117.079	-5.376651517	[M+Na]+	0	1	C5H11NO2
positive	pos-M140T507	140.0675885	8.446183333	140.0675885	C15987	4-Methylaminobutyrate	117.0783705	117.079	-5.376651517	[M+Na]+	0	1	C5H11NO2	Nicotinate and nicotinamide metabolism; Microbial metabolism in diverse environments
positive	pos-M140T507	140.0675885	8.446183333	140.0675885	C16436	Valine	117.0783705	117.079	-5.376651517	[M+Na]+	0	1	C5H11NO2
positive	pos-M140T125	140.0674384	2.0915	140.0674384	C00183	L-Valine	117.0782204	117.079	-6.658479514	[M+Na]+	0	1	C5H11NO2	Valine, leucine and isoleucine degradation; Valine, leucine and isoleucine biosynthesis; Penicillin and cephalosporin biosynthesis; Cyanoamino acid metabolism; Pantothenate and CoA biosynthesis; Glucosinolate biosynthesis; Aminoacyl-tRNA biosynthesis; Biosynthesis of plant secondary metabolites; Biosynthesis of alkaloids derived from shikimate pathway; Metabolic pathways; Biosynthesis of secondar…
positive	pos-M140T125	140.0674384	2.0915	140.0674384	C00431	5-Aminopentanoate	117.0782204	117.079	-6.658479514	[M+Na]+	0	1	C5H11NO2	Lysine degradation; Arginine and proline metabolism
positive	pos-M140T125	140.0674384	2.0915	140.0674384	C00719	Betaine	117.0782204	117.079	-6.658479514	[M+Na]+	0	1	C5H11NO2	Glycine, serine and threonine metabolism; Metabolic pathways; ABC transporters
positive	pos-M140T125	140.0674384	2.0915	140.0674384	C01799	D-Norvaline	117.0782204	117.079	-6.658479514	[M+Na]+	0	1	C5H11NO2
positive	pos-M140T125	140.0674384	2.0915	140.0674384	C01826	L-Norvaline	117.0782204	117.079	-6.658479514	[M+Na]+	0	1	C5H11NO2
positive	pos-M140T125	140.0674384	2.0915	140.0674384	C03571	2-Amino-2-methylbutanoate	117.0782204	117.079	-6.658479514	[M+Na]+	0	1	C5H11NO2
positive	pos-M140T125	140.0674384	2.0915	140.0674384	C06417	D-Valine	117.0782204	117.079	-6.658479514	[M+Na]+	0	1	C5H11NO2
positive	pos-M140T125	140.0674384	2.0915	140.0674384	C07457	Amyl_nitrite	117.0782204	117.079	-6.658479514	[M+Na]+	0	1	C5H11NO2
positive	pos-M140T125	140.0674384	2.0915	140.0674384	C15987	4-Methylaminobutyrate	117.0782204	117.079	-6.658479514	[M+Na]+	0	1	C5H11NO2	Nicotinate and nicotinamide metabolism; Microbial metabolism in diverse environments
positive	pos-M140T125	140.0674384	2.0915	140.0674384	C16436	Valine	117.0782204	117.079	-6.658479514	[M+Na]+	0	1	C5H11NO2
positive	pos-M141T90	140.9862292	1.499866667	140.9862292	C14179	Sulfoacetate	139.9789532	139.9779	7.524357166	[M+H]+	0	1	C2H4O5S	Taurine and hypotaurine metabolism
positive	pos-M141T490	140.9949479	8.162866667	140.9949479	C00227	Acetyl_phosphate	139.9876719	139.9875	1.228178902	[M+H]+	0	1	C2H5O5P	Taurine and hypotaurine metabolism; Pyruvate metabolism; Methane metabolism; Carbon fixation pathways in prokaryotes; Metabolic pathways; Microbial metabolism in diverse environments; Carbon metabolism
positive	pos-M141T490	140.9949479	8.162866667	140.9949479	C05682	Phosphonoacetate	139.9876719	139.9875	1.228178902	[M+H]+	0	1	C2H5O5P	Phosphonate and phosphinate metabolism; Microbial metabolism in diverse environments
positive	pos-M141T490	140.9949479	8.162866667	140.9949479	C00109	2-Oxobutanoate	102.0317899	102.0317	0.881389745	[M+K]+	0	1	C4H6O3	Glycine, serine and threonine metabolism; Cysteine and methionine metabolism; Valine, leucine and isoleucine biosynthesis; Propanoate metabolism; C5-Branched dibasic acid metabolism; Metabolic pathways; Biosynthesis of secondary metabolites; Biosynthesis of antibiotics; 2-Oxocarboxylic acid metabolism; Biosynthesis of amino acids
positive	pos-M141T490	140.9949479	8.162866667	140.9949479	C00164	Acetoacetate	102.0317899	102.0317	0.881389745	[M+K]+	0	1	C4H6O3	Synthesis and degradation of ketone bodies; Valine, leucine and isoleucine degradation; Lysine degradation; Tyrosine metabolism; Propanoate metabolism; Styrene degradation; Butanoate metabolism; Metabolic pathways; Microbial metabolism in diverse environments; Two-component system
positive	pos-M141T490	140.9949479	8.162866667	140.9949479	C00232	Succinate_semialdehyde	102.0317899	102.0317	0.881389745	[M+K]+	0	1	C4H6O3	Alanine, aspartate and glutamate metabolism; Tyrosine metabolism; Butanoate metabolism; Carbon fixation pathways in prokaryotes; Vitamin B6 metabolism; Nicotinate and nicotinamide metabolism; Metabolic pathways; Microbial metabolism in diverse environments; Carbon metabolism; Quorum sensing
positive	pos-M141T490	140.9949479	8.162866667	140.9949479	C00349	2-Methyl-3-oxopropanoate	102.0317899	102.0317	0.881389745	[M+K]+	0	1	C4H6O3	Valine, leucine and isoleucine degradation
positive	pos-M141T490	140.9949479	8.162866667	140.9949479	C06002	(S)-Methylmalonate_semialdehyde	102.0317899	102.0317	0.881389745	[M+K]+	0	1	C4H6O3	Valine, leucine and isoleucine degradation; Nitrotoluene degradation; Propanoate metabolism; Metabolic pathways; Microbial metabolism in diverse environments
positive	pos-M141T490	140.9949479	8.162866667	140.9949479	C21030	(R)-Methylmalonate_semialdehyde	102.0317899	102.0317	0.881389745	[M+K]+	0	1	C4H6O3
positive	pos-M141T157	141.0900834	2.612033333	141.0900834	C06727	cis-1,2-Dihydro-3-ethylcatechol	140.0828074	140.0837	-6.371762667	[M+H]+	0	1	C8H12O2	Ethylbenzene degradation; Metabolic pathways; Microbial metabolism in diverse environments; Degradation of aromatic compounds
positive	pos-M141T157	141.0900834	2.612033333	141.0900834	C16656	2-Propyl-2,4-pentadienoic_acid	140.0828074	140.0837	-6.371762667	[M+H]+	0	1	C8H12O2	Drug metabolism - cytochrome P450
positive	pos-M141T157	141.0900834	2.612033333	141.0900834	C18011	7-Hydroxy-6-methylhepta-3,5-dienal	140.0828074	140.0837	-6.371762667	[M+H]+	0	1	C8H12O2
positive	pos-M141T157	141.0900834	2.612033333	141.0900834	C19311	4-Vinylcyclohexene_diepoxide	140.0828074	140.0837	-6.371762667	[M+H]+	0	1	C8H12O2
positive	pos-M141T292_1	141.0901374	4.863366667	141.0901374	C06727	cis-1,2-Dihydro-3-ethylcatechol	140.0828614	140.0837	-5.986377694	[M+H]+	0	1	C8H12O2	Ethylbenzene degradation; Metabolic pathways; Microbial metabolism in diverse environments; Degradation of aromatic compounds
positive	pos-M141T292_1	141.0901374	4.863366667	141.0901374	C16656	2-Propyl-2,4-pentadienoic_acid	140.0828614	140.0837	-5.986377694	[M+H]+	0	1	C8H12O2	Drug metabolism - cytochrome P450
positive	pos-M141T292_1	141.0901374	4.863366667	141.0901374	C18011	7-Hydroxy-6-methylhepta-3,5-dienal	140.0828614	140.0837	-5.986377694	[M+H]+	0	1	C8H12O2
positive	pos-M141T292_1	141.0901374	4.863366667	141.0901374	C19311	4-Vinylcyclohexene_diepoxide	140.0828614	140.0837	-5.986377694	[M+H]+	0	1	C8H12O2
positive	pos-M142T56	142.0253408	0.9364	142.0253408	C00346	Ethanolamine_phosphate	141.0180648	141.0191	-7.340694239	[M+H]+	0	1	C2H8NO4P	Glycerophospholipid metabolism; Sphingolipid metabolism; Metabolic pathways; Cationic antimicrobial peptide (CAMP) resistance; Sphingolipid signaling pathway
positive	pos-M142T56	142.0253408	0.9364	142.0253408	C05678	(2-Amino-1-hydroxyethyl)phosphonate	141.0180648	141.0191	-7.340694239	[M+H]+	0	1	C2H8NO4P	Phosphonate and phosphinate metabolism
positive	pos-M142T56	142.0253408	0.9364	142.0253408	C03167	Phosphonoacetaldehyde	123.9915178	123.9925	-7.921270198	[M+NH4]+	0	1	C2H5O4P	Phosphonate and phosphinate metabolism; Metabolic pathways; Microbial metabolism in diverse environments; Biosynthesis of antibiotics
positive	pos-M142T144	142.0855169	2.394816667	142.0855169	C07505	Ethosuximide	141.0782409	141.079	-5.380533467	[M+H]+	0	1	C7H11NO2
positive	pos-M142T144	142.0855169	2.394816667	142.0855169	C08287	Hypoglycin	141.0782409	141.079	-5.380533467	[M+H]+	0	1	C7H11NO2
positive	pos-M142T144	142.0855169	2.394816667	142.0855169	C10128	Arecaidine	141.0782409	141.079	-5.380533467	[M+H]+	0	1	C7H11NO2
positive	pos-M142T144	142.0855169	2.394816667	142.0855169	C16821	Guvacoline	141.0782409	141.079	-5.380533467	[M+H]+	0	1	C7H11NO2
positive	pos-M142T144	142.0855169	2.394816667	142.0855169	C00727	Orcinol	124.0516939	124.0524	-5.691790574	[M+NH4]+	0	1	C7H8O2
positive	pos-M142T144	142.0855169	2.394816667	142.0855169	C01502	o-Methoxyphenol	124.0516939	124.0524	-5.691790574	[M+NH4]+	0	1	C7H8O2
positive	pos-M142T144	142.0855169	2.394816667	142.0855169	C02323	Salicyl_alcohol	124.0516939	124.0524	-5.691790574	[M+NH4]+	0	1	C7H8O2
positive	pos-M142T144	142.0855169	2.394816667	142.0855169	C02923	2,3-Dihydroxytoluene	124.0516939	124.0524	-5.691790574	[M+NH4]+	0	1	C7H8O2	Xylene degradation; Toluene degradation; Naphthalene degradation; Metabolic pathways; Microbial metabolism in diverse environments; Degradation of aromatic compounds
positive	pos-M142T144	142.0855169	2.394816667	142.0855169	C03351	3-Hydroxybenzyl_alcohol	124.0516939	124.0524	-5.691790574	[M+NH4]+	0	1	C7H8O2	Toluene degradation; Microbial metabolism in diverse environments; Degradation of aromatic compounds
positive	pos-M142T144	142.0855169	2.394816667	142.0855169	C06730	4-Methylcatechol	124.0516939	124.0524	-5.691790574	[M+NH4]+	0	1	C7H8O2	Xylene degradation; Toluene degradation; Naphthalene degradation; Metabolic pathways; Microbial metabolism in diverse environments; Degradation of aromatic compounds
positive	pos-M142T144	142.0855169	2.394816667	142.0855169	C15572	Guaiacol	124.0516939	124.0524	-5.691790574	[M+NH4]+	0	1	C7H8O2
positive	pos-M142T144	142.0855169	2.394816667	142.0855169	C17467	p-Hydroxybenzyl_alcohol	124.0516939	124.0524	-5.691790574	[M+NH4]+	0	1	C7H8O2
positive	pos-M142T299	142.1218537	4.984475	142.1218537	C00729	Tropine	141.1145777	141.1154	-5.827201234	[M+H]+	0	1	C8H15NO	Tropane, piperidine and pyridine alkaloid biosynthesis; Biosynthesis of alkaloids derived from ornithine, lysine and nicotinic acid; Metabolic pathways; Biosynthesis of secondary metabolites
positive	pos-M142T299	142.1218537	4.984475	142.1218537	C02066	Pseudotropine	141.1145777	141.1154	-5.827201234	[M+H]+	0	1	C8H15NO	Tropane, piperidine and pyridine alkaloid biosynthesis
positive	pos-M142T299	142.1218537	4.984475	142.1218537	C06179	Hygrine	141.1145777	141.1154	-5.827201234	[M+H]+	0	1	C8H15NO	Tropane, piperidine and pyridine alkaloid biosynthesis; Biosynthesis of alkaloids derived from ornithine, lysine and nicotinic acid; Metabolic pathways; Biosynthesis of secondary metabolites
positive	pos-M142T299	142.1218537	4.984475	142.1218537	C06182	Pelletierine	141.1145777	141.1154	-5.827201234	[M+H]+	0	1	C8H15NO	Tropane, piperidine and pyridine alkaloid biosynthesis; Biosynthesis of alkaloids derived from ornithine, lysine and nicotinic acid; Metabolic pathways; Biosynthesis of secondary metabolites
positive	pos-M142T299	142.1218537	4.984475	142.1218537	C10864	Physoperuvine	141.1145777	141.1154	-5.827201234	[M+H]+	0	1	C8H15NO
positive	pos-M142T299	142.1218537	4.984475	142.1218537	C11359	(-)-Hygrine	141.1145777	141.1154	-5.827201234	[M+H]+	0	1	C8H15NO	Biosynthesis of alkaloids derived from ornithine, lysine and nicotinic acid; Biosynthesis of secondary metabolites
positive	pos-M142T299	142.1218537	4.984475	142.1218537	C12440	Trachelanthamidine	141.1145777	141.1154	-5.827201234	[M+H]+	0	1	C8H15NO	Tropane, piperidine and pyridine alkaloid biosynthesis; Biosynthesis of secondary metabolites
positive	pos-M142T149	142.1218079	2.488983333	142.1218079	C01092	8-Amino-7-oxononanoate	187.119	187.1208	-9.619454385	[M+H-HCOOH]+	1	1	C9H17NO3	Biotin metabolism; Metabolic pathways
positive	pos-M142T149	142.1218079	2.488983333	142.1218079	C12029	(E)-2-Butenyl-4-methyl-threonine	187.119	187.1208	-9.619454385	[M+H-HCOOH]+	1	1	C9H17NO3
positive	pos-M142T472	142.1217564	7.869408333	142.1217564	C00729	Tropine	141.1144804	141.1154	-6.516705193	[M+H]+	0	1	C8H15NO	Tropane, piperidine and pyridine alkaloid biosynthesis; Biosynthesis of alkaloids derived from ornithine, lysine and nicotinic acid; Metabolic pathways; Biosynthesis of secondary metabolites
positive	pos-M142T472	142.1217564	7.869408333	142.1217564	C02066	Pseudotropine	141.1144804	141.1154	-6.516705193	[M+H]+	0	1	C8H15NO	Tropane, piperidine and pyridine alkaloid biosynthesis
positive	pos-M142T472	142.1217564	7.869408333	142.1217564	C06179	Hygrine	141.1144804	141.1154	-6.516705193	[M+H]+	0	1	C8H15NO	Tropane, piperidine and pyridine alkaloid biosynthesis; Biosynthesis of alkaloids derived from ornithine, lysine and nicotinic acid; Metabolic pathways; Biosynthesis of secondary metabolites
positive	pos-M142T472	142.1217564	7.869408333	142.1217564	C06182	Pelletierine	141.1144804	141.1154	-6.516705193	[M+H]+	0	1	C8H15NO	Tropane, piperidine and pyridine alkaloid biosynthesis; Biosynthesis of alkaloids derived from ornithine, lysine and nicotinic acid; Metabolic pathways; Biosynthesis of secondary metabolites
positive	pos-M142T472	142.1217564	7.869408333	142.1217564	C10864	Physoperuvine	141.1144804	141.1154	-6.516705193	[M+H]+	0	1	C8H15NO
positive	pos-M142T472	142.1217564	7.869408333	142.1217564	C11359	(-)-Hygrine	141.1144804	141.1154	-6.516705193	[M+H]+	0	1	C8H15NO	Biosynthesis of alkaloids derived from ornithine, lysine and nicotinic acid; Biosynthesis of secondary metabolites
positive	pos-M142T472	142.1217564	7.869408333	142.1217564	C12440	Trachelanthamidine	141.1144804	141.1154	-6.516705193	[M+H]+	0	1	C8H15NO	Tropane, piperidine and pyridine alkaloid biosynthesis; Biosynthesis of secondary metabolites
positive	pos-M142T389	142.1217881	6.487783333	142.1217881	C00729	Tropine	141.1145121	141.1154	-6.291742666	[M+H]+	0	1	C8H15NO	Tropane, piperidine and pyridine alkaloid biosynthesis; Biosynthesis of alkaloids derived from ornithine, lysine and nicotinic acid; Metabolic pathways; Biosynthesis of secondary metabolites
positive	pos-M142T389	142.1217881	6.487783333	142.1217881	C02066	Pseudotropine	141.1145121	141.1154	-6.291742666	[M+H]+	0	1	C8H15NO	Tropane, piperidine and pyridine alkaloid biosynthesis
positive	pos-M142T389	142.1217881	6.487783333	142.1217881	C06179	Hygrine	141.1145121	141.1154	-6.291742666	[M+H]+	0	1	C8H15NO	Tropane, piperidine and pyridine alkaloid biosynthesis; Biosynthesis of alkaloids derived from ornithine, lysine and nicotinic acid; Metabolic pathways; Biosynthesis of secondary metabolites
positive	pos-M142T389	142.1217881	6.487783333	142.1217881	C06182	Pelletierine	141.1145121	141.1154	-6.291742666	[M+H]+	0	1	C8H15NO	Tropane, piperidine and pyridine alkaloid biosynthesis; Biosynthesis of alkaloids derived from ornithine, lysine and nicotinic acid; Metabolic pathways; Biosynthesis of secondary metabolites
positive	pos-M142T389	142.1217881	6.487783333	142.1217881	C10864	Physoperuvine	141.1145121	141.1154	-6.291742666	[M+H]+	0	1	C8H15NO
positive	pos-M142T389	142.1217881	6.487783333	142.1217881	C11359	(-)-Hygrine	141.1145121	141.1154	-6.291742666	[M+H]+	0	1	C8H15NO	Biosynthesis of alkaloids derived from ornithine, lysine and nicotinic acid; Biosynthesis of secondary metabolites
positive	pos-M142T389	142.1217881	6.487783333	142.1217881	C12440	Trachelanthamidine	141.1145121	141.1154	-6.291742666	[M+H]+	0	1	C8H15NO	Tropane, piperidine and pyridine alkaloid biosynthesis; Biosynthesis of secondary metabolites
positive	pos-M142T364	142.1217153	6.0648	142.1217153	C00729	Tropine	141.1144393	141.1154	-6.807821442	[M+H]+	0	1	C8H15NO	Tropane, piperidine and pyridine alkaloid biosynthesis; Biosynthesis of alkaloids derived from ornithine, lysine and nicotinic acid; Metabolic pathways; Biosynthesis of secondary metabolites
positive	pos-M142T364	142.1217153	6.0648	142.1217153	C02066	Pseudotropine	141.1144393	141.1154	-6.807821442	[M+H]+	0	1	C8H15NO	Tropane, piperidine and pyridine alkaloid biosynthesis
positive	pos-M142T364	142.1217153	6.0648	142.1217153	C06179	Hygrine	141.1144393	141.1154	-6.807821442	[M+H]+	0	1	C8H15NO	Tropane, piperidine and pyridine alkaloid biosynthesis; Biosynthesis of alkaloids derived from ornithine, lysine and nicotinic acid; Metabolic pathways; Biosynthesis of secondary metabolites
positive	pos-M142T364	142.1217153	6.0648	142.1217153	C06182	Pelletierine	141.1144393	141.1154	-6.807821442	[M+H]+	0	1	C8H15NO	Tropane, piperidine and pyridine alkaloid biosynthesis; Biosynthesis of alkaloids derived from ornithine, lysine and nicotinic acid; Metabolic pathways; Biosynthesis of secondary metabolites
positive	pos-M142T364	142.1217153	6.0648	142.1217153	C10864	Physoperuvine	141.1144393	141.1154	-6.807821442	[M+H]+	0	1	C8H15NO
positive	pos-M142T364	142.1217153	6.0648	142.1217153	C11359	(-)-Hygrine	141.1144393	141.1154	-6.807821442	[M+H]+	0	1	C8H15NO	Biosynthesis of alkaloids derived from ornithine, lysine and nicotinic acid; Biosynthesis of secondary metabolites
positive	pos-M142T364	142.1217153	6.0648	142.1217153	C12440	Trachelanthamidine	141.1144393	141.1154	-6.807821442	[M+H]+	0	1	C8H15NO	Tropane, piperidine and pyridine alkaloid biosynthesis; Biosynthesis of secondary metabolites
positive	pos-M142T430	142.121961	7.172133333	142.121961	C00729	Tropine	141.114685	141.1154	-5.066503223	[M+H]+	0	1	C8H15NO	Tropane, piperidine and pyridine alkaloid biosynthesis; Biosynthesis of alkaloids derived from ornithine, lysine and nicotinic acid; Metabolic pathways; Biosynthesis of secondary metabolites
positive	pos-M142T430	142.121961	7.172133333	142.121961	C02066	Pseudotropine	141.114685	141.1154	-5.066503223	[M+H]+	0	1	C8H15NO	Tropane, piperidine and pyridine alkaloid biosynthesis
positive	pos-M142T430	142.121961	7.172133333	142.121961	C06179	Hygrine	141.114685	141.1154	-5.066503223	[M+H]+	0	1	C8H15NO	Tropane, piperidine and pyridine alkaloid biosynthesis; Biosynthesis of alkaloids derived from ornithine, lysine and nicotinic acid; Metabolic pathways; Biosynthesis of secondary metabolites
positive	pos-M142T430	142.121961	7.172133333	142.121961	C06182	Pelletierine	141.114685	141.1154	-5.066503223	[M+H]+	0	1	C8H15NO	Tropane, piperidine and pyridine alkaloid biosynthesis; Biosynthesis of alkaloids derived from ornithine, lysine and nicotinic acid; Metabolic pathways; Biosynthesis of secondary metabolites
positive	pos-M142T430	142.121961	7.172133333	142.121961	C10864	Physoperuvine	141.114685	141.1154	-5.066503223	[M+H]+	0	1	C8H15NO
positive	pos-M142T430	142.121961	7.172133333	142.121961	C11359	(-)-Hygrine	141.114685	141.1154	-5.066503223	[M+H]+	0	1	C8H15NO	Biosynthesis of alkaloids derived from ornithine, lysine and nicotinic acid; Biosynthesis of secondary metabolites
positive	pos-M142T430	142.121961	7.172133333	142.121961	C12440	Trachelanthamidine	141.114685	141.1154	-5.066503223	[M+H]+	0	1	C8H15NO	Tropane, piperidine and pyridine alkaloid biosynthesis; Biosynthesis of secondary metabolites
positive	pos-M143T55	142.9468985	0.9234	142.9468985	C13558	Dibasic_sodium_phosphate	141.9396225	141.9408	-8.295804899	[M+H]+	0	1	Na2HPO4
positive	pos-M143T125	143.0006728	2.0752	143.0006728	C02221	2-Cyanopyridine	104.0375148	104.0374	1.103012388	[M+K]+	0	1	C6H4N2
positive	pos-M143T125	143.0006728	2.0752	143.0006728	C02234	4-Cyanopyridine	104.0375148	104.0374	1.103012388	[M+K]+	0	1	C6H4N2
positive	pos-M143T157	143.1058023	2.624316667	143.1058023	C12104	Cycloheptanecarboxylic_acid	142.0985263	142.0994	-6.148286749	[M+H]+	0	1	C8H14O2
positive	pos-M143T157	143.1058023	2.624316667	143.1058023	C12297	Cyclohexyl_acetate	142.0985263	142.0994	-6.148286749	[M+H]+	0	1	C8H14O2
positive	pos-M143T157	143.1058023	2.624316667	143.1058023	C16648	2-n-Propyl-4-pentenoic_acid	142.0985263	142.0994	-6.148286749	[M+H]+	0	1	C8H14O2	Drug metabolism - cytochrome P450
positive	pos-M143T157	143.1058023	2.624316667	143.1058023	C16653	2-n-Propyl-2-pentenoic_acid	142.0985263	142.0994	-6.148286749	[M+H]+	0	1	C8H14O2	Drug metabolism - cytochrome P450
positive	pos-M143T157	143.1058023	2.624316667	143.1058023	C16654	2-n-Propyl-3-pentenoic_acid	142.0985263	142.0994	-6.148286749	[M+H]+	0	1	C8H14O2	Drug metabolism - cytochrome P450
positive	pos-M143T157	143.1058023	2.624316667	143.1058023	C19318	Allyl_isovalerate	142.0985263	142.0994	-6.148286749	[M+H]+	0	1	C8H14O2
positive	pos-M143T157	143.1058023	2.624316667	143.1058023	C19757	(Z)-3-Hexen-1-ol_acetate	142.0985263	142.0994	-6.148286749	[M+H]+	0	1	C8H14O2	alpha-Linolenic acid metabolism; Biosynthesis of secondary metabolites
positive	pos-M143T299_1	143.1054771	4.990666667	143.1054771	C12104	Cycloheptanecarboxylic_acid	142.0982011	142.0994	-8.436769064	[M+H]+	0	1	C8H14O2
positive	pos-M143T299_1	143.1054771	4.990666667	143.1054771	C12297	Cyclohexyl_acetate	142.0982011	142.0994	-8.436769064	[M+H]+	0	1	C8H14O2
positive	pos-M143T299_1	143.1054771	4.990666667	143.1054771	C16648	2-n-Propyl-4-pentenoic_acid	142.0982011	142.0994	-8.436769064	[M+H]+	0	1	C8H14O2	Drug metabolism - cytochrome P450
positive	pos-M143T299_1	143.1054771	4.990666667	143.1054771	C16653	2-n-Propyl-2-pentenoic_acid	142.0982011	142.0994	-8.436769064	[M+H]+	0	1	C8H14O2	Drug metabolism - cytochrome P450
positive	pos-M143T299_1	143.1054771	4.990666667	143.1054771	C16654	2-n-Propyl-3-pentenoic_acid	142.0982011	142.0994	-8.436769064	[M+H]+	0	1	C8H14O2	Drug metabolism - cytochrome P450
positive	pos-M143T299_1	143.1054771	4.990666667	143.1054771	C19318	Allyl_isovalerate	142.0982011	142.0994	-8.436769064	[M+H]+	0	1	C8H14O2
positive	pos-M143T299_1	143.1054771	4.990666667	143.1054771	C19757	(Z)-3-Hexen-1-ol_acetate	142.0982011	142.0994	-8.436769064	[M+H]+	0	1	C8H14O2	alpha-Linolenic acid metabolism; Biosynthesis of secondary metabolites
positive	pos-M144T141	144.0801343	2.346016667	144.0801343	C02227	2-Naphthylamine	143.0728583	143.0735	-4.484914837	[M+H]+	0	1	C10H9N
positive	pos-M144T141	144.0801343	2.346016667	144.0801343	C14790	1-Naphthylamine	143.0728583	143.0735	-4.484914837	[M+H]+	0	1	C10H9N	Metabolism of xenobiotics by cytochrome P450
positive	pos-M144T62	144.1011323	1.039233333	144.1011323	C04114	(E)-4-(Trimethylammonio)but-2-enoate	143.0938563	143.0946	-5.19695057	[M+H]+	0	1	C7H13NO2	ABC transporters
positive	pos-M144T62	144.1011323	1.039233333	144.1011323	C10172	Stachydrine	143.0938563	143.0946	-5.19695057	[M+H]+	0	1	C7H13NO2
positive	pos-M144T62	144.1011323	1.039233333	144.1011323	C04592	Toluene-cis-dihydrodiol	126.0673093	126.0681	-6.271654471	[M+NH4]+	0	1	C7H10O2	Toluene degradation; Microbial metabolism in diverse environments; Degradation of aromatic compounds
positive	pos-M144T62	144.1011323	1.039233333	144.1011323	C12101	1-Cyclohexenecarboxylic_acid	126.0673093	126.0681	-6.271654471	[M+NH4]+	0	1	C7H10O2
positive	pos-M144T147	144.1010579	2.44815	144.1010579	C04114	(E)-4-(Trimethylammonio)but-2-enoate	143.096	143.0946	9.783737472	[M+H]+	1	1	C7H13NO2	ABC transporters
positive	pos-M144T147	144.1010579	2.44815	144.1010579	C10172	Stachydrine	143.096	143.0946	9.783737472	[M+H]+	1	1	C7H13NO2
positive	pos-M144T178	144.1374703	2.96205	144.1374703	C10152	(-)-Hygroline	143.1301943	143.131	-5.629441917	[M+H]+	0	1	C8H17NO
positive	pos-M144T178	144.1374703	2.96205	144.1374703	C10168	Pseudoconhydrine	143.1301943	143.131	-5.629441917	[M+H]+	0	1	C8H17NO
positive	pos-M144T178	144.1374703	2.96205	144.1374703	C19983	Conhydrine	143.1301943	143.131	-5.629441917	[M+H]+	0	1	C8H17NO
positive	pos-M144T178	144.1374703	2.96205	144.1374703	C07287	Sulcatone	126.1036473	126.1045	-6.762230142	[M+NH4]+	0	1	C8H14O
positive	pos-M144T178	144.1374703	2.96205	144.1374703	C21138	trans-2-Octenal	126.1036473	126.1045	-6.762230142	[M+NH4]+	0	1	C8H14O
positive	pos-M145T472	144.9812896	7.871875	144.9812896	C18399	Ethephon	143.9740136	143.9743	-1.989009969	[M+H]+	0	1	C2H6ClO3P
positive	pos-M145T116	144.9936885	1.934	144.9936885	C05823	3-Mercaptolactate	122.0044705	122.0038	5.496051402	[M+Na]+	0	1	C3H6O3S	Cysteine and methionine metabolism
positive	pos-M145T116	144.9936885	1.934	144.9936885	C19296	1,3-Propane_sultone	122.0044705	122.0038	5.496051402	[M+Na]+	0	1	C3H6O3S
positive	pos-M145T116	144.9936885	1.934	144.9936885	C11214	Thiocarbohydrazide	106.0305305	106.0313	-7.25692172	[M+K]+	0	1	CH6N4S
positive	pos-M145T72	145.0488635	1.198383333	145.0488635	C00922	2,3-Dimethylmaleate	144.0415875	144.0423	-4.946718943	[M+H]+	0	1	C6H8O4	Nicotinate and nicotinamide metabolism; Microbial metabolism in diverse environments
positive	pos-M145T72	145.0488635	1.198383333	145.0488635	C01757	Triacetate	144.0415875	144.0423	-4.946718943	[M+H]+	0	1	C6H8O4
positive	pos-M145T72	145.0488635	1.198383333	145.0488635	C02295	Methylitaconate	144.0415875	144.0423	-4.946718943	[M+H]+	0	1	C6H8O4	Nicotinate and nicotinamide metabolism; Microbial metabolism in diverse environments
positive	pos-M145T72	145.0488635	1.198383333	145.0488635	C02930	2-Methyleneglutarate	144.0415875	144.0423	-4.946718943	[M+H]+	0	1	C6H8O4	Nicotinate and nicotinamide metabolism; Microbial metabolism in diverse environments
positive	pos-M145T72	145.0488635	1.198383333	145.0488635	C19821	2-Hydroxy-2-(hydroxymethyl)-2H-pyran-3(6H)-one	144.0415875	144.0423	-4.946718943	[M+H]+	0	1	C6H8O4
positive	pos-M145T72	145.0488635	1.198383333	145.0488635	C19822	1,5-Anhydro-4-deoxy-D-glycero-hex-3-en-2-ulose	144.0415875	144.0423	-4.946718943	[M+H]+	0	1	C6H8O4
positive	pos-M145T72	145.0488635	1.198383333	145.0488635	C19826	1,5-Anhydro-4-deoxy-D-glycero-hex-1-en-3-ulose	144.0415875	144.0423	-4.946718943	[M+H]+	0	1	C6H8O4
positive	pos-M146T141	146.0590894	2.342166667	146.0590894	C06559	Deethylatrazine	187.062	187.0625	-2.672903441	[M+H-COCH2]+	1	1	C6H10ClN5	Atrazine degradation; Microbial metabolism in diverse environments
positive	pos-M146T141	146.0590894	2.342166667	146.0590894	C21283	3-Indoleacrylate	187.062	187.0633	-6.949519227	[M+H-COCH2]+	1	1	C11H9NO2
positive	pos-M146T63	146.0803064	1.047875	146.0803064	C02946	4-Acetamidobutanoate	145.0730304	145.0739	-5.994129578	[M+H]+	0	1	C6H11NO3	Arginine and proline metabolism; Metabolic pathways
positive	pos-M146T63	146.0803064	1.047875	146.0803064	C03239	6-Amino-2-oxohexanoate	145.0730304	145.0739	-5.994129578	[M+H]+	0	1	C6H11NO3	Lysine degradation; Tropane, piperidine and pyridine alkaloid biosynthesis; Metabolic pathways
positive	pos-M146T63	146.0803064	1.047875	146.0803064	C03656	(S)-5-Amino-3-oxohexanoic_acid	145.0730304	145.0739	-5.994129578	[M+H]+	0	1	C6H11NO3	Lysine degradation
positive	pos-M146T63	146.0803064	1.047875	146.0803064	C04076	L-2-Aminoadipate_6-semialdehyde	145.0730304	145.0739	-5.994129578	[M+H]+	0	1	C6H11NO3	Lysine biosynthesis; Lysine degradation; Tropane, piperidine and pyridine alkaloid biosynthesis; Biosynthesis of plant secondary metabolites; Biosynthesis of alkaloids derived from ornithine, lysine and nicotinic acid; Metabolic pathways; Biosynthesis of secondary metabolites; Biosynthesis of antibiotics; Biosynthesis of amino acids
positive	pos-M146T63	146.0803064	1.047875	146.0803064	C05825	2-Amino-5-oxohexanoate	145.0730304	145.0739	-5.994129578	[M+H]+	0	1	C6H11NO3	Lysine degradation
positive	pos-M146T63	146.0803064	1.047875	146.0803064	C01125	Dihydro-4,4-dimethyl-2,3-furandione	128.0464834	128.0473	-6.377266487	[M+NH4]+	0	1	C6H8O3
positive	pos-M146T63	146.0803064	1.047875	146.0803064	C06719	Dihydrophloroglucinol	128.0464834	128.0473	-6.377266487	[M+NH4]+	0	1	C6H8O3	Aminobenzoate degradation; Microbial metabolism in diverse environments
positive	pos-M146T63	146.0803064	1.047875	146.0803064	C06761	(4E)-2-Oxohexenoic_acid	128.0464834	128.0473	-6.377266487	[M+NH4]+	0	1	C6H8O3
positive	pos-M146T63	146.0803064	1.047875	146.0803064	C11354	2-Hydroxy-cis-hex-2,4-dienoate	128.0464834	128.0473	-6.377266487	[M+NH4]+	0	1	C6H8O3	Xylene degradation; Steroid degradation; Metabolic pathways; Microbial metabolism in diverse environments; Degradation of aromatic compounds
positive	pos-M146T63	146.0803064	1.047875	146.0803064	C20240	(2Z,4Z)-2-Hydroxyhexa-2,4-dienoate	128.0464834	128.0473	-6.377266487	[M+NH4]+	0	1	C6H8O3
positive	pos-M146T63	146.0803064	1.047875	146.0803064	C20443	5-Hydroxymethylfurfuryl_alcohol	128.0464834	128.0473	-6.377266487	[M+NH4]+	0	1	C6H8O3	Furfural degradation; Microbial metabolism in diverse environments
positive	pos-M146T63	146.0803064	1.047875	146.0803064	C20717	4-Hydroxy-2,5-dimethylfuran-3(2H)-one	128.0464834	128.0473	-6.377266487	[M+NH4]+	0	1	C6H8O3
positive	pos-M146T60	146.1167236	0.992066667	146.1167236	C08487	Ethyl_tiglate	128.0829006	128.0837	-6.24141958	[M+NH4]+	0	1	C7H12O2
positive	pos-M146T60	146.1167236	0.992066667	146.1167236	C09822	Cyclohexane-1-carboxylate	128.0829006	128.0837	-6.24141958	[M+NH4]+	0	1	C7H12O2	Benzoate degradation; Microbial metabolism in diverse environments
positive	pos-M146T60	146.1167236	0.992066667	146.1167236	C10921	Butyl_acrylate	128.0829006	128.0837	-6.24141958	[M+NH4]+	0	1	C7H12O2
positive	pos-M146T60	146.1167236	0.992066667	146.1167236	C10976	1-Oxa-2-oxo-3-methylcycloheptane	128.0829006	128.0837	-6.24141958	[M+NH4]+	0	1	C7H12O2
positive	pos-M146T60	146.1167236	0.992066667	146.1167236	C11950	3-Isopropyl-3-butenoic_acid	128.0829006	128.0837	-6.24141958	[M+NH4]+	0	1	C7H12O2	Limonene and pinene degradation
positive	pos-M146T60	146.1167236	0.992066667	146.1167236	C13714	alpha-EMGBL	128.0829006	128.0837	-6.24141958	[M+NH4]+	0	1	C7H12O2
positive	pos-M146T60	146.1167236	0.992066667	146.1167236	C13717	beta-EMGBL	128.0829006	128.0837	-6.24141958	[M+NH4]+	0	1	C7H12O2
positive	pos-M147T77_2	147.0433152	1.2772	147.0433152	C05851	Coumarin	146.0360392	146.0368	-5.20980535	[M+H]+	0	1	C9H6O2	Phenylpropanoid biosynthesis; Biosynthesis of secondary metabolites
positive	pos-M147T101	147.0431665	1.689266667	147.0431665	C05851	Coumarin	146.0358905	146.0368	-6.227979256	[M+H]+	0	1	C9H6O2	Phenylpropanoid biosynthesis; Biosynthesis of secondary metabolites
positive	pos-M147T50	147.1121202	0.8358	147.1121202	C00047	L-Lysine	146.1048442	146.1055	-4.488693321	[M+H]+	0	1	C6H14N2O2	Lysine biosynthesis; Lysine degradation; Biotin metabolism; Tropane, piperidine and pyridine alkaloid biosynthesis; Aminoacyl-tRNA biosynthesis; Biosynthesis of plant secondary metabolites; Biosynthesis of alkaloids derived from ornithine, lysine and nicotinic acid; Metabolic pathways; Biosynthesis of secondary metabolites; Microbial metabolism in diverse environments; Biosynthesis of antibiotics…
positive	pos-M147T50	147.1121202	0.8358	147.1121202	C00739	D-Lysine	146.1048442	146.1055	-4.488693321	[M+H]+	0	1	C6H14N2O2	Lysine degradation
positive	pos-M147T50	147.1121202	0.8358	147.1121202	C01142	(3S)-3,6-Diaminohexanoate	146.1048442	146.1055	-4.488693321	[M+H]+	0	1	C6H14N2O2	Lysine degradation
positive	pos-M147T50	147.1121202	0.8358	147.1121202	C01186	(3S,5S)-3,5-Diaminohexanoate	146.1048442	146.1055	-4.488693321	[M+H]+	0	1	C6H14N2O2	Lysine degradation
positive	pos-M147T50	147.1121202	0.8358	147.1121202	C05161	2,5-Diaminohexanoate	146.1048442	146.1055	-4.488693321	[M+H]+	0	1	C6H14N2O2	Lysine degradation
positive	pos-M147T50	147.1121202	0.8358	147.1121202	C16440	Lysine	146.1048442	146.1055	-4.488693321	[M+H]+	0	1	C6H14N2O2
positive	pos-M147T50	147.1121202	0.8358	147.1121202	C20277	(2R,3R)-3-Methylornithine	146.1048442	146.1055	-4.488693321	[M+H]+	0	1	C6H14N2O2	Lysine biosynthesis; Microbial metabolism in diverse environments
positive	pos-M147T50	147.1121202	0.8358	147.1121202	C00408	L-Pipecolate	129.0782972	129.079	-5.444904144	[M+NH4]+	0	1	C6H11NO2	Lysine degradation; Tropane, piperidine and pyridine alkaloid biosynthesis; Biosynthesis of plant secondary metabolites; Biosynthesis of alkaloids derived from ornithine, lysine and nicotinic acid; Metabolic pathways; Biosynthesis of secondary metabolites
positive	pos-M147T50	147.1121202	0.8358	147.1121202	C03969	1-Aminocyclopentanecarboxylate	129.0782972	129.079	-5.444904144	[M+NH4]+	0	1	C6H11NO2
positive	pos-M147T50	147.1121202	0.8358	147.1121202	C05936	N4-Acetylaminobutanal	129.0782972	129.079	-5.444904144	[M+NH4]+	0	1	C6H11NO2	Arginine and proline metabolism; Metabolic pathways
positive	pos-M147T50	147.1121202	0.8358	147.1121202	C07500	Vigabatrin	129.0782972	129.079	-5.444904144	[M+NH4]+	0	1	C6H11NO2
positive	pos-M147T50	147.1121202	0.8358	147.1121202	C13696	trans-3-Aminocyclopentane-1-carboxylic_acid	129.0782972	129.079	-5.444904144	[M+NH4]+	0	1	C6H11NO2
positive	pos-M148T56	148.0028701	0.930566667	148.0028701	C00245	Taurine	125.0136521	125.0147	-8.382592223	[M+Na]+	0	1	C2H7NO3S	Primary bile acid biosynthesis; Taurine and hypotaurine metabolism; Sulfur metabolism; Metabolic pathways; ABC transporters; Neuroactive ligand-receptor interaction
positive	pos-M148T76	148.0419435	1.259216667	148.0419435	C01620	Threonate	136.037	136.0372	-1.470186096	[2M+H+Na]2+	1	2	C4H8O5	Ascorbate and aldarate metabolism
positive	pos-M148T57	148.0595996	0.95555	148.0595996	C00025	L-Glutamate	147.0523236	147.0532	-5.959977416	[M+H]+	0	1	C5H9NO4	Arginine biosynthesis; Alanine, aspartate and glutamate metabolism; Arginine and proline metabolism; Carbapenem biosynthesis; Histidine metabolism; Taurine and hypotaurine metabolism; D-Glutamine and D-glutamate metabolism; Glutathione metabolism; Neomycin, kanamycin and gentamicin biosynthesis; Glyoxylate and dicarboxylate metabolism; Butanoate metabolism; C5-Branched dibasic acid metabolism; Po…
positive	pos-M148T57	148.0595996	0.95555	148.0595996	C00217	D-Glutamate	147.0523236	147.0532	-5.959977416	[M+H]+	0	1	C5H9NO4	D-Glutamine and D-glutamate metabolism; Metabolic pathways
positive	pos-M148T57	148.0595996	0.95555	148.0595996	C00302	Glutamate	147.0523236	147.0532	-5.959977416	[M+H]+	0	1	C5H9NO4	Cyanoamino acid metabolism
positive	pos-M148T57	148.0595996	0.95555	148.0595996	C00979	O-Acetyl-L-serine	147.0523236	147.0532	-5.959977416	[M+H]+	0	1	C5H9NO4	Cysteine and methionine metabolism; Zeatin biosynthesis; Sulfur metabolism; Metabolic pathways; Biosynthesis of secondary metabolites; Microbial metabolism in diverse environments; Biosynthesis of antibiotics; Carbon metabolism; Biosynthesis of amino acids; Sulfur relay system
positive	pos-M148T57	148.0595996	0.95555	148.0595996	C03618	L-threo-3-Methylaspartate	147.0523236	147.0532	-5.959977416	[M+H]+	0	1	C5H9NO4	Glyoxylate and dicarboxylate metabolism; C5-Branched dibasic acid metabolism; Metabolic pathways; Carbon metabolism
positive	pos-M148T57	148.0595996	0.95555	148.0595996	C03790	N-(Carboxymethyl)-D-alanine	147.0523236	147.0532	-5.959977416	[M+H]+	0	1	C5H9NO4
positive	pos-M148T57	148.0595996	0.95555	148.0595996	C05574	3-Aminopentanedioate	147.0523236	147.0532	-5.959977416	[M+H]+	0	1	C5H9NO4
positive	pos-M148T57	148.0595996	0.95555	148.0595996	C05938	L-4-Hydroxyglutamate_semialdehyde	147.0523236	147.0532	-5.959977416	[M+H]+	0	1	C5H9NO4	Arginine and proline metabolism
positive	pos-M148T57	148.0595996	0.95555	148.0595996	C05941	2-Oxo-4-hydroxy-5-aminovalerate	147.0523236	147.0532	-5.959977416	[M+H]+	0	1	C5H9NO4	Arginine and proline metabolism
positive	pos-M148T57	148.0595996	0.95555	148.0595996	C12269	N-Methyl-D-aspartic_acid	147.0523236	147.0532	-5.959977416	[M+H]+	0	1	C5H9NO4
positive	pos-M148T57	148.0595996	0.95555	148.0595996	C00433	2,5-Dioxopentanoate	130.0257766	130.0266	-6.332809987	[M+NH4]+	0	1	C5H6O4	Pentose and glucuronate interconversions; Ascorbate and aldarate metabolism; Arginine and proline metabolism; Metabolic pathways
positive	pos-M148T57	148.0595996	0.95555	148.0595996	C00490	Itaconate	130.0257766	130.0266	-6.332809987	[M+NH4]+	0	1	C5H6O4	C5-Branched dibasic acid metabolism
positive	pos-M148T57	148.0595996	0.95555	148.0595996	C01732	Mesaconate	130.0257766	130.0266	-6.332809987	[M+NH4]+	0	1	C5H6O4	Glyoxylate and dicarboxylate metabolism; C5-Branched dibasic acid metabolism; Metabolic pathways; Carbon metabolism
positive	pos-M148T57	148.0595996	0.95555	148.0595996	C02132	Acetylpyruvate	130.0257766	130.0266	-6.332809987	[M+NH4]+	0	1	C5H6O4
positive	pos-M148T57	148.0595996	0.95555	148.0595996	C02214	(E)-Glutaconate	130.0257766	130.0266	-6.332809987	[M+NH4]+	0	1	C5H6O4
positive	pos-M148T57	148.0595996	0.95555	148.0595996	C02226	2-Methylmaleate	130.0257766	130.0266	-6.332809987	[M+NH4]+	0	1	C5H6O4	Valine, leucine and isoleucine biosynthesis; C5-Branched dibasic acid metabolism; Metabolic pathways; 2-Oxocarboxylic acid metabolism
positive	pos-M148T57	148.0595996	0.95555	148.0595996	C02800	4,5-Dioxopentanoate	130.0257766	130.0266	-6.332809987	[M+NH4]+	0	1	C5H6O4	Porphyrin and chlorophyll metabolism
positive	pos-M148T68	148.0959417	1.132066667	148.0959417	C10144	Fagomine	147.0886657	147.0895	-5.671831953	[M+H]+	0	1	C6H13NO3
positive	pos-M148T68	148.0959417	1.132066667	148.0959417	C20310	N-Hydroxy-L-isoleucine	147.0886657	147.0895	-5.671831953	[M+H]+	0	1	C6H13NO3	Cyanoamino acid metabolism; Biosynthesis of secondary metabolites
positive	pos-M148T68	148.0959417	1.132066667	148.0959417	C20802	(4S)-4-Hydroxy-L-isoleucine	147.0886657	147.0895	-5.671831953	[M+H]+	0	1	C6H13NO3
positive	pos-M148T68	148.0959417	1.132066667	148.0959417	C00233	4-Methyl-2-oxopentanoate	130.0621187	130.063	-6.775692749	[M+NH4]+	0	1	C6H10O3	Valine, leucine and isoleucine degradation; Valine, leucine and isoleucine biosynthesis; Glucosinolate biosynthesis; Metabolic pathways; Biosynthesis of secondary metabolites; 2-Oxocarboxylic acid metabolism; Biosynthesis of amino acids
positive	pos-M148T68	148.0959417	1.132066667	148.0959417	C00671	(S)-3-Methyl-2-oxopentanoic_acid	130.0621187	130.063	-6.775692749	[M+NH4]+	0	1	C6H10O3	Valine, leucine and isoleucine degradation; Valine, leucine and isoleucine biosynthesis; Glucosinolate biosynthesis; Metabolic pathways; Biosynthesis of secondary metabolites; Biosynthesis of antibiotics; 2-Oxocarboxylic acid metabolism; Biosynthesis of amino acids
positive	pos-M148T68	148.0959417	1.132066667	148.0959417	C00902	2-Oxohexanoic_acid	130.0621187	130.063	-6.775692749	[M+NH4]+	0	1	C6H10O3
positive	pos-M148T68	148.0959417	1.132066667	148.0959417	C01012	(R)-Pantolactone	130.0621187	130.063	-6.775692749	[M+NH4]+	0	1	C6H10O3
positive	pos-M148T68	148.0959417	1.132066667	148.0959417	C02122	3-Oxohexanoic_acid	130.0621187	130.063	-6.775692749	[M+NH4]+	0	1	C6H10O3
positive	pos-M148T68	148.0959417	1.132066667	148.0959417	C02129	5-Oxohexanoic_acid	130.0621187	130.063	-6.775692749	[M+NH4]+	0	1	C6H10O3
positive	pos-M148T68	148.0959417	1.132066667	148.0959417	C03241	6-Hydroxyhexan-6-olide	130.0621187	130.063	-6.775692749	[M+NH4]+	0	1	C6H10O3	Caprolactam degradation
positive	pos-M148T68	148.0959417	1.132066667	148.0959417	C03465	3-Methyl-2-oxopentanoate	130.0621187	130.063	-6.775692749	[M+NH4]+	0	1	C6H10O3
positive	pos-M148T68	148.0959417	1.132066667	148.0959417	C03467	beta-Ketoisocaproate	130.0621187	130.063	-6.775692749	[M+NH4]+	0	1	C6H10O3
positive	pos-M148T68	148.0959417	1.132066667	148.0959417	C03500	Ethyl_3-oxobutanoate	130.0621187	130.063	-6.775692749	[M+NH4]+	0	1	C6H10O3
positive	pos-M148T68	148.0959417	1.132066667	148.0959417	C06008	(3R)-3-Methyl-2-oxopentanoic_acid	130.0621187	130.063	-6.775692749	[M+NH4]+	0	1	C6H10O3
positive	pos-M148T68	148.0959417	1.132066667	148.0959417	C06102	Adipate_semialdehyde	130.0621187	130.063	-6.775692749	[M+NH4]+	0	1	C6H10O3	Caprolactam degradation; Metabolic pathways; Microbial metabolism in diverse environments; Degradation of aromatic compounds
positive	pos-M148T68	148.0959417	1.132066667	148.0959417	C12314	1-Oxa-2-oxo-3-hydroxycycloheptane	130.0621187	130.063	-6.775692749	[M+NH4]+	0	1	C6H10O3	Microbial metabolism in diverse environments
positive	pos-M148T68	148.0959417	1.132066667	148.0959417	C14530	2-Hydroxyethyl_methacrylate	130.0621187	130.063	-6.775692749	[M+NH4]+	0	1	C6H10O3
positive	pos-M149T163	149.0438591	2.721366667	149.0438591	C00652	D-Arabinono-1,4-lactone	148.0365831	148.0372	-4.167412752	[M+H]+	0	1	C5H8O5
positive	pos-M149T163	149.0438591	2.721366667	149.0438591	C00684	2-Dehydro-3-deoxy-L-arabinonate	148.0365831	148.0372	-4.167412752	[M+H]+	0	1	C5H8O5	Ascorbate and aldarate metabolism; Metabolic pathways
positive	pos-M149T163	149.0438591	2.721366667	149.0438591	C00815	Citramalate	148.0365831	148.0372	-4.167412752	[M+H]+	0	1	C5H8O5
positive	pos-M149T163	149.0438591	2.721366667	149.0438591	C01087	(R)-2-Hydroxyglutarate	148.0365831	148.0372	-4.167412752	[M+H]+	0	1	C5H8O5
positive	pos-M149T163	149.0438591	2.721366667	149.0438591	C01114	L-Arabinono-1,4-lactone	148.0365831	148.0372	-4.167412752	[M+H]+	0	1	C5H8O5	Ascorbate and aldarate metabolism; Metabolic pathways
positive	pos-M149T163	149.0438591	2.721366667	149.0438591	C02266	D-Xylonolactone	148.0365831	148.0372	-4.167412752	[M+H]+	0	1	C5H8O5	Pentose and glucuronate interconversions
positive	pos-M149T163	149.0438591	2.721366667	149.0438591	C02612	(R)-2-Methylmalate	148.0365831	148.0372	-4.167412752	[M+H]+	0	1	C5H8O5	Valine, leucine and isoleucine biosynthesis; C5-Branched dibasic acid metabolism; Metabolic pathways; 2-Oxocarboxylic acid metabolism; Biosynthesis of amino acids
positive	pos-M149T163	149.0438591	2.721366667	149.0438591	C02614	(S)-2-Methylmalate	148.0365831	148.0372	-4.167412752	[M+H]+	0	1	C5H8O5	C5-Branched dibasic acid metabolism; Metabolic pathways
positive	pos-M149T163	149.0438591	2.721366667	149.0438591	C02630	2-Hydroxyglutarate	148.0365831	148.0372	-4.167412752	[M+H]+	0	1	C5H8O5	Butanoate metabolism; C5-Branched dibasic acid metabolism
positive	pos-M149T163	149.0438591	2.721366667	149.0438591	C02753	D-Xylono-1,4-lactone	148.0365831	148.0372	-4.167412752	[M+H]+	0	1	C5H8O5
positive	pos-M149T163	149.0438591	2.721366667	149.0438591	C02994	L-Xylono-1,4-lactone	148.0365831	148.0372	-4.167412752	[M+H]+	0	1	C5H8O5
positive	pos-M149T163	149.0438591	2.721366667	149.0438591	C03196	(S)-2-Hydroxyglutarate	148.0365831	148.0372	-4.167412752	[M+H]+	0	1	C5H8O5
positive	pos-M149T163	149.0438591	2.721366667	149.0438591	C03826	2-Dehydro-3-deoxy-D-xylonate	148.0365831	148.0372	-4.167412752	[M+H]+	0	1	C5H8O5	Pentose and glucuronate interconversions
positive	pos-M149T163	149.0438591	2.721366667	149.0438591	C05405	L-Arabinono-1,5-lactone	148.0365831	148.0372	-4.167412752	[M+H]+	0	1	C5H8O5
positive	pos-M149T163	149.0438591	2.721366667	149.0438591	C06029	L-threo-3-Methylmalate	148.0365831	148.0372	-4.167412752	[M+H]+	0	1	C5H8O5	C5-Branched dibasic acid metabolism
positive	pos-M149T163	149.0438591	2.721366667	149.0438591	C06031	D-threo-3-Methylmalate	148.0365831	148.0372	-4.167412752	[M+H]+	0	1	C5H8O5	C5-Branched dibasic acid metabolism
positive	pos-M149T163	149.0438591	2.721366667	149.0438591	C06032	D-erythro-3-Methylmalate	148.0365831	148.0372	-4.167412752	[M+H]+	0	1	C5H8O5	Valine, leucine and isoleucine biosynthesis; C5-Branched dibasic acid metabolism; Metabolic pathways; 2-Oxocarboxylic acid metabolism; Biosynthesis of amino acids
positive	pos-M149T163	149.0438591	2.721366667	149.0438591	C04051	5-Amino-4-imidazolecarboxyamide	126.0546411	126.0542	3.49903363	[M+Na]+	0	1	C4H6N4O	Purine metabolism
positive	pos-M149T137	149.0590578	2.277166667	149.0590578	C00423	trans-Cinnamate	148.0517818	148.0524	-4.175705831	[M+H]+	0	1	C9H8O2	Ubiquinone and other terpenoid-quinone biosynthesis; Phenylalanine metabolism; Phenylpropanoid biosynthesis; Biosynthesis of plant secondary metabolites; Biosynthesis of plant hormones; Metabolic pathways; Biosynthesis of secondary metabolites; Microbial metabolism in diverse environments; Degradation of aromatic compounds
positive	pos-M149T137	149.0590578	2.277166667	149.0590578	C02274	Dihydrocoumarin	148.0517818	148.0524	-4.175705831	[M+H]+	0	1	C9H8O2	Polycyclic aromatic hydrocarbon degradation; Microbial metabolism in diverse environments
positive	pos-M149T137	149.0590578	2.277166667	149.0590578	C05608	4-Hydroxycinnamyl_aldehyde	148.0517818	148.0524	-4.175705831	[M+H]+	0	1	C9H8O2	Phenylpropanoid biosynthesis; Biosynthesis of phenylpropanoids; Metabolic pathways; Biosynthesis of secondary metabolites
positive	pos-M149T137	149.0590578	2.277166667	149.0590578	C07720	3-Hydroxy-1-indanone	148.0517818	148.0524	-4.175705831	[M+H]+	0	1	C9H8O2	Polycyclic aromatic hydrocarbon degradation; Microbial metabolism in diverse environments
positive	pos-M149T137	149.0590578	2.277166667	149.0590578	C07728	3-Isochromanone	148.0517818	148.0524	-4.175705831	[M+H]+	0	1	C9H8O2	Polycyclic aromatic hydrocarbon degradation; Microbial metabolism in diverse environments
positive	pos-M149T137	149.0590578	2.277166667	149.0590578	C10438	Cinnamic_acid	148.0517818	148.0524	-4.175705831	[M+H]+	0	1	C9H8O2
positive	pos-M149T137	149.0590578	2.277166667	149.0590578	C17268	Pyruvophenone	148.0517818	148.0524	-4.175705831	[M+H]+	0	1	C9H8O2	Phenylalanine metabolism; Biosynthesis of alkaloids derived from shikimate pathway; Metabolic pathways
positive	pos-M149T56	149.080429	0.9342	149.080429	C00418	(R)-Mevalonate	148.073153	148.0736	-3.018759671	[M+H]+	0	1	C6H12O4	Terpenoid backbone biosynthesis; Biosynthesis of plant secondary metabolites; Biosynthesis of terpenoids and steroids; Biosynthesis of plant hormones; Metabolic pathways; Biosynthesis of secondary metabolites; Biosynthesis of antibiotics
positive	pos-M149T56	149.080429	0.9342	149.080429	C00522	(R)-Pantoate	148.073153	148.0736	-3.018759671	[M+H]+	0	1	C6H12O4	Pantothenate and CoA biosynthesis; Metabolic pathways; Biosynthesis of secondary metabolites
positive	pos-M149T56	149.080429	0.9342	149.080429	C02104	(S)-Mevalonate	148.073153	148.0736	-3.018759671	[M+H]+	0	1	C6H12O4
positive	pos-M149T56	149.080429	0.9342	149.080429	C03348	3,6-Dideoxy-L-galactose	148.073153	148.0736	-3.018759671	[M+H]+	0	1	C6H12O4
positive	pos-M149T56	149.080429	0.9342	149.080429	C04104	2,3-Dihydroxy-3-methylpentanoate	148.073153	148.0736	-3.018759671	[M+H]+	0	1	C6H12O4
positive	pos-M149T56	149.080429	0.9342	149.080429	C06007	(R)-2,3-Dihydroxy-3-methylpentanoate	148.073153	148.0736	-3.018759671	[M+H]+	0	1	C6H12O4	Valine, leucine and isoleucine biosynthesis; Metabolic pathways; Biosynthesis of secondary metabolites; Biosynthesis of antibiotics; 2-Oxocarboxylic acid metabolism; Biosynthesis of amino acids
positive	pos-M149T56	149.080429	0.9342	149.080429	C06471	Abequose	148.073153	148.0736	-3.018759671	[M+H]+	0	1	C6H12O4
positive	pos-M149T56	149.080429	0.9342	149.080429	C21045	D-Digitoxose	148.073153	148.0736	-3.018759671	[M+H]+	0	1	C6H12O4
positive	pos-M149T56	149.080429	0.9342	149.080429	C21054	Olivose	148.073153	148.0736	-3.018759671	[M+H]+	0	1	C6H12O4
positive	pos-M149T56	149.080429	0.9342	149.080429	C21055	Paratose	148.073153	148.0736	-3.018759671	[M+H]+	0	1	C6H12O4
positive	pos-M149T56	149.080429	0.9342	149.080429	C21062	Tyvelose	148.073153	148.0736	-3.018759671	[M+H]+	0	1	C6H12O4
positive	pos-M149T222	149.0952762	3.700166667	149.0952762	C06577	4-Isopropylbenzaldehyde	148.0880002	148.0888	-5.400510795	[M+H]+	0	1	C10H12O	Xylene degradation; Microbial metabolism in diverse environments; Degradation of aromatic compounds
positive	pos-M149T222	149.0952762	3.700166667	149.0952762	C10428	Anethole	148.0880002	148.0888	-5.400510795	[M+H]+	0	1	C10H12O	Phenylpropanoid biosynthesis
positive	pos-M149T222	149.0952762	3.700166667	149.0952762	C10452	Estragole	148.0880002	148.0888	-5.400510795	[M+H]+	0	1	C10H12O	Phenylpropanoid biosynthesis
positive	pos-M149T222	149.0952762	3.700166667	149.0952762	C14309	5,6,7,8-Tetrahydro-2-naphthol	148.0880002	148.0888	-5.400510795	[M+H]+	0	1	C10H12O
positive	pos-M149T222	149.0952762	3.700166667	149.0952762	C17965	trans-Lachnophyllol	148.0880002	148.0888	-5.400510795	[M+H]+	0	1	C10H12O
positive	pos-M150T76	150.0574352	1.261558333	150.0574352	C00073	L-Methionine	149.0501592	149.051	-5.641167211	[M+H]+	0	1	C5H11NO2S	Cysteine and methionine metabolism; Glucosinolate biosynthesis; Aminoacyl-tRNA biosynthesis; Biosynthesis of plant secondary metabolites; Biosynthesis of plant hormones; Metabolic pathways; Biosynthesis of secondary metabolites; 2-Oxocarboxylic acid metabolism; Biosynthesis of amino acids; Antifolate resistance; Protein digestion and absorption; Mineral absorption; Central carbon metabolism in ca…
positive	pos-M150T76	150.0574352	1.261558333	150.0574352	C00855	D-Methionine	149.0501592	149.051	-5.641167211	[M+H]+	0	1	C5H11NO2S	ABC transporters
positive	pos-M150T76	150.0574352	1.261558333	150.0574352	C01733	Methionine	149.0501592	149.051	-5.641167211	[M+H]+	0	1	C5H11NO2S
positive	pos-M150T76	150.0574352	1.261558333	150.0574352	C07418	Penicillamine	149.0501592	149.051	-5.641167211	[M+H]+	0	1	C5H11NO2S
positive	pos-M150T76	150.0574352	1.261558333	150.0574352	C11074	THTC	132.0236122	132.0245	-6.724673178	[M+NH4]+	0	1	C5H8O2S
positive	pos-M150T91	150.0576174	1.524066667	150.0576174	C00073	L-Methionine	149.0503414	149.051	-4.418586517	[M+H]+	0	1	C5H11NO2S	Cysteine and methionine metabolism; Glucosinolate biosynthesis; Aminoacyl-tRNA biosynthesis; Biosynthesis of plant secondary metabolites; Biosynthesis of plant hormones; Metabolic pathways; Biosynthesis of secondary metabolites; 2-Oxocarboxylic acid metabolism; Biosynthesis of amino acids; Antifolate resistance; Protein digestion and absorption; Mineral absorption; Central carbon metabolism in ca…
positive	pos-M150T91	150.0576174	1.524066667	150.0576174	C00855	D-Methionine	149.0503414	149.051	-4.418586517	[M+H]+	0	1	C5H11NO2S	ABC transporters
positive	pos-M150T91	150.0576174	1.524066667	150.0576174	C01733	Methionine	149.0503414	149.051	-4.418586517	[M+H]+	0	1	C5H11NO2S
positive	pos-M150T91	150.0576174	1.524066667	150.0576174	C07418	Penicillamine	149.0503414	149.051	-4.418586517	[M+H]+	0	1	C5H11NO2S
positive	pos-M150T91	150.0576174	1.524066667	150.0576174	C11074	THTC	132.0237944	132.0245	-5.344422732	[M+NH4]+	0	1	C5H8O2S
positive	pos-M150T293	150.0885246	4.876033333	150.0885246	C11519	N-Cyclohexylformamide	127.0993066	127.0997	-3.095215937	[M+Na]+	0	1	C7H13NO	Caprolactam degradation; Microbial metabolism in diverse environments
positive	pos-M150T293	150.0885246	4.876033333	150.0885246	C00152	L-Asparagine	132.0547016	132.0535	9.099334611	[M+NH4]+	0	1	C4H8N2O3	Alanine, aspartate and glutamate metabolism; Cyanoamino acid metabolism; Aminoacyl-tRNA biosynthesis; Biosynthesis of plant secondary metabolites; Metabolic pathways; Biosynthesis of secondary metabolites; Biosynthesis of amino acids; Protein digestion and absorption; Mineral absorption; Central carbon metabolism in cancer
positive	pos-M150T293	150.0885246	4.876033333	150.0885246	C01043	N-Carbamoylsarcosine	132.0547016	132.0535	9.099334611	[M+NH4]+	0	1	C4H8N2O3	Arginine and proline metabolism; Metabolic pathways
positive	pos-M150T293	150.0885246	4.876033333	150.0885246	C01905	D-Asparagine	132.0547016	132.0535	9.099334611	[M+NH4]+	0	1	C4H8N2O3
positive	pos-M150T293	150.0885246	4.876033333	150.0885246	C02037	Glycylglycine	132.0547016	132.0535	9.099334611	[M+NH4]+	0	1	C4H8N2O3
positive	pos-M150T293	150.0885246	4.876033333	150.0885246	C02642	3-Ureidopropionate	132.0547016	132.0535	9.099334611	[M+NH4]+	0	1	C4H8N2O3	Pyrimidine metabolism; beta-Alanine metabolism; Pantothenate and CoA biosynthesis; Metabolic pathways
positive	pos-M150T293	150.0885246	4.876033333	150.0885246	C16438	Asparagine	132.0547016	132.0535	9.099334611	[M+NH4]+	0	1	C4H8N2O3
positive	pos-M150T293	150.0885246	4.876033333	150.0885246	C19258	Methylazoxymethanol_acetate	132.0547016	132.0535	9.099334611	[M+NH4]+	0	1	C4H8N2O3
positive	pos-M150T293	150.0885246	4.876033333	150.0885246	C19301	N-Nitroso-N-methylurethane	132.0547016	132.0535	9.099334611	[M+NH4]+	0	1	C4H8N2O3
positive	pos-M150T481	150.0883093	8.024183333	150.0883093	C11519	N-Cyclohexylformamide	127.0990913	127.0997	-4.788937905	[M+Na]+	0	1	C7H13NO	Caprolactam degradation; Microbial metabolism in diverse environments
positive	pos-M150T481	150.0883093	8.024183333	150.0883093	C00152	L-Asparagine	132.0544863	132.0535	7.469150223	[M+NH4]+	0	1	C4H8N2O3	Alanine, aspartate and glutamate metabolism; Cyanoamino acid metabolism; Aminoacyl-tRNA biosynthesis; Biosynthesis of plant secondary metabolites; Metabolic pathways; Biosynthesis of secondary metabolites; Biosynthesis of amino acids; Protein digestion and absorption; Mineral absorption; Central carbon metabolism in cancer
positive	pos-M150T481	150.0883093	8.024183333	150.0883093	C01043	N-Carbamoylsarcosine	132.0544863	132.0535	7.469150223	[M+NH4]+	0	1	C4H8N2O3	Arginine and proline metabolism; Metabolic pathways
positive	pos-M150T481	150.0883093	8.024183333	150.0883093	C01905	D-Asparagine	132.0544863	132.0535	7.469150223	[M+NH4]+	0	1	C4H8N2O3
positive	pos-M150T481	150.0883093	8.024183333	150.0883093	C02037	Glycylglycine	132.0544863	132.0535	7.469150223	[M+NH4]+	0	1	C4H8N2O3
positive	pos-M150T481	150.0883093	8.024183333	150.0883093	C02642	3-Ureidopropionate	132.0544863	132.0535	7.469150223	[M+NH4]+	0	1	C4H8N2O3	Pyrimidine metabolism; beta-Alanine metabolism; Pantothenate and CoA biosynthesis; Metabolic pathways
positive	pos-M150T481	150.0883093	8.024183333	150.0883093	C16438	Asparagine	132.0544863	132.0535	7.469150223	[M+NH4]+	0	1	C4H8N2O3
positive	pos-M150T481	150.0883093	8.024183333	150.0883093	C19258	Methylazoxymethanol_acetate	132.0544863	132.0535	7.469150223	[M+NH4]+	0	1	C4H8N2O3
positive	pos-M150T481	150.0883093	8.024183333	150.0883093	C19301	N-Nitroso-N-methylurethane	132.0544863	132.0535	7.469150223	[M+NH4]+	0	1	C4H8N2O3
positive	pos-M150T484	150.101473	8.06195	150.101473	C01819	Indoleamine	132.06765	132.0687	-7.950417502	[M+NH4]+	0	1	C8H8N2
positive	pos-M151T491	150.9324557	8.1817	150.9324557	C17478	Calcium_oxalate	127.9432377	127.9423	7.329107676	[M+Na]+	0	1	C2O4.
positive	pos-M151T491	150.9324557	8.1817	150.9324557	C11149	Dichloroacetate	127.9432377	127.9432	0.294684618	[M+Na]+	0	1	C2H2Cl2O2	Chloroalkane and chloroalkene degradation; Metabolism of xenobiotics by cytochrome P450; Microbial metabolism in diverse environments; Chemical carcinogenesis
positive	pos-M151T76	151.0604117	1.267716667	151.0604117	C00121	D-Ribose	150.0531357	150.0528	2.237210242	[M+H]+	0	1	C5H10O5	Pentose phosphate pathway; ABC transporters; Bacterial chemotaxis
positive	pos-M151T76	151.0604117	1.267716667	151.0604117	C00181	D-Xylose	150.0531357	150.0528	2.237210242	[M+H]+	0	1	C5H10O5	Pentose and glucuronate interconversions; Amino sugar and nucleotide sugar metabolism; Metabolic pathways; ABC transporters
positive	pos-M151T76	151.0604117	1.267716667	151.0604117	C00216	D-Arabinose	150.0531357	150.0528	2.237210242	[M+H]+	0	1	C5H10O5
positive	pos-M151T76	151.0604117	1.267716667	151.0604117	C00259	L-Arabinose	150.0531357	150.0528	2.237210242	[M+H]+	0	1	C5H10O5	Pentose and glucuronate interconversions; Ascorbate and aldarate metabolism; Amino sugar and nucleotide sugar metabolism; Metabolic pathways; ABC transporters
positive	pos-M151T76	151.0604117	1.267716667	151.0604117	C00309	D-Ribulose	150.0531357	150.0528	2.237210242	[M+H]+	0	1	C5H10O5	Pentose and glucuronate interconversions; Metabolic pathways
positive	pos-M151T76	151.0604117	1.267716667	151.0604117	C00310	D-Xylulose	150.0531357	150.0528	2.237210242	[M+H]+	0	1	C5H10O5	Pentose and glucuronate interconversions; Metabolic pathways
positive	pos-M151T76	151.0604117	1.267716667	151.0604117	C00312	L-Xylulose	150.0531357	150.0528	2.237210242	[M+H]+	0	1	C5H10O5	Pentose and glucuronate interconversions; Metabolic pathways
positive	pos-M151T76	151.0604117	1.267716667	151.0604117	C00476	D-Lyxose	150.0531357	150.0528	2.237210242	[M+H]+	0	1	C5H10O5	Pentose and glucuronate interconversions
positive	pos-M151T76	151.0604117	1.267716667	151.0604117	C00508	L-Ribulose	150.0531357	150.0528	2.237210242	[M+H]+	0	1	C5H10O5	Pentose and glucuronate interconversions; Metabolic pathways
positive	pos-M151T76	151.0604117	1.267716667	151.0604117	C01394	Xylose	150.0531357	150.0528	2.237210242	[M+H]+	0	1	C5H10O5
positive	pos-M151T76	151.0604117	1.267716667	151.0604117	C01488	D-Apiose	150.0531357	150.0528	2.237210242	[M+H]+	0	1	C5H10O5
positive	pos-M151T76	151.0604117	1.267716667	151.0604117	C01508	L-Lyxose	150.0531357	150.0528	2.237210242	[M+H]+	0	1	C5H10O5	Pentose and glucuronate interconversions
positive	pos-M151T76	151.0604117	1.267716667	151.0604117	C01510	L-Xylose	150.0531357	150.0528	2.237210242	[M+H]+	0	1	C5H10O5
positive	pos-M151T76	151.0604117	1.267716667	151.0604117	C02096	beta-D-Xylose	150.0531357	150.0528	2.237210242	[M+H]+	0	1	C5H10O5
positive	pos-M151T76	151.0604117	1.267716667	151.0604117	C02204	alpha-D-Lyxose	150.0531357	150.0528	2.237210242	[M+H]+	0	1	C5H10O5
positive	pos-M151T76	151.0604117	1.267716667	151.0604117	C02205	alpha-D-Xylose	150.0531357	150.0528	2.237210242	[M+H]+	0	1	C5H10O5
positive	pos-M151T76	151.0604117	1.267716667	151.0604117	C02479	beta-L-Arabinose	150.0531357	150.0528	2.237210242	[M+H]+	0	1	C5H10O5
positive	pos-M151T76	151.0604117	1.267716667	151.0604117	C02604	alpha-L-Arabinose	150.0531357	150.0528	2.237210242	[M+H]+	0	1	C5H10O5
positive	pos-M151T76	151.0604117	1.267716667	151.0604117	C05052	Ribulose	150.0531357	150.0528	2.237210242	[M+H]+	0	1	C5H10O5
positive	pos-M151T76	151.0604117	1.267716667	151.0604117	C06115	L-Arabinofuranose	150.0531357	150.0528	2.237210242	[M+H]+	0	1	C5H10O5
positive	pos-M151T76	151.0604117	1.267716667	151.0604117	C08346	beta-D-Apiose	150.0531357	150.0528	2.237210242	[M+H]+	0	1	C5H10O5
positive	pos-M151T76	151.0604117	1.267716667	151.0604117	C08353	beta-D-Ribopyranose	150.0531357	150.0528	2.237210242	[M+H]+	0	1	C5H10O5
positive	pos-M151T76	151.0604117	1.267716667	151.0604117	C08354	alpha-D-Ribulose	150.0531357	150.0528	2.237210242	[M+H]+	0	1	C5H10O5
positive	pos-M151T76	151.0604117	1.267716667	151.0604117	C11476	L-Arabinose	150.0531357	150.0528	2.237210242	[M+H]+	0	1	C5H10O5
positive	pos-M151T76	151.0604117	1.267716667	151.0604117	C16639	beta-D-Ribofuranose	150.0531357	150.0528	2.237210242	[M+H]+	0	1	C5H10O5
positive	pos-M151T76	151.0604117	1.267716667	151.0604117	C20569	beta-L-Arabinofuranose	150.0531357	150.0528	2.237210242	[M+H]+	0	1	C5H10O5
positive	pos-M151T76	151.0604117	1.267716667	151.0604117	C21040	Apiose	150.0531357	150.0528	2.237210242	[M+H]+	0	1	C5H10O5
positive	pos-M151T76	151.0604117	1.267716667	151.0604117	C21057	D-Ribose	150.0531357	150.0528	2.237210242	[M+H]+	0	1	C5H10O5
positive	pos-M151T76	151.0604117	1.267716667	151.0604117	C21067	D-Arabinofuranose	150.0531357	150.0528	2.237210242	[M+H]+	0	1	C5H10O5
positive	pos-M151T76	151.0604117	1.267716667	151.0604117	C21382	R-THMF	150.0531357	150.0528	2.237210242	[M+H]+	0	1	C5H10O5	Quorum sensing; Biofilm formation - Escherichia coli
positive	pos-M151T76	151.0604117	1.267716667	151.0604117	C08373	Dipropyl_disulfide	150.0531357	150.0537	-3.760655945	[M+H]+	0	1	C6H14S2
positive	pos-M151T181	151.0743288	3.015216667	151.0743288	C01963	Tolylacetate	150.0670528	150.0681	-6.978372465	[M+H]+	0	1	C9H10O2
positive	pos-M151T181	151.0743288	3.015216667	151.0743288	C02646	4-Coumaryl_alcohol	150.0670528	150.0681	-6.978372465	[M+H]+	0	1	C9H10O2	Phenylpropanoid biosynthesis; Biosynthesis of phenylpropanoids; Metabolic pathways; Biosynthesis of secondary metabolites
positive	pos-M151T181	151.0743288	3.015216667	151.0743288	C05629	Phenylpropanoate	150.0670528	150.0681	-6.978372465	[M+H]+	0	1	C9H10O2	Phenylalanine metabolism; Microbial metabolism in diverse environments; Degradation of aromatic compounds
positive	pos-M151T181	151.0743288	3.015216667	151.0743288	C13342	p-Hydroxypropiophenone	150.0670528	150.0681	-6.978372465	[M+H]+	0	1	C9H10O2
positive	pos-M151T181	151.0743288	3.015216667	151.0743288	C15513	Benzyl_acetate	150.0670528	150.0681	-6.978372465	[M+H]+	0	1	C9H10O2
positive	pos-M151T181	151.0743288	3.015216667	151.0743288	C16706	4-Hydroxydihydrocinnamaldehyde	150.0670528	150.0681	-6.978372465	[M+H]+	0	1	C9H10O2	Isoquinoline alkaloid biosynthesis; Biosynthesis of alkaloids derived from shikimate pathway
positive	pos-M151T181	151.0743288	3.015216667	151.0743288	C17883	4-Vinylguaiacol	150.0670528	150.0681	-6.978372465	[M+H]+	0	1	C9H10O2
positive	pos-M151T181	151.0743288	3.015216667	151.0743288	C19291	Phenyl_glycidyl_ether	150.0670528	150.0681	-6.978372465	[M+H]+	0	1	C9H10O2
positive	pos-M151T181	151.0743288	3.015216667	151.0743288	C20697	(2E,4E,6E)-4-Methylocta-2,4,6-trienedial	150.0670528	150.0681	-6.978372465	[M+H]+	0	1	C9H10O2
positive	pos-M152T50	152.0809869	0.8375	152.0809869	C19498	Phenicarbazide	151.0737109	151.0746	-5.885089956	[M+H]+	0	1	C7H9N3O
positive	pos-M152T72	152.0811251	1.208116667	152.0811251	C19498	Phenicarbazide	151.0738491	151.0746	-4.970269595	[M+H]+	0	1	C7H9N3O
positive	pos-M152T149	152.1062595	2.489983333	152.1062595	C02343	(+)-Norephedrine	151.0989835	151.0997	-4.741672055	[M+H]+	0	1	C9H13NO
positive	pos-M152T149	152.1062595	2.489983333	152.1062595	C02442	N-Methyltyramine	151.0989835	151.0997	-4.741672055	[M+H]+	0	1	C9H13NO	Tyrosine metabolism
positive	pos-M152T149	152.1062595	2.489983333	152.1062595	C03711	N-Methylphenylethanolamine	151.0989835	151.0997	-4.741672055	[M+H]+	0	1	C9H13NO
positive	pos-M152T149	152.1062595	2.489983333	152.1062595	C07911	Phenylpropanolamine	151.0989835	151.0997	-4.741672055	[M+H]+	0	1	C9H13NO
positive	pos-M152T149	152.1062595	2.489983333	152.1062595	C08300	D-Cathine	151.0989835	151.0997	-4.741672055	[M+H]+	0	1	C9H13NO	Phenylalanine metabolism; Biosynthesis of alkaloids derived from shikimate pathway; Metabolic pathways
positive	pos-M152T149	152.1062595	2.489983333	152.1062595	C10158	Mearsine	151.0989835	151.0997	-4.741672055	[M+H]+	0	1	C9H13NO
positive	pos-M152T149	152.1062595	2.489983333	152.1062595	C11776	alpha-Methyl-m-tyramine	151.0989835	151.0997	-4.741672055	[M+H]+	0	1	C9H13NO
positive	pos-M152T149	152.1062595	2.489983333	152.1062595	C16719	(-)-Norephedrine	151.0989835	151.0997	-4.741672055	[M+H]+	0	1	C9H13NO	Phenylalanine metabolism; Biosynthesis of alkaloids derived from shikimate pathway; Metabolic pathways
positive	pos-M152T149	152.1062595	2.489983333	152.1062595	C01710	Indan-1-ol	134.0724365	134.0732	-5.694391012	[M+NH4]+	0	1	C9H10O
positive	pos-M152T149	152.1062595	2.489983333	152.1062595	C02394	Cinnamyl_alcohol	134.0724365	134.0732	-5.694391012	[M+NH4]+	0	1	C9H10O	Biosynthesis of plant secondary metabolites; Biosynthesis of secondary metabolites
positive	pos-M152T149	152.1062595	2.489983333	152.1062595	C15512	Phenylacetone	134.0724365	134.0732	-5.694391012	[M+NH4]+	0	1	C9H10O
positive	pos-M152T149	152.1062595	2.489983333	152.1062595	C16930	Chavicol	134.0724365	134.0732	-5.694391012	[M+NH4]+	0	1	C9H10O	Phenylpropanoid biosynthesis
positive	pos-M152T149	152.1062595	2.489983333	152.1062595	C20464	Isochavicol	134.0724365	134.0732	-5.694391012	[M+NH4]+	0	1	C9H10O	Phenylpropanoid biosynthesis
positive	pos-M152T292	152.106221	4.861816667	152.106221	C02343	(+)-Norephedrine	151.098945	151.0997	-4.996559729	[M+H]+	0	1	C9H13NO
positive	pos-M152T292	152.106221	4.861816667	152.106221	C02442	N-Methyltyramine	151.098945	151.0997	-4.996559729	[M+H]+	0	1	C9H13NO	Tyrosine metabolism
positive	pos-M152T292	152.106221	4.861816667	152.106221	C03711	N-Methylphenylethanolamine	151.098945	151.0997	-4.996559729	[M+H]+	0	1	C9H13NO
positive	pos-M152T292	152.106221	4.861816667	152.106221	C07911	Phenylpropanolamine	151.098945	151.0997	-4.996559729	[M+H]+	0	1	C9H13NO
positive	pos-M152T292	152.106221	4.861816667	152.106221	C08300	D-Cathine	151.098945	151.0997	-4.996559729	[M+H]+	0	1	C9H13NO	Phenylalanine metabolism; Biosynthesis of alkaloids derived from shikimate pathway; Metabolic pathways
positive	pos-M152T292	152.106221	4.861816667	152.106221	C10158	Mearsine	151.098945	151.0997	-4.996559729	[M+H]+	0	1	C9H13NO
positive	pos-M152T292	152.106221	4.861816667	152.106221	C11776	alpha-Methyl-m-tyramine	151.098945	151.0997	-4.996559729	[M+H]+	0	1	C9H13NO
positive	pos-M152T292	152.106221	4.861816667	152.106221	C16719	(-)-Norephedrine	151.098945	151.0997	-4.996559729	[M+H]+	0	1	C9H13NO	Phenylalanine metabolism; Biosynthesis of alkaloids derived from shikimate pathway; Metabolic pathways
positive	pos-M152T292	152.106221	4.861816667	152.106221	C01710	Indan-1-ol	134.072398	134.0732	-5.981647906	[M+NH4]+	0	1	C9H10O
positive	pos-M152T292	152.106221	4.861816667	152.106221	C02394	Cinnamyl_alcohol	134.072398	134.0732	-5.981647906	[M+NH4]+	0	1	C9H10O	Biosynthesis of plant secondary metabolites; Biosynthesis of secondary metabolites
positive	pos-M152T292	152.106221	4.861816667	152.106221	C15512	Phenylacetone	134.072398	134.0732	-5.981647906	[M+NH4]+	0	1	C9H10O
positive	pos-M152T292	152.106221	4.861816667	152.106221	C16930	Chavicol	134.072398	134.0732	-5.981647906	[M+NH4]+	0	1	C9H10O	Phenylpropanoid biosynthesis
positive	pos-M152T292	152.106221	4.861816667	152.106221	C20464	Isochavicol	134.072398	134.0732	-5.981647906	[M+NH4]+	0	1	C9H10O	Phenylpropanoid biosynthesis
positive	pos-M153T489	152.9462388	8.154083333	152.9462388	C18586	Calcium_formate	129.9570208	129.9579	-6.765612779	[M+Na]+	0	1	(CHO2)2.
positive	pos-M153T47	153.0321253	0.783	153.0321253	C16483	4-Fluorocyclohexadiene-cis,cis-1,2-diol	130.0429073	130.043	-0.712627539	[M+Na]+	0	1	C6H7FO2	Fluorobenzoate degradation; Microbial metabolism in diverse environments; Degradation of aromatic compounds
positive	pos-M153T47	153.0321253	0.783	153.0321253	C16484	1-Fluorocyclohexadiene-cis,cis-1,2-diol	130.0429073	130.043	-0.712627539	[M+Na]+	0	1	C6H7FO2	Fluorobenzoate degradation; Microbial metabolism in diverse environments
positive	pos-M153T47	153.0321253	0.783	153.0321253	C01147	2-Hydroxycyclohexan-1-one	114.0689673	114.0681	7.603596247	[M+K]+	0	1	C6H10O2	Caprolactam degradation; Microbial metabolism in diverse environments
positive	pos-M153T47	153.0321253	0.783	153.0321253	C01880	epsilon-Caprolactone	114.0689673	114.0681	7.603596247	[M+K]+	0	1	C6H10O2	Caprolactam degradation; Microbial metabolism in diverse environments; Degradation of aromatic compounds
positive	pos-M153T47	153.0321253	0.783	153.0321253	C03228	3-Hydroxycyclohexanone	114.0689673	114.0681	7.603596247	[M+K]+	0	1	C6H10O2
positive	pos-M153T76	153.0402401	1.27305	153.0402401	C00385	Xanthine	152.0329641	152.0334	-2.867249177	[M+H]+	0	1	C5H4N4O2	Purine metabolism; Caffeine metabolism; Biosynthesis of plant secondary metabolites; Biosynthesis of alkaloids derived from histidine and purine; Metabolic pathways; Biosynthesis of secondary metabolites; Microbial metabolism in diverse environments
positive	pos-M153T76	153.0402401	1.27305	153.0402401	C07599	Alloxanthine	152.0329641	152.0334	-2.867249177	[M+H]+	0	1	C5H4N4O2
positive	pos-M153T96	153.0402781	1.607108333	153.0402781	C00385	Xanthine	152.0330021	152.0334	-2.616987662	[M+H]+	0	1	C5H4N4O2	Purine metabolism; Caffeine metabolism; Biosynthesis of plant secondary metabolites; Biosynthesis of alkaloids derived from histidine and purine; Metabolic pathways; Biosynthesis of secondary metabolites; Microbial metabolism in diverse environments
positive	pos-M153T96	153.0402781	1.607108333	153.0402781	C07599	Alloxanthine	152.0330021	152.0334	-2.616987662	[M+H]+	0	1	C5H4N4O2
positive	pos-M153T129	153.0399109	2.154616667	153.0399109	C00385	Xanthine	152.0326349	152.0334	-5.032744068	[M+H]+	0	1	C5H4N4O2	Purine metabolism; Caffeine metabolism; Biosynthesis of plant secondary metabolites; Biosynthesis of alkaloids derived from histidine and purine; Metabolic pathways; Biosynthesis of secondary metabolites; Microbial metabolism in diverse environments
positive	pos-M153T129	153.0399109	2.154616667	153.0399109	C07599	Alloxanthine	152.0326349	152.0334	-5.032744068	[M+H]+	0	1	C5H4N4O2
positive	pos-M153T292	153.0901766	4.869525	153.0901766	C01014	3-Isopropylcatechol	152.0829006	152.0837	-5.256540977	[M+H]+	0	1	C9H12O2
positive	pos-M153T265	153.0902048	4.411366667	153.0902048	C01014	3-Isopropylcatechol	152.083	152.0837	-4.602728629	[M+H]+	1	1	C9H12O2
positive	pos-M153T395	153.0902201	6.591616667	153.0902201	C01014	3-Isopropylcatechol	152.0829441	152.0837	-4.970517504	[M+H]+	0	1	C9H12O2
positive	pos-M153T367	153.0902557	6.114616667	153.0902557	C01014	3-Isopropylcatechol	152.0829797	152.0837	-4.735885897	[M+H]+	0	1	C9H12O2
positive	pos-M153T474	153.0902203	7.892566667	153.0902203	C01014	3-Isopropylcatechol	152.0829443	152.0837	-4.969036274	[M+H]+	0	1	C9H12O2
positive	pos-M153T441	153.0902751	7.356566667	153.0902751	C01014	3-Isopropylcatechol	152.0829991	152.0837	-4.608338987	[M+H]+	0	1	C9H12O2
positive	pos-M153T348	153.0901624	5.79675	153.0901624	C01014	3-Isopropylcatechol	152.0828864	152.0837	-5.349677921	[M+H]+	0	1	C9H12O2
positive	pos-M153T238	153.090029	3.974433333	153.090029	C01014	3-Isopropylcatechol	152.082753	152.0837	-6.226535644	[M+H]+	0	1	C9H12O2
positive	pos-M153T419	153.0901949	6.9899	153.0901949	C01014	3-Isopropylcatechol	152.0829189	152.0837	-5.1359332	[M+H]+	0	1	C9H12O2
positive	pos-M153T291	153.1099622	4.857341667	153.1099622	C00179	Agmatine	130.1207442	130.1218	-8.113782279	[M+Na]+	0	1	C5H14N4	Arginine and proline metabolism; Metabolic pathways
positive	pos-M153T171	153.1265605	2.848791667	153.1265605	C00808	(+)-Camphor	152.1192845	152.1201	-5.36059244	[M+H]+	0	1	C10H16O	Inflammatory mediator regulation of TRP channels
positive	pos-M153T171	153.1265605	2.848791667	153.1265605	C00809	(-)-Camphor	152.1192845	152.1201	-5.36059244	[M+H]+	0	1	C10H16O	Inflammatory mediator regulation of TRP channels
positive	pos-M153T171	153.1265605	2.848791667	153.1265605	C00964	(-)-trans-Carveol	152.1192845	152.1201	-5.36059244	[M+H]+	0	1	C10H16O	Monoterpenoid biosynthesis; Limonene and pinene degradation; Biosynthesis of secondary metabolites
positive	pos-M153T171	153.1265605	2.848791667	153.1265605	C01123	(-)-trans-Isopiperitenol	152.1192845	152.1201	-5.36059244	[M+H]+	0	1	C10H16O	Monoterpenoid biosynthesis; Biosynthesis of secondary metabolites
positive	pos-M153T171	153.1265605	2.848791667	153.1265605	C01499	Geranial	152.1192845	152.1201	-5.36059244	[M+H]+	0	1	C10H16O	Geraniol degradation; Biosynthesis of terpenoids and steroids; Biosynthesis of secondary metabolites; Biosynthesis of antibiotics
positive	pos-M153T171	153.1265605	2.848791667	153.1265605	C02213	(+)-cis-Sabinol	152.1192845	152.1201	-5.36059244	[M+H]+	0	1	C10H16O
positive	pos-M153T171	153.1265605	2.848791667	153.1265605	C02452	Perillyl_alcohol	152.1192845	152.1201	-5.36059244	[M+H]+	0	1	C10H16O	Monoterpenoid biosynthesis; Limonene and pinene degradation; Biosynthesis of secondary metabolites
positive	pos-M153T171	153.1265605	2.848791667	153.1265605	C02759	alpha-Pinene-oxide	152.1192845	152.1201	-5.36059244	[M+H]+	0	1	C10H16O	Limonene and pinene degradation
positive	pos-M153T171	153.1265605	2.848791667	153.1265605	C04435	(Z)-2-Methyl-5-isopropylhexa-2,5-dienal	152.1192845	152.1201	-5.36059244	[M+H]+	0	1	C10H16O	Limonene and pinene degradation
positive	pos-M153T171	153.1265605	2.848791667	153.1265605	C07271	Limonene-1,2-epoxide	152.1192845	152.1201	-5.36059244	[M+H]+	0	1	C10H16O	Limonene and pinene degradation
positive	pos-M153T171	153.1265605	2.848791667	153.1265605	C09847	cis-Citral	152.1192845	152.1201	-5.36059244	[M+H]+	0	1	C10H16O	Geraniol degradation; Biosynthesis of terpenoids and steroids; Biosynthesis of secondary metabolites
positive	pos-M153T171	153.1265605	2.848791667	153.1265605	C09859	Fenchone	152.1192845	152.1201	-5.36059244	[M+H]+	0	1	C10H16O
positive	pos-M153T171	153.1265605	2.848791667	153.1265605	C09885	(+)-Piperitone	152.1192845	152.1201	-5.36059244	[M+H]+	0	1	C10H16O
positive	pos-M153T171	153.1265605	2.848791667	153.1265605	C09893	Pulegone	152.1192845	152.1201	-5.36059244	[M+H]+	0	1	C10H16O	Monoterpenoid biosynthesis; Biosynthesis of secondary metabolites
positive	pos-M153T171	153.1265605	2.848791667	153.1265605	C09906	Thujone	152.1192845	152.1201	-5.36059244	[M+H]+	0	1	C10H16O
positive	pos-M153T171	153.1265605	2.848791667	153.1265605	C11387	(1S,4R)-(+)-Fenchone	152.1192845	152.1201	-5.36059244	[M+H]+	0	1	C10H16O
positive	pos-M153T171	153.1265605	2.848791667	153.1265605	C11395	(4R,6R)-cis-Carveol	152.1192845	152.1201	-5.36059244	[M+H]+	0	1	C10H16O	Limonene and pinene degradation
positive	pos-M153T171	153.1265605	2.848791667	153.1265605	C11398	(1R,4R)-Dihydrocarvone	152.1192845	152.1201	-5.36059244	[M+H]+	0	1	C10H16O	Limonene and pinene degradation; Degradation of aromatic compounds
positive	pos-M153T171	153.1265605	2.848791667	153.1265605	C11401	(1S,4R)-Iso-dihydrocarvone	152.1192845	152.1201	-5.36059244	[M+H]+	0	1	C10H16O	Limonene and pinene degradation
positive	pos-M153T171	153.1265605	2.848791667	153.1265605	C11408	(4S,6S)-cis-Carveol	152.1192845	152.1201	-5.36059244	[M+H]+	0	1	C10H16O	Limonene and pinene degradation
positive	pos-M153T171	153.1265605	2.848791667	153.1265605	C11409	(+)-trans-Carveol	152.1192845	152.1201	-5.36059244	[M+H]+	0	1	C10H16O	Monoterpenoid biosynthesis; Limonene and pinene degradation; Biosynthesis of secondary metabolites
positive	pos-M153T171	153.1265605	2.848791667	153.1265605	C11412	(1R,4S)-Iso-dihydrocarvone	152.1192845	152.1201	-5.36059244	[M+H]+	0	1	C10H16O	Limonene and pinene degradation
positive	pos-M153T171	153.1265605	2.848791667	153.1265605	C11415	(1S,4S)-Dihydrocarvone	152.1192845	152.1201	-5.36059244	[M+H]+	0	1	C10H16O	Limonene and pinene degradation
positive	pos-M153T171	153.1265605	2.848791667	153.1265605	C11938	Myrtenol	152.1192845	152.1201	-5.36059244	[M+H]+	0	1	C10H16O	Limonene and pinene degradation
positive	pos-M153T171	153.1265605	2.848791667	153.1265605	C11941	Pinocarveol	152.1192845	152.1201	-5.36059244	[M+H]+	0	1	C10H16O	Limonene and pinene degradation
positive	pos-M153T171	153.1265605	2.848791667	153.1265605	C11942	trans-2-Methyl-5-isopropylhexa-2,5-dienal	152.1192845	152.1201	-5.36059244	[M+H]+	0	1	C10H16O	Limonene and pinene degradation
positive	pos-M153T171	153.1265605	2.848791667	153.1265605	C11951	(+)-cis-Isopulegone	152.1192845	152.1201	-5.36059244	[M+H]+	0	1	C10H16O	Monoterpenoid biosynthesis; Biosynthesis of secondary metabolites
positive	pos-M153T171	153.1265605	2.848791667	153.1265605	C17623	(-)-Pulegone	152.1192845	152.1201	-5.36059244	[M+H]+	0	1	C10H16O
positive	pos-M153T171	153.1265605	2.848791667	153.1265605	C18018	p-Menth-8-en-2-one	152.1192845	152.1201	-5.36059244	[M+H]+	0	1	C10H16O
positive	pos-M153T171	153.1265605	2.848791667	153.1265605	C18369	dl-Camphor	152.1192845	152.1201	-5.36059244	[M+H]+	0	1	C10H16O
positive	pos-M153T171	153.1265605	2.848791667	153.1265605	C19081	(4S)-Limonene-1,2-epoxide	152.1192845	152.1201	-5.36059244	[M+H]+	0	1	C10H16O	Limonene and pinene degradation
positive	pos-M153T171	153.1265605	2.848791667	153.1265605	C20260	(+)-Thujan-3-one	152.1192845	152.1201	-5.36059244	[M+H]+	0	1	C10H16O
positive	pos-M153T171	153.1265605	2.848791667	153.1265605	C20425	beta-Cyclocitral	152.1192845	152.1201	-5.36059244	[M+H]+	0	1	C10H16O
positive	pos-M153T171	153.1265605	2.848791667	153.1265605	C20943	(R)-Ipsdienol	152.1192845	152.1201	-5.36059244	[M+H]+	0	1	C10H16O	Monoterpenoid biosynthesis; Biosynthesis of secondary metabolites
positive	pos-M154T81	154.0578185	1.34655	154.0578185	C00300	Creatine	131.0686005	131.0695	-6.862490259	[M+Na]+	0	1	C4H9N3O2	Glycine, serine and threonine metabolism; Arginine and proline metabolism; Metabolic pathways
positive	pos-M154T81	154.0578185	1.34655	154.0578185	C03065	3-Guanidinopropanoate	131.0686005	131.0695	-6.862490259	[M+Na]+	0	1	C4H9N3O2
positive	pos-M154T114	154.0830408	1.907225	154.0830408	C00123	L-Leucine	131.0938228	131.0946	-5.928353807	[M+Na]+	0	1	C6H13NO2	Valine, leucine and isoleucine degradation; Valine, leucine and isoleucine biosynthesis; Glucosinolate biosynthesis; Aminoacyl-tRNA biosynthesis; Biosynthesis of plant secondary metabolites; Biosynthesis of alkaloids derived from histidine and purine; Metabolic pathways; Biosynthesis of secondary metabolites; 2-Oxocarboxylic acid metabolism; Biosynthesis of amino acids; ABC transporters; mTOR sig…
positive	pos-M154T114	154.0830408	1.907225	154.0830408	C00407	L-Isoleucine	131.0938228	131.0946	-5.928353807	[M+Na]+	0	1	C6H13NO2	Valine, leucine and isoleucine degradation; Valine, leucine and isoleucine biosynthesis; Cyanoamino acid metabolism; Tropane, piperidine and pyridine alkaloid biosynthesis; Glucosinolate biosynthesis; Aminoacyl-tRNA biosynthesis; Biosynthesis of plant secondary metabolites; Biosynthesis of alkaloids derived from ornithine, lysine and nicotinic acid; Metabolic pathways; Biosynthesis of secondary m…
positive	pos-M154T114	154.0830408	1.907225	154.0830408	C01570	D-Leucine	131.0938228	131.0946	-5.928353807	[M+Na]+	0	1	C6H13NO2
positive	pos-M154T114	154.0830408	1.907225	154.0830408	C01933	L-Norleucine	131.0938228	131.0946	-5.928353807	[M+Na]+	0	1	C6H13NO2
positive	pos-M154T114	154.0830408	1.907225	154.0830408	C02378	6-Aminohexanoate	131.0938228	131.0946	-5.928353807	[M+Na]+	0	1	C6H13NO2	Caprolactam degradation; Metabolic pathways; Microbial metabolism in diverse environments
positive	pos-M154T114	154.0830408	1.907225	154.0830408	C02486	(3R)-beta-Leucine	131.0938228	131.0946	-5.928353807	[M+Na]+	0	1	C6H13NO2
positive	pos-M154T114	154.0830408	1.907225	154.0830408	C06418	D-Isoleucine	131.0938228	131.0946	-5.928353807	[M+Na]+	0	1	C6H13NO2
positive	pos-M154T114	154.0830408	1.907225	154.0830408	C08263	beta-Alaninebetaine	131.0938228	131.0946	-5.928353807	[M+Na]+	0	1	C6H13NO2
positive	pos-M154T114	154.0830408	1.907225	154.0830408	C16434	Isoleucine	131.0938228	131.0946	-5.928353807	[M+Na]+	0	1	C6H13NO2
positive	pos-M154T114	154.0830408	1.907225	154.0830408	C16439	Leucine	131.0938228	131.0946	-5.928353807	[M+Na]+	0	1	C6H13NO2
positive	pos-M154T114	154.0830408	1.907225	154.0830408	C16647	N,N-Diethylglycine	131.0938228	131.0946	-5.928353807	[M+Na]+	0	1	C6H13NO2
positive	pos-M154T114	154.0830408	1.907225	154.0830408	C21092	D-allo-Isoleucine	131.0938228	131.0946	-5.928353807	[M+Na]+	0	1	C6H13NO2
positive	pos-M154T114	154.0830408	1.907225	154.0830408	C21096	L-allo-Isoleucine	131.0938228	131.0946	-5.928353807	[M+Na]+	0	1	C6H13NO2
positive	pos-M154T85	154.0830795	1.422833333	154.0830795	C00123	L-Leucine	131.0938615	131.0946	-5.633056678	[M+Na]+	0	1	C6H13NO2	Valine, leucine and isoleucine degradation; Valine, leucine and isoleucine biosynthesis; Glucosinolate biosynthesis; Aminoacyl-tRNA biosynthesis; Biosynthesis of plant secondary metabolites; Biosynthesis of alkaloids derived from histidine and purine; Metabolic pathways; Biosynthesis of secondary metabolites; 2-Oxocarboxylic acid metabolism; Biosynthesis of amino acids; ABC transporters; mTOR sig…
positive	pos-M154T85	154.0830795	1.422833333	154.0830795	C00407	L-Isoleucine	131.0938615	131.0946	-5.633056678	[M+Na]+	0	1	C6H13NO2	Valine, leucine and isoleucine degradation; Valine, leucine and isoleucine biosynthesis; Cyanoamino acid metabolism; Tropane, piperidine and pyridine alkaloid biosynthesis; Glucosinolate biosynthesis; Aminoacyl-tRNA biosynthesis; Biosynthesis of plant secondary metabolites; Biosynthesis of alkaloids derived from ornithine, lysine and nicotinic acid; Metabolic pathways; Biosynthesis of secondary m…
positive	pos-M154T85	154.0830795	1.422833333	154.0830795	C01570	D-Leucine	131.0938615	131.0946	-5.633056678	[M+Na]+	0	1	C6H13NO2
positive	pos-M154T85	154.0830795	1.422833333	154.0830795	C01933	L-Norleucine	131.0938615	131.0946	-5.633056678	[M+Na]+	0	1	C6H13NO2
positive	pos-M154T85	154.0830795	1.422833333	154.0830795	C02378	6-Aminohexanoate	131.0938615	131.0946	-5.633056678	[M+Na]+	0	1	C6H13NO2	Caprolactam degradation; Metabolic pathways; Microbial metabolism in diverse environments
positive	pos-M154T85	154.0830795	1.422833333	154.0830795	C02486	(3R)-beta-Leucine	131.0938615	131.0946	-5.633056678	[M+Na]+	0	1	C6H13NO2
positive	pos-M154T85	154.0830795	1.422833333	154.0830795	C06418	D-Isoleucine	131.0938615	131.0946	-5.633056678	[M+Na]+	0	1	C6H13NO2
positive	pos-M154T85	154.0830795	1.422833333	154.0830795	C08263	beta-Alaninebetaine	131.0938615	131.0946	-5.633056678	[M+Na]+	0	1	C6H13NO2
positive	pos-M154T85	154.0830795	1.422833333	154.0830795	C16434	Isoleucine	131.0938615	131.0946	-5.633056678	[M+Na]+	0	1	C6H13NO2
positive	pos-M154T85	154.0830795	1.422833333	154.0830795	C16439	Leucine	131.0938615	131.0946	-5.633056678	[M+Na]+	0	1	C6H13NO2
positive	pos-M154T85	154.0830795	1.422833333	154.0830795	C16647	N,N-Diethylglycine	131.0938615	131.0946	-5.633056678	[M+Na]+	0	1	C6H13NO2
positive	pos-M154T85	154.0830795	1.422833333	154.0830795	C21092	D-allo-Isoleucine	131.0938615	131.0946	-5.633056678	[M+Na]+	0	1	C6H13NO2
positive	pos-M154T85	154.0830795	1.422833333	154.0830795	C21096	L-allo-Isoleucine	131.0938615	131.0946	-5.633056678	[M+Na]+	0	1	C6H13NO2
positive	pos-M154T292	154.0945077	4.863366667	154.0945077	C00436	N-Carbamoylputrescine	131.1052897	131.1059	-4.654831705	[M+Na]+	0	1	C5H13N3O	Arginine and proline metabolism; Metabolic pathways
positive	pos-M154T292	154.0945077	4.863366667	154.0945077	C17146	4-Guanidino-1-butanol	131.1052897	131.1059	-4.654831705	[M+Na]+	0	1	C5H13N3O
positive	pos-M154T187	154.0870598	3.121583333	154.0870598	C03758	Dopamine	153.0797838	153.079	5.120201804	[M+H]+	0	1	C8H11NO2	Tyrosine metabolism; Isoquinoline alkaloid biosynthesis; Betalain biosynthesis; Biosynthesis of plant secondary metabolites; Biosynthesis of alkaloids derived from shikimate pathway; Metabolic pathways; Biosynthesis of secondary metabolites; cAMP signaling pathway; Neuroactive ligand-receptor interaction; Gap junction; Synaptic vesicle cycle; Dopaminergic synapse; Prolactin signaling pathway; Bil…
positive	pos-M154T187	154.0870598	3.121583333	154.0870598	C04227	Octopamine	153.0797838	153.079	5.120201804	[M+H]+	0	1	C8H11NO2	Neuroactive ligand-receptor interaction
positive	pos-M154T187	154.0870598	3.121583333	154.0870598	C16666	Vanillylamine	153.0797838	153.079	5.120201804	[M+H]+	0	1	C8H11NO2	Phenylalanine metabolism; Biosynthesis of alkaloids derived from shikimate pathway; Metabolic pathways; Biosynthesis of secondary metabolites
positive	pos-M154T187	154.0870598	3.121583333	154.0870598	C00548	Phenyl_acetate	136.0532368	136.0524	6.150537381	[M+NH4]+	0	1	C8H8O2
positive	pos-M154T187	154.0870598	3.121583333	154.0870598	C01454	Toluate	136.0532368	136.0524	6.150537381	[M+NH4]+	0	1	C8H8O2	Xylene degradation; Metabolic pathways; Microbial metabolism in diverse environments; Degradation of aromatic compounds
positive	pos-M154T187	154.0870598	3.121583333	154.0870598	C03765	4-Hydroxyphenylacetaldehyde	136.0532368	136.0524	6.150537381	[M+NH4]+	0	1	C8H8O2	Tyrosine metabolism; Isoquinoline alkaloid biosynthesis; Biosynthesis of plant secondary metabolites; Biosynthesis of alkaloids derived from shikimate pathway; Biosynthesis of secondary metabolites
positive	pos-M154T187	154.0870598	3.121583333	154.0870598	C05613	Benzylformate	136.0532368	136.0524	6.150537381	[M+NH4]+	0	1	C8H8O2
positive	pos-M154T187	154.0870598	3.121583333	154.0870598	C06224	3,4-Dihydroxystyrene	136.0532368	136.0524	6.150537381	[M+NH4]+	0	1	C8H8O2	Phenylpropanoid biosynthesis
positive	pos-M154T187	154.0870598	3.121583333	154.0870598	C07085	3-Vinylcatechol	136.0532368	136.0524	6.150537381	[M+NH4]+	0	1	C8H8O2	Styrene degradation; Metabolic pathways; Microbial metabolism in diverse environments; Degradation of aromatic compounds
positive	pos-M154T187	154.0870598	3.121583333	154.0870598	C07086	Phenylacetic_acid	136.0532368	136.0524	6.150537381	[M+NH4]+	0	1	C8H8O2	Phenylalanine metabolism; Styrene degradation; Metabolic pathways; Microbial metabolism in diverse environments
positive	pos-M154T187	154.0870598	3.121583333	154.0870598	C07189	2-Hydroxyacetophenone	136.0532368	136.0524	6.150537381	[M+NH4]+	0	1	C8H8O2	Ethylbenzene degradation; Microbial metabolism in diverse environments
positive	pos-M154T187	154.0870598	3.121583333	154.0870598	C07211	m-Methylbenzoate	136.0532368	136.0524	6.150537381	[M+NH4]+	0	1	C8H8O2	Xylene degradation; Metabolic pathways; Microbial metabolism in diverse environments; Degradation of aromatic compounds
positive	pos-M154T187	154.0870598	3.121583333	154.0870598	C07215	o-Toluate	136.0532368	136.0524	6.150537381	[M+NH4]+	0	1	C8H8O2	Xylene degradation; Metabolic pathways; Microbial metabolism in diverse environments; Degradation of aromatic compounds
positive	pos-M154T187	154.0870598	3.121583333	154.0870598	C10700	4'-Hydroxyacetophenone	136.0532368	136.0524	6.150537381	[M+NH4]+	0	1	C8H8O2	Bisphenol degradation; Metabolic pathways; Microbial metabolism in diverse environments
positive	pos-M154T187	154.0870598	3.121583333	154.0870598	C10761	p-Anisaldehyde	136.0532368	136.0524	6.150537381	[M+NH4]+	0	1	C8H8O2
positive	pos-M154T187	154.0870598	3.121583333	154.0870598	C14087	3-Methylsalicylaldehyde	136.0532368	136.0524	6.150537381	[M+NH4]+	0	1	C8H8O2	Naphthalene degradation; Microbial metabolism in diverse environments; Degradation of aromatic compounds
positive	pos-M154T187	154.0870598	3.121583333	154.0870598	C15583	Phenyl_acetate	136.0532368	136.0524	6.150537381	[M+NH4]+	0	1	C8H8O2
positive	pos-M154T187	154.0870598	3.121583333	154.0870598	C20645	Methyl_benzoate	136.0532368	136.0524	6.150537381	[M+NH4]+	0	1	C8H8O2
positive	pos-M154T187	154.0870598	3.121583333	154.0870598	C21166	4-Hydroxy-3-methylbenzaldehyde	136.0532368	136.0524	6.150537381	[M+NH4]+	0	1	C8H8O2	Toluene degradation; Microbial metabolism in diverse environments
positive	pos-M154T147	154.1219421	2.454833333	154.1219421	C10865	Pseudopelletierine	153.1146661	153.1154	-4.793386557	[M+H]+	0	1	C9H15NO	Tropane, piperidine and pyridine alkaloid biosynthesis; Biosynthesis of alkaloids derived from ornithine, lysine and nicotinic acid; Biosynthesis of secondary metabolites
positive	pos-M154T147	154.1219421	2.454833333	154.1219421	C14311	4-Propylphenol	136.0881191	136.0888	-5.003654232	[M+NH4]+	0	1	C9H12O
positive	pos-M154T299	154.1224353	4.977016667	154.1224353	C10865	Pseudopelletierine	153.1151593	153.1154	-1.571961311	[M+H]+	0	1	C9H15NO	Tropane, piperidine and pyridine alkaloid biosynthesis; Biosynthesis of alkaloids derived from ornithine, lysine and nicotinic acid; Biosynthesis of secondary metabolites
positive	pos-M154T299	154.1224353	4.977016667	154.1224353	C14311	4-Propylphenol	136.0886123	136.0888	-1.379183923	[M+NH4]+	0	1	C9H12O
positive	pos-M155T140	155.0017816	2.332666667	155.0017816	C20798	2-Hydroxy-3-oxopropane-1-sulfonate	153.9945056	153.9936	5.880829723	[M+H]+	0	1	C3H6O5S
positive	pos-M155T140	155.0017816	2.332666667	155.0017816	C21181	(2S)-3-Sulfolactaldehyde	153.9945056	153.9936	5.880829723	[M+H]+	0	1	C3H6O5S
positive	pos-M155T536	155.0020454	8.926458333	155.0020454	C20798	2-Hydroxy-3-oxopropane-1-sulfonate	153.9947694	153.9936	7.593929644	[M+H]+	0	1	C3H6O5S
positive	pos-M155T536	155.0020454	8.926458333	155.0020454	C21181	(2S)-3-Sulfolactaldehyde	153.9947694	153.9936	7.593929644	[M+H]+	0	1	C3H6O5S
positive	pos-M155T513	155.0019762	8.551916667	155.0019762	C20798	2-Hydroxy-3-oxopropane-1-sulfonate	153.9947002	153.9936	7.144228741	[M+H]+	0	1	C3H6O5S
positive	pos-M155T513	155.0019762	8.551916667	155.0019762	C21181	(2S)-3-Sulfolactaldehyde	153.9947002	153.9936	7.144228741	[M+H]+	0	1	C3H6O5S
positive	pos-M155T492_2	155.0009333	8.202783333	155.0009333	C20798	2-Hydroxy-3-oxopropane-1-sulfonate	153.9936573	153.9936	0.372335915	[M+H]+	0	1	C3H6O5S
positive	pos-M155T492_2	155.0009333	8.202783333	155.0009333	C21181	(2S)-3-Sulfolactaldehyde	153.9936573	153.9936	0.372335915	[M+H]+	0	1	C3H6O5S
positive	pos-M155T91	155.027179	1.520233333	155.027179	C06647	4-Chloroacetophenone	154.019903	154.0185	9.109561812	[M+H]+	0	1	C8H7ClO	DDT degradation; Microbial metabolism in diverse environments
positive	pos-M155T156_1	155.0696228	2.60295	155.0696228	C06317	Vanillyl_alcohol	154.0623468	154.063	-4.239622843	[M+H]+	0	1	C8H10O3	Aminobenzoate degradation; Microbial metabolism in diverse environments
positive	pos-M155T156_1	155.0696228	2.60295	155.0696228	C10787	2,6-Dimethoxyphenol	154.0623468	154.063	-4.239622843	[M+H]+	0	1	C8H10O3
positive	pos-M155T299	155.1057189	4.98525	155.1057189	C09772	Boschnialactone	154.0984429	154.0994	-6.210811554	[M+H]+	0	1	C9H14O2
positive	pos-M155T299	155.1057189	4.98525	155.1057189	C02918	1-Methylnicotinamide	137.0718959	137.0715	2.88840252	[M+NH4]+	0	1	C7H9N2O	Nicotinate and nicotinamide metabolism; Metabolic pathways; Bile secretion
positive	pos-M155T299	155.1057189	4.98525	155.1057189	C07400	Pralidoxime	137.0718959	137.0715	2.88840252	[M+NH4]+	0	1	C7H9N2O
positive	pos-M155T395	155.1058463	6.583858333	155.1058463	C09772	Boschnialactone	154.0985703	154.0994	-5.384113501	[M+H]+	0	1	C9H14O2
positive	pos-M155T395	155.1058463	6.583858333	155.1058463	C02918	1-Methylnicotinamide	137.0720233	137.0715	3.817798302	[M+NH4]+	0	1	C7H9N2O	Nicotinate and nicotinamide metabolism; Metabolic pathways; Bile secretion
positive	pos-M155T395	155.1058463	6.583858333	155.1058463	C07400	Pralidoxime	137.0720233	137.0715	3.817798302	[M+NH4]+	0	1	C7H9N2O
positive	pos-M155T156_2	155.1056476	2.59685	155.1056476	C09772	Boschnialactone	154.0983716	154.0994	-6.673630689	[M+H]+	0	1	C9H14O2
positive	pos-M155T156_2	155.1056476	2.59685	155.1056476	C02918	1-Methylnicotinamide	137.0718246	137.0715	2.368089027	[M+NH4]+	0	1	C7H9N2O	Nicotinate and nicotinamide metabolism; Metabolic pathways; Bile secretion
positive	pos-M155T156_2	155.1056476	2.59685	155.1056476	C07400	Pralidoxime	137.0718246	137.0715	2.368089027	[M+NH4]+	0	1	C7H9N2O
positive	pos-M155T341	155.1057842	5.67565	155.1057842	C09772	Boschnialactone	154.0985082	154.0994	-5.787115686	[M+H]+	0	1	C9H14O2
positive	pos-M155T341	155.1057842	5.67565	155.1057842	C02918	1-Methylnicotinamide	137.0719612	137.0715	3.364732603	[M+NH4]+	0	1	C7H9N2O	Nicotinate and nicotinamide metabolism; Metabolic pathways; Bile secretion
positive	pos-M155T341	155.1057842	5.67565	155.1057842	C07400	Pralidoxime	137.0719612	137.0715	3.364732603	[M+NH4]+	0	1	C7H9N2O
positive	pos-M155T239	155.1057105	3.983308333	155.1057105	C09772	Boschnialactone	154.0984345	154.0994	-6.265550171	[M+H]+	0	1	C9H14O2
positive	pos-M155T239	155.1057105	3.983308333	155.1057105	C02918	1-Methylnicotinamide	137.0718875	137.0715	2.826863921	[M+NH4]+	0	1	C7H9N2O	Nicotinate and nicotinamide metabolism; Metabolic pathways; Bile secretion
positive	pos-M155T239	155.1057105	3.983308333	155.1057105	C07400	Pralidoxime	137.0718875	137.0715	2.826863921	[M+NH4]+	0	1	C7H9N2O
positive	pos-M155T374	155.105859	6.228225	155.105859	C09772	Boschnialactone	154.098583	154.0994	-5.301981513	[M+H]+	0	1	C9H14O2
positive	pos-M155T374	155.105859	6.228225	155.105859	C02918	1-Methylnicotinamide	137.072036	137.0715	3.910133252	[M+NH4]+	0	1	C7H9N2O	Nicotinate and nicotinamide metabolism; Metabolic pathways; Bile secretion
positive	pos-M155T374	155.105859	6.228225	155.105859	C07400	Pralidoxime	137.072036	137.0715	3.910133252	[M+NH4]+	0	1	C7H9N2O
positive	pos-M155T466	155.1058704	7.772158333	155.1058704	C09772	Boschnialactone	154.0985944	154.0994	-5.227810731	[M+H]+	0	1	C9H14O2
positive	pos-M155T466	155.1058704	7.772158333	155.1058704	C02918	1-Methylnicotinamide	137.0720474	137.0715	3.993518003	[M+NH4]+	0	1	C7H9N2O	Nicotinate and nicotinamide metabolism; Metabolic pathways; Bile secretion
positive	pos-M155T466	155.1058704	7.772158333	155.1058704	C07400	Pralidoxime	137.0720474	137.0715	3.993518003	[M+NH4]+	0	1	C7H9N2O
positive	pos-M155T416	155.1058202	6.93125	155.1058202	C09772	Boschnialactone	154.0985442	154.0994	-5.553574277	[M+H]+	0	1	C9H14O2
positive	pos-M155T416	155.1058202	6.93125	155.1058202	C02918	1-Methylnicotinamide	137.0719972	137.0715	3.627286022	[M+NH4]+	0	1	C7H9N2O	Nicotinate and nicotinamide metabolism; Metabolic pathways; Bile secretion
positive	pos-M155T416	155.1058202	6.93125	155.1058202	C07400	Pralidoxime	137.0719972	137.0715	3.627286022	[M+NH4]+	0	1	C7H9N2O
positive	pos-M155T433	155.1058036	7.224733333	155.1058036	C09772	Boschnialactone	154.0985276	154.0994	-5.661374178	[M+H]+	0	1	C9H14O2
positive	pos-M155T433	155.1058036	7.224733333	155.1058036	C02918	1-Methylnicotinamide	137.0719806	137.0715	3.506094527	[M+NH4]+	0	1	C7H9N2O	Nicotinate and nicotinamide metabolism; Metabolic pathways; Bile secretion
positive	pos-M155T433	155.1058036	7.224733333	155.1058036	C07400	Pralidoxime	137.0719806	137.0715	3.506094527	[M+NH4]+	0	1	C7H9N2O
positive	pos-M155T189	155.1419037	3.147783333	155.1419037	C00843	(-)-Menthone	154.1346277	154.1358	-7.605506676	[M+H]+	0	1	C10H18O	Monoterpenoid biosynthesis; Biosynthesis of secondary metabolites
positive	pos-M155T189	155.1419037	3.147783333	155.1419037	C01411	Borneol	154.1346277	154.1358	-7.605506676	[M+H]+	0	1	C10H18O
positive	pos-M155T189	155.1419037	3.147783333	155.1419037	C01500	Geraniol	154.1346277	154.1358	-7.605506676	[M+H]+	0	1	C10H18O	Geraniol degradation; Monoterpenoid biosynthesis; Biosynthesis of plant secondary metabolites; Biosynthesis of terpenoids and steroids; Biosynthesis of alkaloids derived from terpenoid and polyketide; Metabolic pathways; Biosynthesis of secondary metabolites; Biosynthesis of antibiotics
positive	pos-M155T189	155.1419037	3.147783333	155.1419037	C01765	(+)-Borneol	154.1346277	154.1358	-7.605506676	[M+H]+	0	1	C10H18O
positive	pos-M155T189	155.1419037	3.147783333	155.1419037	C01766	(-)-Borneol	154.1346277	154.1358	-7.605506676	[M+H]+	0	1	C10H18O
positive	pos-M155T189	155.1419037	3.147783333	155.1419037	C02344	(-)-endo-Fenchol	154.1346277	154.1358	-7.605506676	[M+H]+	0	1	C10H18O	Monoterpenoid biosynthesis; Biosynthesis of terpenoids and steroids; Biosynthesis of secondary metabolites
positive	pos-M155T189	155.1419037	3.147783333	155.1419037	C02462	Sabinene_hydrate	154.1346277	154.1358	-7.605506676	[M+H]+	0	1	C10H18O	Monoterpenoid biosynthesis; Biosynthesis of terpenoids and steroids; Metabolic pathways; Biosynthesis of secondary metabolites
positive	pos-M155T189	155.1419037	3.147783333	155.1419037	C02484	(+)-trans-Pulegol	154.1346277	154.1358	-7.605506676	[M+H]+	0	1	C10H18O
positive	pos-M155T189	155.1419037	3.147783333	155.1419037	C03039	(+)-trans-Piperitenol	154.1346277	154.1358	-7.605506676	[M+H]+	0	1	C10H18O
positive	pos-M155T189	155.1419037	3.147783333	155.1419037	C03985	3,7-Dimethylocta-1,6-dien-3-ol	154.1346277	154.1358	-7.605506676	[M+H]+	0	1	C10H18O
positive	pos-M155T189	155.1419037	3.147783333	155.1419037	C09844	1,8-Cineole	154.1346277	154.1358	-7.605506676	[M+H]+	0	1	C10H18O	Monoterpenoid biosynthesis; Biosynthesis of secondary metabolites; Inflammatory mediator regulation of TRP channels
positive	pos-M155T189	155.1419037	3.147783333	155.1419037	C09848	(R)-(+)-Citronellal	154.1346277	154.1358	-7.605506676	[M+H]+	0	1	C10H18O	Geraniol degradation; Biosynthesis of terpenoids and steroids; Biosynthesis of secondary metabolites
positive	pos-M155T189	155.1419037	3.147783333	155.1419037	C09871	Nerol	154.1346277	154.1358	-7.605506676	[M+H]+	0	1	C10H18O	Geraniol degradation; Biosynthesis of terpenoids and steroids
positive	pos-M155T189	155.1419037	3.147783333	155.1419037	C09902	(R)-(+)-alpha-Terpineol	154.1346277	154.1358	-7.605506676	[M+H]+	0	1	C10H18O
positive	pos-M155T189	155.1419037	3.147783333	155.1419037	C11384	(S)-(-)-Citronellal	154.1346277	154.1358	-7.605506676	[M+H]+	0	1	C10H18O	Geraniol degradation
positive	pos-M155T189	155.1419037	3.147783333	155.1419037	C11388	(-)-Linalool	154.1346277	154.1358	-7.605506676	[M+H]+	0	1	C10H18O	Monoterpenoid biosynthesis; Biosynthesis of terpenoids and steroids; Biosynthesis of secondary metabolites; Biosynthesis of antibiotics
positive	pos-M155T189	155.1419037	3.147783333	155.1419037	C11389	(+)-Linalool	154.1346277	154.1358	-7.605506676	[M+H]+	0	1	C10H18O	Monoterpenoid biosynthesis; Biosynthesis of terpenoids and steroids; Biosynthesis of secondary metabolites; Biosynthesis of antibiotics
positive	pos-M155T189	155.1419037	3.147783333	155.1419037	C11390	(+)-Menthone	154.1346277	154.1358	-7.605506676	[M+H]+	0	1	C10H18O
positive	pos-M155T189	155.1419037	3.147783333	155.1419037	C11393	(-)-alpha-Terpineol	154.1346277	154.1358	-7.605506676	[M+H]+	0	1	C10H18O	Monoterpenoid biosynthesis; Biosynthesis of terpenoids and steroids; Metabolic pathways; Biosynthesis of secondary metabolites
positive	pos-M155T189	155.1419037	3.147783333	155.1419037	C11396	(1R,2R,4R)-Dihydrocarveol	154.1346277	154.1358	-7.605506676	[M+H]+	0	1	C10H18O	Limonene and pinene degradation
positive	pos-M155T189	155.1419037	3.147783333	155.1419037	C11397	(1R,2S,4R)-Neo-dihydrocarveol	154.1346277	154.1358	-7.605506676	[M+H]+	0	1	C10H18O	Limonene and pinene degradation; Degradation of aromatic compounds
positive	pos-M155T189	155.1419037	3.147783333	155.1419037	C11399	(1S,2S,4R)-Iso-dihydrocarveol	154.1346277	154.1358	-7.605506676	[M+H]+	0	1	C10H18O	Limonene and pinene degradation
positive	pos-M155T189	155.1419037	3.147783333	155.1419037	C11400	(1S,2R,4R)-Neoiso-dihydrocarveol	154.1346277	154.1358	-7.605506676	[M+H]+	0	1	C10H18O	Limonene and pinene degradation
positive	pos-M155T189	155.1419037	3.147783333	155.1419037	C11410	(1R,2S,4S)-_Neoiso-dihydrocarveol	154.1346277	154.1358	-7.605506676	[M+H]+	0	1	C10H18O	Limonene and pinene degradation
positive	pos-M155T189	155.1419037	3.147783333	155.1419037	C11411	(1R,2R,4S)-Iso-dihydrocarveol	154.1346277	154.1358	-7.605506676	[M+H]+	0	1	C10H18O	Limonene and pinene degradation
positive	pos-M155T189	155.1419037	3.147783333	155.1419037	C11413	(1S,2S,4S)-Dihydrocarveol	154.1346277	154.1358	-7.605506676	[M+H]+	0	1	C10H18O	Limonene and pinene degradation
positive	pos-M155T189	155.1419037	3.147783333	155.1419037	C11416	(1S,2R,4S)-Neo-dihydrocarveol	154.1346277	154.1358	-7.605506676	[M+H]+	0	1	C10H18O	Limonene and pinene degradation
positive	pos-M155T189	155.1419037	3.147783333	155.1419037	C11952	(+)-Isomenthone	154.1346277	154.1358	-7.605506676	[M+H]+	0	1	C10H18O	Monoterpenoid biosynthesis; Biosynthesis of secondary metabolites
positive	pos-M155T189	155.1419037	3.147783333	155.1419037	C16772	alpha-Terpineol	154.1346277	154.1358	-7.605506676	[M+H]+	0	1	C10H18O
positive	pos-M155T189	155.1419037	3.147783333	155.1419037	C16909	1,4-Cineole	154.1346277	154.1358	-7.605506676	[M+H]+	0	1	C10H18O
positive	pos-M155T189	155.1419037	3.147783333	155.1419037	C17073	Terpineol-4	154.1346277	154.1358	-7.605506676	[M+H]+	0	1	C10H18O
positive	pos-M155T189	155.1419037	3.147783333	155.1419037	C17125	(-)-Isomenthone	154.1346277	154.1358	-7.605506676	[M+H]+	0	1	C10H18O
positive	pos-M155T189	155.1419037	3.147783333	155.1419037	C17384	Citronellal	154.1346277	154.1358	-7.605506676	[M+H]+	0	1	C10H18O
positive	pos-M155T189	155.1419037	3.147783333	155.1419037	C17517	beta-Terpineol	154.1346277	154.1358	-7.605506676	[M+H]+	0	1	C10H18O
positive	pos-M155T189	155.1419037	3.147783333	155.1419037	C17518	gamma-Terpineol	154.1346277	154.1358	-7.605506676	[M+H]+	0	1	C10H18O
positive	pos-M155T189	155.1419037	3.147783333	155.1419037	C17611	Chrysanthemol	154.1346277	154.1358	-7.605506676	[M+H]+	0	1	C10H18O
positive	pos-M155T189	155.1419037	3.147783333	155.1419037	C18017	8-p-Menthen-2-ol	154.1346277	154.1358	-7.605506676	[M+H]+	0	1	C10H18O
positive	pos-M155T189	155.1419037	3.147783333	155.1419037	C20261	(+)-Thujan-3-ol	154.1346277	154.1358	-7.605506676	[M+H]+	0	1	C10H18O
positive	pos-M156T489	156.0415642	8.148433333	156.0415642	C01210	N-Methylethanolamine_phosphate	155.0342882	155.0347	-2.655959214	[M+H]+	0	1	C3H10NO4P	Glycerophospholipid metabolism
positive	pos-M156T489	156.0415642	8.148433333	156.0415642	C04122	D-1-Aminopropan-2-ol_O-phosphate	155.0342882	155.0347	-2.655959214	[M+H]+	0	1	C3H10NO4P	Porphyrin and chlorophyll metabolism
positive	pos-M156T489	156.0415642	8.148433333	156.0415642	C04126	L-1-Aminopropan-2-ol_O-phosphate	155.0342882	155.0347	-2.655959214	[M+H]+	0	1	C3H10NO4P
positive	pos-M156T489	156.0415642	8.148433333	156.0415642	C00561	Mandelonitrile	133.0523462	133.0528	-3.410419322	[M+Na]+	0	1	C8H7NO	Cyanoamino acid metabolism; Biosynthesis of secondary metabolites
positive	pos-M156T489	156.0415642	8.148433333	156.0415642	C02040	Hydroxyindole	133.0523462	133.0528	-3.410419322	[M+Na]+	0	1	C8H7NO
positive	pos-M156T489	156.0415642	8.148433333	156.0415642	C02615	(S)-Mandelonitrile	133.0523462	133.0528	-3.410419322	[M+Na]+	0	1	C8H7NO
positive	pos-M156T489	156.0415642	8.148433333	156.0415642	C03766	4-Hydroxyphenylacetonitrile	133.0523462	133.0528	-3.410419322	[M+Na]+	0	1	C8H7NO
positive	pos-M156T489	156.0415642	8.148433333	156.0415642	C05658	Indoxyl	133.0523462	133.0528	-3.410419322	[M+Na]+	0	1	C8H7NO	Tryptophan metabolism
positive	pos-M156T489	156.0415642	8.148433333	156.0415642	C12312	Indolin-2-one	133.0523462	133.0528	-3.410419322	[M+Na]+	0	1	C8H7NO	Benzoxazinoid biosynthesis; Biosynthesis of secondary metabolites
positive	pos-M156T489	156.0415642	8.148433333	156.0415642	C00183	L-Valine	117.0784062	117.079	-5.071497365	[M+K]+	0	1	C5H11NO2	Valine, leucine and isoleucine degradation; Valine, leucine and isoleucine biosynthesis; Penicillin and cephalosporin biosynthesis; Cyanoamino acid metabolism; Pantothenate and CoA biosynthesis; Glucosinolate biosynthesis; Aminoacyl-tRNA biosynthesis; Biosynthesis of plant secondary metabolites; Biosynthesis of alkaloids derived from shikimate pathway; Metabolic pathways; Biosynthesis of secondar…
positive	pos-M156T489	156.0415642	8.148433333	156.0415642	C00431	5-Aminopentanoate	117.0784062	117.079	-5.071497365	[M+K]+	0	1	C5H11NO2	Lysine degradation; Arginine and proline metabolism
positive	pos-M156T489	156.0415642	8.148433333	156.0415642	C00719	Betaine	117.0784062	117.079	-5.071497365	[M+K]+	0	1	C5H11NO2	Glycine, serine and threonine metabolism; Metabolic pathways; ABC transporters
positive	pos-M156T489	156.0415642	8.148433333	156.0415642	C01799	D-Norvaline	117.0784062	117.079	-5.071497365	[M+K]+	0	1	C5H11NO2
positive	pos-M156T489	156.0415642	8.148433333	156.0415642	C01826	L-Norvaline	117.0784062	117.079	-5.071497365	[M+K]+	0	1	C5H11NO2
positive	pos-M156T489	156.0415642	8.148433333	156.0415642	C03571	2-Amino-2-methylbutanoate	117.0784062	117.079	-5.071497365	[M+K]+	0	1	C5H11NO2
positive	pos-M156T489	156.0415642	8.148433333	156.0415642	C06417	D-Valine	117.0784062	117.079	-5.071497365	[M+K]+	0	1	C5H11NO2
positive	pos-M156T489	156.0415642	8.148433333	156.0415642	C07457	Amyl_nitrite	117.0784062	117.079	-5.071497365	[M+K]+	0	1	C5H11NO2
positive	pos-M156T489	156.0415642	8.148433333	156.0415642	C15987	4-Methylaminobutyrate	117.0784062	117.079	-5.071497365	[M+K]+	0	1	C5H11NO2	Nicotinate and nicotinamide metabolism; Microbial metabolism in diverse environments
positive	pos-M156T489	156.0415642	8.148433333	156.0415642	C16436	Valine	117.0784062	117.079	-5.071497365	[M+K]+	0	1	C5H11NO2
positive	pos-M156T489	156.0415642	8.148433333	156.0415642	C06454	Fosfomycin	138.0077412	138.0082	-3.32419262	[M+NH4]+	0	1	C3H7O4P	Phosphonate and phosphinate metabolism; Biosynthesis of antibiotics
positive	pos-M156T53	156.0416941	0.886316667	156.0416941	C01210	N-Methylethanolamine_phosphate	155.0344181	155.0347	-1.818481907	[M+H]+	0	1	C3H10NO4P	Glycerophospholipid metabolism
positive	pos-M156T53	156.0416941	0.886316667	156.0416941	C04122	D-1-Aminopropan-2-ol_O-phosphate	155.0344181	155.0347	-1.818481907	[M+H]+	0	1	C3H10NO4P	Porphyrin and chlorophyll metabolism
positive	pos-M156T53	156.0416941	0.886316667	156.0416941	C04126	L-1-Aminopropan-2-ol_O-phosphate	155.0344181	155.0347	-1.818481907	[M+H]+	0	1	C3H10NO4P
positive	pos-M156T53	156.0416941	0.886316667	156.0416941	C00561	Mandelonitrile	133.0524761	133.0528	-2.434580835	[M+Na]+	0	1	C8H7NO	Cyanoamino acid metabolism; Biosynthesis of secondary metabolites
positive	pos-M156T53	156.0416941	0.886316667	156.0416941	C02040	Hydroxyindole	133.0524761	133.0528	-2.434580835	[M+Na]+	0	1	C8H7NO
positive	pos-M156T53	156.0416941	0.886316667	156.0416941	C02615	(S)-Mandelonitrile	133.0524761	133.0528	-2.434580835	[M+Na]+	0	1	C8H7NO
positive	pos-M156T53	156.0416941	0.886316667	156.0416941	C03766	4-Hydroxyphenylacetonitrile	133.0524761	133.0528	-2.434580835	[M+Na]+	0	1	C8H7NO
positive	pos-M156T53	156.0416941	0.886316667	156.0416941	C05658	Indoxyl	133.0524761	133.0528	-2.434580835	[M+Na]+	0	1	C8H7NO	Tryptophan metabolism
positive	pos-M156T53	156.0416941	0.886316667	156.0416941	C12312	Indolin-2-one	133.0524761	133.0528	-2.434580835	[M+Na]+	0	1	C8H7NO	Benzoxazinoid biosynthesis; Biosynthesis of secondary metabolites
positive	pos-M156T53	156.0416941	0.886316667	156.0416941	C00183	L-Valine	117.0785361	117.079	-3.962519299	[M+K]+	0	1	C5H11NO2	Valine, leucine and isoleucine degradation; Valine, leucine and isoleucine biosynthesis; Penicillin and cephalosporin biosynthesis; Cyanoamino acid metabolism; Pantothenate and CoA biosynthesis; Glucosinolate biosynthesis; Aminoacyl-tRNA biosynthesis; Biosynthesis of plant secondary metabolites; Biosynthesis of alkaloids derived from shikimate pathway; Metabolic pathways; Biosynthesis of secondar…
positive	pos-M156T53	156.0416941	0.886316667	156.0416941	C00431	5-Aminopentanoate	117.0785361	117.079	-3.962519299	[M+K]+	0	1	C5H11NO2	Lysine degradation; Arginine and proline metabolism
positive	pos-M156T53	156.0416941	0.886316667	156.0416941	C00719	Betaine	117.0785361	117.079	-3.962519299	[M+K]+	0	1	C5H11NO2	Glycine, serine and threonine metabolism; Metabolic pathways; ABC transporters
positive	pos-M156T53	156.0416941	0.886316667	156.0416941	C01799	D-Norvaline	117.0785361	117.079	-3.962519299	[M+K]+	0	1	C5H11NO2
positive	pos-M156T53	156.0416941	0.886316667	156.0416941	C01826	L-Norvaline	117.0785361	117.079	-3.962519299	[M+K]+	0	1	C5H11NO2
positive	pos-M156T53	156.0416941	0.886316667	156.0416941	C03571	2-Amino-2-methylbutanoate	117.0785361	117.079	-3.962519299	[M+K]+	0	1	C5H11NO2
positive	pos-M156T53	156.0416941	0.886316667	156.0416941	C06417	D-Valine	117.0785361	117.079	-3.962519299	[M+K]+	0	1	C5H11NO2
positive	pos-M156T53	156.0416941	0.886316667	156.0416941	C07457	Amyl_nitrite	117.0785361	117.079	-3.962519299	[M+K]+	0	1	C5H11NO2
positive	pos-M156T53	156.0416941	0.886316667	156.0416941	C15987	4-Methylaminobutyrate	117.0785361	117.079	-3.962519299	[M+K]+	0	1	C5H11NO2	Nicotinate and nicotinamide metabolism; Microbial metabolism in diverse environments
positive	pos-M156T53	156.0416941	0.886316667	156.0416941	C16436	Valine	117.0785361	117.079	-3.962519299	[M+K]+	0	1	C5H11NO2
positive	pos-M156T53	156.0416941	0.886316667	156.0416941	C06454	Fosfomycin	138.0078711	138.0082	-2.383393139	[M+NH4]+	0	1	C3H7O4P	Phosphonate and phosphinate metabolism; Biosynthesis of antibiotics
positive	pos-M156T51	156.0761642	0.8438	156.0761642	C00135	L-Histidine	155.0688882	155.0695	-3.945089673	[M+H]+	0	1	C6H9N3O2	Histidine metabolism; beta-Alanine metabolism; Aminoacyl-tRNA biosynthesis; Biosynthesis of plant secondary metabolites; Biosynthesis of alkaloids derived from histidine and purine; Metabolic pathways; Biosynthesis of secondary metabolites; Biosynthesis of amino acids; ABC transporters; Protein digestion and absorption; Central carbon metabolism in cancer
positive	pos-M156T51	156.0761642	0.8438	156.0761642	C00768	Histidine	155.0688882	155.0695	-3.945089673	[M+H]+	0	1	C6H9N3O2
positive	pos-M156T51	156.0761642	0.8438	156.0761642	C01162	3-(Pyrazol-1-yl)-L-alanine	155.0688882	155.0695	-3.945089673	[M+H]+	0	1	C6H9N3O2
positive	pos-M156T51	156.0761642	0.8438	156.0761642	C06419	D-Histidine	155.0688882	155.0695	-3.945089673	[M+H]+	0	1	C6H9N3O2
positive	pos-M156T51	156.0761642	0.8438	156.0761642	C00785	Urocanate	138.0423412	138.0429	-4.047749526	[M+NH4]+	0	1	C6H6N2O2	Histidine metabolism; Metabolic pathways
positive	pos-M156T51	156.0761642	0.8438	156.0761642	C02126	4-Nitroaniline	138.0423412	138.0429	-4.047749526	[M+NH4]+	0	1	C6H6N2O2
positive	pos-M156T51	156.0761642	0.8438	156.0761642	C19345	para-Benzoquinone_dioxime	138.0423412	138.0429	-4.047749526	[M+NH4]+	0	1	C6H6N2O2
positive	pos-M156T67	156.0760203	1.111566667	156.0760203	C00135	L-Histidine	155.0687443	155.0695	-4.873159538	[M+H]+	0	1	C6H9N3O2	Histidine metabolism; beta-Alanine metabolism; Aminoacyl-tRNA biosynthesis; Biosynthesis of plant secondary metabolites; Biosynthesis of alkaloids derived from histidine and purine; Metabolic pathways; Biosynthesis of secondary metabolites; Biosynthesis of amino acids; ABC transporters; Protein digestion and absorption; Central carbon metabolism in cancer
positive	pos-M156T67	156.0760203	1.111566667	156.0760203	C00768	Histidine	155.0687443	155.0695	-4.873159538	[M+H]+	0	1	C6H9N3O2
positive	pos-M156T67	156.0760203	1.111566667	156.0760203	C01162	3-(Pyrazol-1-yl)-L-alanine	155.0687443	155.0695	-4.873159538	[M+H]+	0	1	C6H9N3O2
positive	pos-M156T67	156.0760203	1.111566667	156.0760203	C06419	D-Histidine	155.0687443	155.0695	-4.873159538	[M+H]+	0	1	C6H9N3O2
positive	pos-M156T67	156.0760203	1.111566667	156.0760203	C00785	Urocanate	138.0421973	138.0429	-5.090290142	[M+NH4]+	0	1	C6H6N2O2	Histidine metabolism; Metabolic pathways
positive	pos-M156T67	156.0760203	1.111566667	156.0760203	C02126	4-Nitroaniline	138.0421973	138.0429	-5.090290142	[M+NH4]+	0	1	C6H6N2O2
positive	pos-M156T67	156.0760203	1.111566667	156.0760203	C19345	para-Benzoquinone_dioxime	138.0421973	138.0429	-5.090290142	[M+NH4]+	0	1	C6H6N2O2
positive	pos-M156T82	156.0760613	1.3585	156.0760613	C00135	L-Histidine	155.0687853	155.0695	-4.608838921	[M+H]+	0	1	C6H9N3O2	Histidine metabolism; beta-Alanine metabolism; Aminoacyl-tRNA biosynthesis; Biosynthesis of plant secondary metabolites; Biosynthesis of alkaloids derived from histidine and purine; Metabolic pathways; Biosynthesis of secondary metabolites; Biosynthesis of amino acids; ABC transporters; Protein digestion and absorption; Central carbon metabolism in cancer
positive	pos-M156T82	156.0760613	1.3585	156.0760613	C00768	Histidine	155.0687853	155.0695	-4.608838921	[M+H]+	0	1	C6H9N3O2
positive	pos-M156T82	156.0760613	1.3585	156.0760613	C01162	3-(Pyrazol-1-yl)-L-alanine	155.0687853	155.0695	-4.608838921	[M+H]+	0	1	C6H9N3O2
positive	pos-M156T82	156.0760613	1.3585	156.0760613	C06419	D-Histidine	155.0687853	155.0695	-4.608838921	[M+H]+	0	1	C6H9N3O2
positive	pos-M156T82	156.0760613	1.3585	156.0760613	C00785	Urocanate	138.0422383	138.0429	-4.793367475	[M+NH4]+	0	1	C6H6N2O2	Histidine metabolism; Metabolic pathways
positive	pos-M156T82	156.0760613	1.3585	156.0760613	C02126	4-Nitroaniline	138.0422383	138.0429	-4.793367475	[M+NH4]+	0	1	C6H6N2O2
positive	pos-M156T82	156.0760613	1.3585	156.0760613	C19345	para-Benzoquinone_dioxime	138.0422383	138.0429	-4.793367475	[M+NH4]+	0	1	C6H6N2O2
positive	pos-M156T276	156.1374673	4.607466667	156.1374673	C06184	N-Methylpelletierine	155.1301913	155.131	-5.212914717	[M+H]+	0	1	C9H17NO	Tropane, piperidine and pyridine alkaloid biosynthesis; Biosynthesis of alkaloids derived from ornithine, lysine and nicotinic acid; Biosynthesis of secondary metabolites
positive	pos-M156T276	156.1374673	4.607466667	156.1374673	C08499	Nona-2,6-dienal	138.1036443	138.1045	-6.195921733	[M+NH4]+	0	1	C9H14O
positive	pos-M156T276	156.1374673	4.607466667	156.1374673	C14743	Isophorone	138.1036443	138.1045	-6.195921733	[M+NH4]+	0	1	C9H14O
positive	pos-M156T276	156.1374673	4.607466667	156.1374673	C16323	3,6-Nonadienal	138.1036443	138.1045	-6.195921733	[M+NH4]+	0	1	C9H14O	alpha-Linolenic acid metabolism; Biosynthesis of secondary metabolites
positive	pos-M156T110	156.1376342	1.83625	156.1376342	C06184	N-Methylpelletierine	155.1303582	155.131	-4.137389277	[M+H]+	0	1	C9H17NO	Tropane, piperidine and pyridine alkaloid biosynthesis; Biosynthesis of alkaloids derived from ornithine, lysine and nicotinic acid; Biosynthesis of secondary metabolites
positive	pos-M156T110	156.1376342	1.83625	156.1376342	C08499	Nona-2,6-dienal	138.1038112	138.1045	-4.987797907	[M+NH4]+	0	1	C9H14O
positive	pos-M156T110	156.1376342	1.83625	156.1376342	C14743	Isophorone	138.1038112	138.1045	-4.987797907	[M+NH4]+	0	1	C9H14O
positive	pos-M156T110	156.1376342	1.83625	156.1376342	C16323	3,6-Nonadienal	138.1038112	138.1045	-4.987797907	[M+NH4]+	0	1	C9H14O	alpha-Linolenic acid metabolism; Biosynthesis of secondary metabolites
positive	pos-M156T320	156.1371509	5.3285	156.1371509	C06184	N-Methylpelletierine	155.1298749	155.131	-7.252586098	[M+H]+	0	1	C9H17NO	Tropane, piperidine and pyridine alkaloid biosynthesis; Biosynthesis of alkaloids derived from ornithine, lysine and nicotinic acid; Biosynthesis of secondary metabolites
positive	pos-M156T320	156.1371509	5.3285	156.1371509	C08499	Nona-2,6-dienal	138.1033279	138.1045	-8.487058235	[M+NH4]+	0	1	C9H14O
positive	pos-M156T320	156.1371509	5.3285	156.1371509	C14743	Isophorone	138.1033279	138.1045	-8.487058235	[M+NH4]+	0	1	C9H14O
positive	pos-M156T320	156.1371509	5.3285	156.1371509	C16323	3,6-Nonadienal	138.1033279	138.1045	-8.487058235	[M+NH4]+	0	1	C9H14O	alpha-Linolenic acid metabolism; Biosynthesis of secondary metabolites
positive	pos-M156T358	156.1369154	5.97085	156.1369154	C06184	N-Methylpelletierine	155.1296394	155.131	-8.770808845	[M+H]+	0	1	C9H17NO	Tropane, piperidine and pyridine alkaloid biosynthesis; Biosynthesis of alkaloids derived from ornithine, lysine and nicotinic acid; Biosynthesis of secondary metabolites
positive	pos-M157T514	156.9651536	8.567833333	156.9651536	C11036	Bromobenzene	155.9578776	155.9575	2.421311652	[M+H]+	0	1	C6H5Br	Metabolism of xenobiotics by cytochrome P450
positive	pos-M157T536	156.9651017	8.933133333	156.9651017	C11036	Bromobenzene	155.9578257	155.9575	2.088566173	[M+H]+	0	1	C6H5Br	Metabolism of xenobiotics by cytochrome P450
positive	pos-M157T498	156.983041	8.3011	156.983041	C11119	3-Nitrosothiazolidine	118.019883	118.0201	-1.838841299	[M+K]+	0	1	C3H6N2OS
positive	pos-M157T68	157.0095747	1.13805	157.0095747	C00149	(S)-Malate	134.0203567	134.0215	-8.530630914	[M+Na]+	0	1	C4H6O5	Citrate cycle (TCA cycle); Pyruvate metabolism; Glyoxylate and dicarboxylate metabolism; Methane metabolism; Carbon fixation in photosynthetic organisms; Carbon fixation pathways in prokaryotes; Biosynthesis of plant secondary metabolites; Biosynthesis of phenylpropanoids; Biosynthesis of terpenoids and steroids; Biosynthesis of alkaloids derived from shikimate pathway; Biosynthesis of alkaloids …
positive	pos-M157T68	157.0095747	1.13805	157.0095747	C00497	(R)-Malate	134.0203567	134.0215	-8.530630914	[M+Na]+	0	1	C4H6O5	Butanoate metabolism
positive	pos-M157T68	157.0095747	1.13805	157.0095747	C00711	Malate	134.0203567	134.0215	-8.530630914	[M+Na]+	0	1	C4H6O5
positive	pos-M157T68	157.0095747	1.13805	157.0095747	C03064	3-Dehydro-L-threonate	134.0203567	134.0215	-8.530630914	[M+Na]+	0	1	C4H6O5	Ascorbate and aldarate metabolism
positive	pos-M157T176	157.0598457	2.941133333	157.0598457	C03680	4-Imidazolone-5-propanoate	156.0525697	156.0535	-5.961534128	[M+H]+	0	1	C6H8N2O3	Histidine metabolism; Metabolic pathways
positive	pos-M157T176	157.0598457	2.941133333	157.0598457	C03817	(S)-3-(Imidazol-5-yl)lactate	156.0525697	156.0535	-5.961534128	[M+H]+	0	1	C6H8N2O3
positive	pos-M157T176	157.0598457	2.941133333	157.0598457	C05568	Imidazole_lactate	156.0525697	156.0535	-5.961534128	[M+H]+	0	1	C6H8N2O3	Histidine metabolism
positive	pos-M157T176	157.0598457	2.941133333	157.0598457	C19481	N-Nitrosoguvacine	156.0525697	156.0535	-5.961534128	[M+H]+	0	1	C6H8N2O3
positive	pos-M157T176	157.0598457	2.941133333	157.0598457	C00870	4-Nitrophenol	139.0260227	139.0269	-6.310420976	[M+NH4]+	0	1	C6H5NO3	Aminobenzoate degradation; Microbial metabolism in diverse environments
positive	pos-M157T176	157.0598457	2.941133333	157.0598457	C01020	6-Hydroxynicotinate	139.0260227	139.0269	-6.310420976	[M+NH4]+	0	1	C6H5NO3	Nicotinate and nicotinamide metabolism; Microbial metabolism in diverse environments
positive	pos-M157T176	157.0598457	2.941133333	157.0598457	C01988	2-Nitrophenol	139.0260227	139.0269	-6.310420976	[M+NH4]+	0	1	C6H5NO3
positive	pos-M157T176	157.0598457	2.941133333	157.0598457	C14418	3-Nitrophenol	139.0260227	139.0269	-6.310420976	[M+NH4]+	0	1	C6H5NO3	Aminobenzoate degradation; Microbial metabolism in diverse environments
positive	pos-M157T176	157.0598457	2.941133333	157.0598457	C18620	3-Hydroxypicolinic_acid	139.0260227	139.0269	-6.310420976	[M+NH4]+	0	1	C6H5NO3
positive	pos-M157T261	157.1003926	4.34895	157.1003926	C17783	Capillanol	174.104	174.1045	-2.871838465	[M+H-H20]+	1	1	C12H14O
positive	pos-M157T167	157.1214618	2.781591667	157.1214618	C02445	Nonane-4,6-dione	156.1141858	156.115	-5.215130775	[M+H]+	0	1	C9H16O2
positive	pos-M157T167	157.1214618	2.781591667	157.1214618	C08471	Chalcogran	156.1141858	156.115	-5.215130775	[M+H]+	0	1	C9H16O2
positive	pos-M157T167	157.1214618	2.781591667	157.1214618	C08501	gamma-Nonalactone	156.1141858	156.115	-5.215130775	[M+H]+	0	1	C9H16O2
positive	pos-M158T50	158.0807553	0.841483333	158.0807553	C07411	Paramethadione	157.0734793	157.0739	-2.678562778	[M+H]+	0	1	C7H11NO3
positive	pos-M158T50	158.0807553	0.841483333	158.0807553	C17361	2-Hydroxyethylclavam	157.0734793	157.0739	-2.678562778	[M+H]+	0	1	C7H11NO3	Biosynthesis of antibiotics
positive	pos-M158T50	158.0807553	0.841483333	158.0807553	C17724	Ethadione	157.0734793	157.0739	-2.678562778	[M+H]+	0	1	C7H11NO3
positive	pos-M158T50	158.0807553	0.841483333	158.0807553	C20828	3-Methylcrotonylglycine	157.0734793	157.0739	-2.678562778	[M+H]+	0	1	C7H11NO3
positive	pos-M158T50	158.0807553	0.841483333	158.0807553	C03338	2,3,5-Trihydroxytoluene	140.0469323	140.0473	-2.625772164	[M+NH4]+	0	1	C7H8O3
positive	pos-M158T50	158.0807553	0.841483333	158.0807553	C10792	Gentisyl_alcohol	140.0469323	140.0473	-2.625772164	[M+NH4]+	0	1	C7H8O3
positive	pos-M158T50	158.0807553	0.841483333	158.0807553	C14110	4-Hydroxymethylcatechol	140.0469323	140.0473	-2.625772164	[M+NH4]+	0	1	C7H8O3	Naphthalene degradation; Microbial metabolism in diverse environments
positive	pos-M158T50	158.0807553	0.841483333	158.0807553	C16401	2,4,6-Trihydroxytoluene	140.0469323	140.0473	-2.625772164	[M+NH4]+	0	1	C7H8O3	Nitrotoluene degradation; Microbial metabolism in diverse environments
positive	pos-M158T50	158.0807553	0.841483333	158.0807553	C18317	2,4,5-Trihydroxytoluene	140.0469323	140.0473	-2.625772164	[M+NH4]+	0	1	C7H8O3	Nitrotoluene degradation; Microbial metabolism in diverse environments
positive	pos-M158T50	158.0807553	0.841483333	158.0807553	C20362	Ethyl_maltol	140.0469323	140.0473	-2.625772164	[M+NH4]+	0	1	C7H8O3
positive	pos-M158T71	158.1167537	1.178733333	158.1167537	C08283	Homostachydrine	157.1094777	157.1103	-5.2340783	[M+H]+	0	1	C8H15NO2
positive	pos-M158T71	158.1167537	1.178733333	158.1167537	C10155	Lentiginosine	157.1094777	157.1103	-5.2340783	[M+H]+	0	1	C8H15NO2
positive	pos-M158T71	158.1167537	1.178733333	158.1167537	C12535	Tranexamic_acid	157.1094777	157.1103	-5.2340783	[M+H]+	0	1	C8H15NO2
positive	pos-M158T71	158.1167537	1.178733333	158.1167537	C06727	cis-1,2-Dihydro-3-ethylcatechol	140.0829307	140.0837	-5.491913849	[M+NH4]+	0	1	C8H12O2	Ethylbenzene degradation; Metabolic pathways; Microbial metabolism in diverse environments; Degradation of aromatic compounds
positive	pos-M158T71	158.1167537	1.178733333	158.1167537	C16656	2-Propyl-2,4-pentadienoic_acid	140.0829307	140.0837	-5.491913849	[M+NH4]+	0	1	C8H12O2	Drug metabolism - cytochrome P450
positive	pos-M158T71	158.1167537	1.178733333	158.1167537	C18011	7-Hydroxy-6-methylhepta-3,5-dienal	140.0829307	140.0837	-5.491913849	[M+NH4]+	0	1	C8H12O2
positive	pos-M158T71	158.1167537	1.178733333	158.1167537	C19311	4-Vinylcyclohexene_diepoxide	140.0829307	140.0837	-5.491913849	[M+NH4]+	0	1	C8H12O2
positive	pos-M158T150	158.1168936	2.504258333	158.1168936	C08283	Homostachydrine	157.1096176	157.1103	-4.343546031	[M+H]+	0	1	C8H15NO2
positive	pos-M158T150	158.1168936	2.504258333	158.1168936	C10155	Lentiginosine	157.1096176	157.1103	-4.343546031	[M+H]+	0	1	C8H15NO2
positive	pos-M158T150	158.1168936	2.504258333	158.1168936	C12535	Tranexamic_acid	157.1096176	157.1103	-4.343546031	[M+H]+	0	1	C8H15NO2
positive	pos-M158T150	158.1168936	2.504258333	158.1168936	C06727	cis-1,2-Dihydro-3-ethylcatechol	140.0830706	140.0837	-4.493141029	[M+NH4]+	0	1	C8H12O2	Ethylbenzene degradation; Metabolic pathways; Microbial metabolism in diverse environments; Degradation of aromatic compounds
positive	pos-M158T150	158.1168936	2.504258333	158.1168936	C16656	2-Propyl-2,4-pentadienoic_acid	140.0830706	140.0837	-4.493141029	[M+NH4]+	0	1	C8H12O2	Drug metabolism - cytochrome P450
positive	pos-M158T150	158.1168936	2.504258333	158.1168936	C18011	7-Hydroxy-6-methylhepta-3,5-dienal	140.0830706	140.0837	-4.493141029	[M+NH4]+	0	1	C8H12O2
positive	pos-M158T150	158.1168936	2.504258333	158.1168936	C19311	4-Vinylcyclohexene_diepoxide	140.0830706	140.0837	-4.493141029	[M+NH4]+	0	1	C8H12O2
positive	pos-M158T292	158.1167966	4.859358333	158.1167966	C08283	Homostachydrine	157.1095206	157.1103	-4.96112456	[M+H]+	0	1	C8H15NO2
positive	pos-M158T292	158.1167966	4.859358333	158.1167966	C10155	Lentiginosine	157.1095206	157.1103	-4.96112456	[M+H]+	0	1	C8H15NO2
positive	pos-M158T292	158.1167966	4.859358333	158.1167966	C12535	Tranexamic_acid	157.1095206	157.1103	-4.96112456	[M+H]+	0	1	C8H15NO2
positive	pos-M158T292	158.1167966	4.859358333	158.1167966	C06727	cis-1,2-Dihydro-3-ethylcatechol	140.0829736	140.0837	-5.185783699	[M+NH4]+	0	1	C8H12O2	Ethylbenzene degradation; Metabolic pathways; Microbial metabolism in diverse environments; Degradation of aromatic compounds
positive	pos-M158T292	158.1167966	4.859358333	158.1167966	C16656	2-Propyl-2,4-pentadienoic_acid	140.0829736	140.0837	-5.185783699	[M+NH4]+	0	1	C8H12O2	Drug metabolism - cytochrome P450
positive	pos-M158T292	158.1167966	4.859358333	158.1167966	C18011	7-Hydroxy-6-methylhepta-3,5-dienal	140.0829736	140.0837	-5.185783699	[M+NH4]+	0	1	C8H12O2
positive	pos-M158T292	158.1167966	4.859358333	158.1167966	C19311	4-Vinylcyclohexene_diepoxide	140.0829736	140.0837	-5.185783699	[M+NH4]+	0	1	C8H12O2
positive	pos-M159T128	159.0272658	2.1273	159.0272658	C02222	2-Maleylacetate	158.0199898	158.0215	-9.557175492	[M+H]+	0	1	C6H6O5	Chlorocyclohexane and chlorobenzene degradation; Benzoate degradation; Fluorobenzoate degradation; Aminobenzoate degradation; Metabolic pathways; Microbial metabolism in diverse environments; Degradation of aromatic compounds
positive	pos-M159T128	159.0272658	2.1273	159.0272658	C02501	2-Hydroxymuconate	158.0199898	158.0215	-9.557175492	[M+H]+	0	1	C6H6O5	Benzoate degradation; Dioxin degradation; Metabolic pathways; Microbial metabolism in diverse environments; Degradation of aromatic compounds
positive	pos-M159T128	159.0272658	2.1273	159.0272658	C03453	gamma-Oxalocrotonate	158.0199898	158.0215	-9.557175492	[M+H]+	0	1	C6H6O5	Benzoate degradation; Tryptophan metabolism; Dioxin degradation; Metabolic pathways; Microbial metabolism in diverse environments; Degradation of aromatic compounds
positive	pos-M159T128	159.0272658	2.1273	159.0272658	C03676	3-Hydroxy-cis,cis-muconate	158.0199898	158.0215	-9.557175492	[M+H]+	0	1	C6H6O5	Benzoate degradation; Metabolic pathways; Microbial metabolism in diverse environments
positive	pos-M159T128	159.0272658	2.1273	159.0272658	C06035	4-Methylene-2-oxoglutarate	158.0199898	158.0215	-9.557175492	[M+H]+	0	1	C6H6O5	Benzoate degradation; C5-Branched dibasic acid metabolism; Microbial metabolism in diverse environments
positive	pos-M159T128	159.0272658	2.1273	159.0272658	C20901	5-(Dihydroxymethyl)furan-2-carboxylate	158.0199898	158.0215	-9.557175492	[M+H]+	0	1	C6H6O5
positive	pos-M159T128	159.0272658	2.1273	159.0272658	C01620	Threonate	136.0380478	136.0372	6.231830654	[M+Na]+	0	1	C4H8O5	Ascorbate and aldarate metabolism
positive	pos-M159T128	159.0272658	2.1273	159.0272658	C00262	Hypoxanthine	136.0380478	136.0385	-3.324347203	[M+Na]+	0	1	C5H4N4O	Purine metabolism; Metabolic pathways
positive	pos-M159T92	159.0272326	1.537866667	159.0272326	C02222	2-Maleylacetate	158.0199566	158.0215	-9.766794082	[M+H]+	0	1	C6H6O5	Chlorocyclohexane and chlorobenzene degradation; Benzoate degradation; Fluorobenzoate degradation; Aminobenzoate degradation; Metabolic pathways; Microbial metabolism in diverse environments; Degradation of aromatic compounds
positive	pos-M159T92	159.0272326	1.537866667	159.0272326	C02501	2-Hydroxymuconate	158.0199566	158.0215	-9.766794082	[M+H]+	0	1	C6H6O5	Benzoate degradation; Dioxin degradation; Metabolic pathways; Microbial metabolism in diverse environments; Degradation of aromatic compounds
positive	pos-M159T92	159.0272326	1.537866667	159.0272326	C03453	gamma-Oxalocrotonate	158.0199566	158.0215	-9.766794082	[M+H]+	0	1	C6H6O5	Benzoate degradation; Tryptophan metabolism; Dioxin degradation; Metabolic pathways; Microbial metabolism in diverse environments; Degradation of aromatic compounds
positive	pos-M159T92	159.0272326	1.537866667	159.0272326	C03676	3-Hydroxy-cis,cis-muconate	158.0199566	158.0215	-9.766794082	[M+H]+	0	1	C6H6O5	Benzoate degradation; Metabolic pathways; Microbial metabolism in diverse environments
positive	pos-M159T92	159.0272326	1.537866667	159.0272326	C06035	4-Methylene-2-oxoglutarate	158.0199566	158.0215	-9.766794082	[M+H]+	0	1	C6H6O5	Benzoate degradation; C5-Branched dibasic acid metabolism; Microbial metabolism in diverse environments
positive	pos-M159T92	159.0272326	1.537866667	159.0272326	C20901	5-(Dihydroxymethyl)furan-2-carboxylate	158.0199566	158.0215	-9.766794082	[M+H]+	0	1	C6H6O5
positive	pos-M159T92	159.0272326	1.537866667	159.0272326	C01620	Threonate	136.0380146	136.0372	5.988336639	[M+Na]+	0	1	C4H8O5	Ascorbate and aldarate metabolism
positive	pos-M159T92	159.0272326	1.537866667	159.0272326	C00262	Hypoxanthine	136.0380146	136.0385	-3.567838891	[M+Na]+	0	1	C5H4N4O	Purine metabolism; Metabolic pathways
positive	pos-M159T75	159.0270135	1.249866667	159.0270135	C01620	Threonate	136.0377955	136.0372	4.377528169	[M+Na]+	0	1	C4H8O5	Ascorbate and aldarate metabolism
positive	pos-M159T75	159.0270135	1.249866667	159.0270135	C00262	Hypoxanthine	136.0377955	136.0385	-5.178631968	[M+Na]+	0	1	C5H4N4O	Purine metabolism; Metabolic pathways
positive	pos-M159T148	159.1005174	2.471833333	159.1005174	C02975	Ethyl_3-oxohexanoate	158.0932414	158.0943	-6.695744198	[M+H]+	0	1	C8H14O3
positive	pos-M159T148	159.1005174	2.471833333	159.1005174	C16652	3-Oxovalproic_acid	158.0932414	158.0943	-6.695744198	[M+H]+	0	1	C8H14O3	Drug metabolism - cytochrome P450
positive	pos-M159T148	159.1005174	2.471833333	159.1005174	C16655	2-n-Propyl-4-oxopentanoic_acid	158.0932414	158.0943	-6.695744198	[M+H]+	0	1	C8H14O3	Drug metabolism - cytochrome P450
positive	pos-M159T215	159.136855	3.576716667	159.136855	C01601	Nonanoic_acid	158.129579	158.1307	-7.089154509	[M+H]+	0	1	C9H18O2
positive	pos-M160T92	160.0300411	1.540116667	160.0300411	C14688	Bis(2-chloroethyl)ether	141.9962181	141.9952	7.16988089	[M+NH4]+	0	1	C4H8Cl2O
positive	pos-M160T74	160.0299303	1.24105	160.0299303	C14688	Bis(2-chloroethyl)ether	141.9961073	141.9952	6.389470862	[M+NH4]+	0	1	C4H8Cl2O
positive	pos-M160T175	160.0750067	2.920491667	160.0750067	C00637	Indole-3-acetaldehyde	159.0677307	159.0684	-4.207504903	[M+H]+	0	1	C10H9NO	Tryptophan metabolism; Metabolic pathways
positive	pos-M160T175	160.0750067	2.920491667	160.0750067	C06345	3-Methyl-quinolin-2-ol	159.0677307	159.0684	-4.207504903	[M+H]+	0	1	C10H9NO
positive	pos-M160T175	160.0750067	2.920491667	160.0750067	C10663	Echinopsine	159.0677307	159.0684	-4.207504903	[M+H]+	0	1	C10H9NO
positive	pos-M160T175	160.0750067	2.920491667	160.0750067	C14789	N-Hydroxy-1-aminonaphthalene	159.0677307	159.0684	-4.207504903	[M+H]+	0	1	C10H9NO	Metabolism of xenobiotics by cytochrome P450
positive	pos-M160T65	160.0959032	1.075716667	160.0959032	C03087	5-Acetamidopentanoate	159.0886272	159.0895	-5.486065095	[M+H]+	0	1	C7H13NO3	Lysine degradation
positive	pos-M160T65	160.0959032	1.075716667	160.0959032	C08269	(-)-Betonicine	159.0886272	159.0895	-5.486065095	[M+H]+	0	1	C7H13NO3
positive	pos-M160T65	160.0959032	1.075716667	160.0959032	C10151	3-Hydroxystachydrine	159.0886272	159.0895	-5.486065095	[M+H]+	0	1	C7H13NO3
positive	pos-M160T65	160.0959032	1.075716667	160.0959032	C10850	Calystegin_A3	159.0886272	159.0895	-5.486065095	[M+H]+	0	1	C7H13NO3	Tropane, piperidine and pyridine alkaloid biosynthesis
positive	pos-M160T65	160.0959032	1.075716667	160.0959032	C03767	4-Oxocyclohexanecarboxylate	142.0620802	142.063	-6.474418765	[M+NH4]+	0	1	C7H10O3
positive	pos-M160T66	160.1323867	1.0944	160.1323867	C12104	Cycloheptanecarboxylic_acid	142.0985637	142.0994	-5.885422134	[M+NH4]+	0	1	C8H14O2
positive	pos-M160T66	160.1323867	1.0944	160.1323867	C12297	Cyclohexyl_acetate	142.0985637	142.0994	-5.885422134	[M+NH4]+	0	1	C8H14O2
positive	pos-M160T66	160.1323867	1.0944	160.1323867	C16648	2-n-Propyl-4-pentenoic_acid	142.0985637	142.0994	-5.885422134	[M+NH4]+	0	1	C8H14O2	Drug metabolism - cytochrome P450
positive	pos-M160T66	160.1323867	1.0944	160.1323867	C16653	2-n-Propyl-2-pentenoic_acid	142.0985637	142.0994	-5.885422134	[M+NH4]+	0	1	C8H14O2	Drug metabolism - cytochrome P450
positive	pos-M160T66	160.1323867	1.0944	160.1323867	C16654	2-n-Propyl-3-pentenoic_acid	142.0985637	142.0994	-5.885422134	[M+NH4]+	0	1	C8H14O2	Drug metabolism - cytochrome P450
positive	pos-M160T66	160.1323867	1.0944	160.1323867	C19318	Allyl_isovalerate	142.0985637	142.0994	-5.885422134	[M+NH4]+	0	1	C8H14O2
positive	pos-M160T66	160.1323867	1.0944	160.1323867	C19757	(Z)-3-Hexen-1-ol_acetate	142.0985637	142.0994	-5.885422134	[M+NH4]+	0	1	C8H14O2	alpha-Linolenic acid metabolism; Biosynthesis of secondary metabolites
positive	pos-M160T300	160.1324899	4.996616667	160.1324899	C12104	Cycloheptanecarboxylic_acid	142.0986669	142.0994	-5.159357584	[M+NH4]+	0	1	C8H14O2
positive	pos-M160T300	160.1324899	4.996616667	160.1324899	C12297	Cyclohexyl_acetate	142.0986669	142.0994	-5.159357584	[M+NH4]+	0	1	C8H14O2
positive	pos-M160T300	160.1324899	4.996616667	160.1324899	C16648	2-n-Propyl-4-pentenoic_acid	142.0986669	142.0994	-5.159357584	[M+NH4]+	0	1	C8H14O2	Drug metabolism - cytochrome P450
positive	pos-M160T300	160.1324899	4.996616667	160.1324899	C16653	2-n-Propyl-2-pentenoic_acid	142.0986669	142.0994	-5.159357584	[M+NH4]+	0	1	C8H14O2	Drug metabolism - cytochrome P450
positive	pos-M160T300	160.1324899	4.996616667	160.1324899	C16654	2-n-Propyl-3-pentenoic_acid	142.0986669	142.0994	-5.159357584	[M+NH4]+	0	1	C8H14O2	Drug metabolism - cytochrome P450
positive	pos-M160T300	160.1324899	4.996616667	160.1324899	C19318	Allyl_isovalerate	142.0986669	142.0994	-5.159357584	[M+NH4]+	0	1	C8H14O2
positive	pos-M160T300	160.1324899	4.996616667	160.1324899	C19757	(Z)-3-Hexen-1-ol_acetate	142.0986669	142.0994	-5.159357584	[M+NH4]+	0	1	C8H14O2	alpha-Linolenic acid metabolism; Biosynthesis of secondary metabolites
positive	pos-M160T145	160.1325793	2.423316667	160.1325793	C12104	Cycloheptanecarboxylic_acid	142.0987563	142.0994	-4.529936784	[M+NH4]+	0	1	C8H14O2
positive	pos-M160T145	160.1325793	2.423316667	160.1325793	C12297	Cyclohexyl_acetate	142.0987563	142.0994	-4.529936784	[M+NH4]+	0	1	C8H14O2
positive	pos-M160T145	160.1325793	2.423316667	160.1325793	C16648	2-n-Propyl-4-pentenoic_acid	142.0987563	142.0994	-4.529936784	[M+NH4]+	0	1	C8H14O2	Drug metabolism - cytochrome P450
positive	pos-M160T145	160.1325793	2.423316667	160.1325793	C16653	2-n-Propyl-2-pentenoic_acid	142.0987563	142.0994	-4.529936784	[M+NH4]+	0	1	C8H14O2	Drug metabolism - cytochrome P450
positive	pos-M160T145	160.1325793	2.423316667	160.1325793	C16654	2-n-Propyl-3-pentenoic_acid	142.0987563	142.0994	-4.529936784	[M+NH4]+	0	1	C8H14O2	Drug metabolism - cytochrome P450
positive	pos-M160T145	160.1325793	2.423316667	160.1325793	C19318	Allyl_isovalerate	142.0987563	142.0994	-4.529936784	[M+NH4]+	0	1	C8H14O2
positive	pos-M160T145	160.1325793	2.423316667	160.1325793	C19757	(Z)-3-Hexen-1-ol_acetate	142.0987563	142.0994	-4.529936784	[M+NH4]+	0	1	C8H14O2	alpha-Linolenic acid metabolism; Biosynthesis of secondary metabolites
positive	pos-M161T47	160.9920071	0.785083333	160.9920071	C18300	2,4-Dichlorotoluene	159.9847311	159.9847	0.194173705	[M+H]+	0	1	C7H6Cl2	Toluene degradation; Microbial metabolism in diverse environments; Degradation of aromatic compounds
positive	pos-M161T47	160.9920071	0.785083333	160.9920071	C19165	Benzal_chloride	159.9847311	159.9847	0.194173705	[M+H]+	0	1	C7H6Cl2
positive	pos-M161T60	161.0926175	0.992233333	161.0926175	C00993	D-Alanyl-D-alanine	160.0853415	160.0848	3.382788097	[M+H]+	0	1	C6H12N2O3	D-Alanine metabolism; Peptidoglycan biosynthesis; Metabolic pathways; Vancomycin resistance
positive	pos-M161T60	161.0926175	0.992233333	161.0926175	C03153	N5-Methyl-L-glutamine	160.0853415	160.0848	3.382788097	[M+H]+	0	1	C6H12N2O3
positive	pos-M161T60	161.0926175	0.992233333	161.0926175	C06442	N(gamma)-Acetyldiaminobutyrate	160.0853415	160.0848	3.382788097	[M+H]+	0	1	C6H12N2O3	Glycine, serine and threonine metabolism; Metabolic pathways; Microbial metabolism in diverse environments
positive	pos-M161T60	161.0926175	0.992233333	161.0926175	C10996	Daminozide	160.0853415	160.0848	3.382788097	[M+H]+	0	1	C6H12N2O3
positive	pos-M161T60	161.0926175	0.992233333	161.0926175	C19929	N-alpha-Acetyl-L-2,4-diaminobutyrate	160.0853415	160.0848	3.382788097	[M+H]+	0	1	C6H12N2O3	Glycine, serine and threonine metabolism; Metabolic pathways
positive	pos-M161T60	161.0926175	0.992233333	161.0926175	C08499	Nona-2,6-dienal	138.1033995	138.1045	-7.968364854	[M+Na]+	0	1	C9H14O
positive	pos-M161T60	161.0926175	0.992233333	161.0926175	C14743	Isophorone	138.1033995	138.1045	-7.968364854	[M+Na]+	0	1	C9H14O
positive	pos-M161T60	161.0926175	0.992233333	161.0926175	C16323	3,6-Nonadienal	138.1033995	138.1045	-7.968364854	[M+Na]+	0	1	C9H14O	alpha-Linolenic acid metabolism; Biosynthesis of secondary metabolites
positive	pos-M161T60	161.0926175	0.992233333	161.0926175	C17357	2-Hydroxymethylclavam	143.0587945	143.0582	4.155881704	[M+NH4]+	0	1	C6H9NO3	Biosynthesis of antibiotics
positive	pos-M161T267	161.0954606	4.44955	161.0954606	C08992	Tremetone	202.098	202.0994	-6.927284297	[M+H-COCH2]+	1	1	C13H14O2
positive	pos-M162T57	162.1119927	0.952383333	162.1119927	C00318	L-Carnitine	161.1047167	161.1052	-2.99981964	[M+H]+	0	1	C7H15NO3	Bile secretion
positive	pos-M162T57	162.1119927	0.952383333	162.1119927	C15025	(S)-Carnitine	161.1047167	161.1052	-2.99981964	[M+H]+	0	1	C7H15NO3
positive	pos-M162T57	162.1119927	0.952383333	162.1119927	C04404	trans-4-Hydroxycyclohexanecarboxylate	144.0781697	144.0786	-2.986470878	[M+NH4]+	0	1	C7H12O3
positive	pos-M162T57	162.1119927	0.952383333	162.1119927	C16590	7-Oxoheptanoic_acid	144.0781697	144.0786	-2.986470878	[M+NH4]+	0	1	C7H12O3	Methane metabolism; Microbial metabolism in diverse environments
positive	pos-M163T58	163.0593117	0.973783333	163.0593117	C08782	Sergeolide	504.166	504.1632	5.553757196	[M+3H-H20]3+	1	3	C25H28O11
positive	pos-M163T58	163.0593117	0.973783333	163.0593117	C12410	Urdamycinone_F	504.166	504.1632	5.553757196	[M+3H-H20]3+	1	3	C25H28O11	Biosynthesis of type II polyketide products; Biosynthesis of antibiotics
positive	pos-M163T58	163.0593117	0.973783333	163.0593117	C00492	Raffinose	504.166	504.169	-5.950385684	[M+3H-H20]3+	1	3	C18H32O16	Galactose metabolism; ABC transporters
positive	pos-M163T58	163.0593117	0.973783333	163.0593117	C00713	Panose	504.166	504.169	-5.950385684	[M+3H-H20]3+	1	3	C18H32O16
positive	pos-M163T58	163.0593117	0.973783333	163.0593117	C00883	Galactomannan	504.166	504.169	-5.950385684	[M+3H-H20]3+	1	3	C18H32O16
positive	pos-M163T58	163.0593117	0.973783333	163.0593117	C01835	Maltotriose	504.166	504.169	-5.950385684	[M+3H-H20]3+	1	3	C18H32O16	ABC transporters; Carbohydrate digestion and absorption
positive	pos-M163T58	163.0593117	0.973783333	163.0593117	C02160	Isomaltotriose	504.166	504.169	-5.950385684	[M+3H-H20]3+	1	3	C18H32O16	ABC transporters
positive	pos-M163T58	163.0593117	0.973783333	163.0593117	C03367	6-alpha-Maltosylglucose	504.166	504.169	-5.950385684	[M+3H-H20]3+	1	3	C18H32O16
positive	pos-M163T58	163.0593117	0.973783333	163.0593117	C03661	1F-beta-D-Fructosylsucrose	504.166	504.169	-5.950385684	[M+3H-H20]3+	1	3	C18H32O16
positive	pos-M163T58	163.0593117	0.973783333	163.0593117	C03848	6F-alpha-D-Galactosylsucrose	504.166	504.169	-5.950385684	[M+3H-H20]3+	1	3	C18H32O16
positive	pos-M163T58	163.0593117	0.973783333	163.0593117	C05404	D-Gal_alpha_1->6D-Gal_alpha_1->6D-Glucose	504.166	504.169	-5.950385684	[M+3H-H20]3+	1	3	C18H32O16	Galactose metabolism
positive	pos-M163T58	163.0593117	0.973783333	163.0593117	C06219	Cellotriose	504.166	504.169	-5.950385684	[M+3H-H20]3+	1	3	C18H32O16
positive	pos-M163T58	163.0593117	0.973783333	163.0593117	C08239	Gentianose	504.166	504.169	-5.950385684	[M+3H-H20]3+	1	3	C18H32O16
positive	pos-M163T58	163.0593117	0.973783333	163.0593117	C08243	Melezitose	504.166	504.169	-5.950385684	[M+3H-H20]3+	1	3	C18H32O16
positive	pos-M163T58	163.0593117	0.973783333	163.0593117	C08251	Umbelliferose	504.166	504.169	-5.950385684	[M+3H-H20]3+	1	3	C18H32O16
positive	pos-M163T58	163.0593117	0.973783333	163.0593117	C21454	beta-1,2-Mannotriose	504.166	504.169	-5.950385684	[M+3H-H20]3+	1	3	C18H32O16
positive	pos-M163T186	163.0745388	3.1038	163.0745388	C04314	cis-1,2-Dihydronaphthalene-1,2-diol	162.0672628	162.0681	-5.165918685	[M+H]+	0	1	C10H10O2	Naphthalene degradation; Metabolic pathways; Microbial metabolism in diverse environments; Degradation of aromatic compounds
positive	pos-M163T186	163.0745388	3.1038	163.0745388	C04514	(1S,2S)-1,2-Dihydronaphthalene-1,2-diol	162.0672628	162.0681	-5.165918685	[M+H]+	0	1	C10H10O2
positive	pos-M163T186	163.0745388	3.1038	163.0745388	C06205	1,2-Dihydronaphthalene-1,2-diol	162.0672628	162.0681	-5.165918685	[M+H]+	0	1	C10H10O2	Metabolism of xenobiotics by cytochrome P450
positive	pos-M163T186	163.0745388	3.1038	163.0745388	C06358	Methyl_cinnamate	162.0672628	162.0681	-5.165918685	[M+H]+	0	1	C10H10O2
positive	pos-M163T186	163.0745388	3.1038	163.0745388	C10472	Isosafrole	162.0672628	162.0681	-5.165918685	[M+H]+	0	1	C10H10O2
positive	pos-M163T186	163.0745388	3.1038	163.0745388	C10475	p-Methoxycinnamaldehyde	162.0672628	162.0681	-5.165918685	[M+H]+	0	1	C10H10O2
positive	pos-M163T186	163.0745388	3.1038	163.0745388	C10490	Safrole	162.0672628	162.0681	-5.165918685	[M+H]+	0	1	C10H10O2
positive	pos-M163T186	163.0745388	3.1038	163.0745388	C12088	4-Hydroxycinnamoylmethane	162.0672628	162.0681	-5.165918685	[M+H]+	0	1	C10H10O2
positive	pos-M163T186	163.0745388	3.1038	163.0745388	C15419	trans-2-Phenylcyclopropanecarboxylic_acid	162.0672628	162.0681	-5.165918685	[M+H]+	0	1	C10H10O2
positive	pos-M163T186	163.0745388	3.1038	163.0745388	C20269	Eugenol_quinone_methide	162.0672628	162.0681	-5.165918685	[M+H]+	0	1	C10H10O2
positive	pos-M164T55	164.0073251	0.917633333	164.0073251	C00346	Ethanolamine_phosphate	141.0181071	141.0191	-7.040600791	[M+Na]+	0	1	C2H8NO4P	Glycerophospholipid metabolism; Sphingolipid metabolism; Metabolic pathways; Cationic antimicrobial peptide (CAMP) resistance; Sphingolipid signaling pathway
positive	pos-M164T55	164.0073251	0.917633333	164.0073251	C05678	(2-Amino-1-hydroxyethyl)phosphonate	141.0181071	141.0191	-7.040600791	[M+Na]+	0	1	C2H8NO4P	Phosphonate and phosphinate metabolism
positive	pos-M164T50	164.0812058	0.83475	164.0812058	C09555	(-)-Laudanidine	343.179	343.1784	1.748361785	[M+2H-NH3]2+	1	2	C20H25NO4
positive	pos-M164T50	164.0812058	0.83475	164.0812058	C15430	3-Hydroxyestra-1,3,5(10)-trien-17-one_O-(carboxymethyl)oxime	343.179	343.1784	1.748361785	[M+2H-NH3]2+	1	2	C20H25NO4
positive	pos-M164T50	164.0812058	0.83475	164.0812058	C17592	Laudanine	343.179	343.1784	1.748361785	[M+2H-NH3]2+	1	2	C20H25NO4	Isoquinoline alkaloid biosynthesis
positive	pos-M164T50	164.0812058	0.83475	164.0812058	C20712	(S)-Laudanine	343.179	343.1784	1.748361785	[M+2H-NH3]2+	1	2	C20H25NO4
positive	pos-M164T300	164.103639	4.99235	164.103639	C00729	Tropine	141.114421	141.1154	-6.937934711	[M+Na]+	0	1	C8H15NO	Tropane, piperidine and pyridine alkaloid biosynthesis; Biosynthesis of alkaloids derived from ornithine, lysine and nicotinic acid; Metabolic pathways; Biosynthesis of secondary metabolites
positive	pos-M164T300	164.103639	4.99235	164.103639	C02066	Pseudotropine	141.114421	141.1154	-6.937934711	[M+Na]+	0	1	C8H15NO	Tropane, piperidine and pyridine alkaloid biosynthesis
positive	pos-M164T300	164.103639	4.99235	164.103639	C06179	Hygrine	141.114421	141.1154	-6.937934711	[M+Na]+	0	1	C8H15NO	Tropane, piperidine and pyridine alkaloid biosynthesis; Biosynthesis of alkaloids derived from ornithine, lysine and nicotinic acid; Metabolic pathways; Biosynthesis of secondary metabolites
positive	pos-M164T300	164.103639	4.99235	164.103639	C06182	Pelletierine	141.114421	141.1154	-6.937934711	[M+Na]+	0	1	C8H15NO	Tropane, piperidine and pyridine alkaloid biosynthesis; Biosynthesis of alkaloids derived from ornithine, lysine and nicotinic acid; Metabolic pathways; Biosynthesis of secondary metabolites
positive	pos-M164T300	164.103639	4.99235	164.103639	C10864	Physoperuvine	141.114421	141.1154	-6.937934711	[M+Na]+	0	1	C8H15NO
positive	pos-M164T300	164.103639	4.99235	164.103639	C11359	(-)-Hygrine	141.114421	141.1154	-6.937934711	[M+Na]+	0	1	C8H15NO	Biosynthesis of alkaloids derived from ornithine, lysine and nicotinic acid; Biosynthesis of secondary metabolites
positive	pos-M164T300	164.103639	4.99235	164.103639	C12440	Trachelanthamidine	141.114421	141.1154	-6.937934711	[M+Na]+	0	1	C8H15NO	Tropane, piperidine and pyridine alkaloid biosynthesis; Biosynthesis of secondary metabolites
positive	pos-M164T300	164.103639	4.99235	164.103639	C00064	L-Glutamine	146.069816	146.0691	4.901451217	[M+NH4]+	0	1	C5H10N2O3	Arginine biosynthesis; Purine metabolism; Pyrimidine metabolism; Alanine, aspartate and glutamate metabolism; D-Glutamine and D-glutamate metabolism; Glyoxylate and dicarboxylate metabolism; Nitrogen metabolism; Aminoacyl-tRNA biosynthesis; Biosynthesis of plant secondary metabolites; Metabolic pathways; Microbial metabolism in diverse environments; Biosynthesis of amino acids; ABC transporters; …
positive	pos-M164T300	164.103639	4.99235	164.103639	C00303	Glutamine	146.069816	146.0691	4.901451217	[M+NH4]+	0	1	C5H10N2O3
positive	pos-M164T300	164.103639	4.99235	164.103639	C00819	D-Glutamine	146.069816	146.0691	4.901451217	[M+NH4]+	0	1	C5H10N2O3	D-Glutamine and D-glutamate metabolism; Metabolic pathways
positive	pos-M164T300	164.103639	4.99235	164.103639	C05100	3-Ureidoisobutyrate	146.069816	146.0691	4.901451217	[M+NH4]+	0	1	C5H10N2O3
positive	pos-M164T300	164.103639	4.99235	164.103639	C16673	Isoglutamine	146.069816	146.0691	4.901451217	[M+NH4]+	0	1	C5H10N2O3	Histidine metabolism
positive	pos-M164T300	164.103639	4.99235	164.103639	C21029	(R)-3-Ureidoisobutyrate	146.069816	146.0691	4.901451217	[M+NH4]+	0	1	C5H10N2O3	Pyrimidine metabolism; Metabolic pathways
positive	pos-M164T478	164.103853	7.9716	164.103853	C00729	Tropine	141.114635	141.1154	-5.42121959	[M+Na]+	0	1	C8H15NO	Tropane, piperidine and pyridine alkaloid biosynthesis; Biosynthesis of alkaloids derived from ornithine, lysine and nicotinic acid; Metabolic pathways; Biosynthesis of secondary metabolites
positive	pos-M164T478	164.103853	7.9716	164.103853	C02066	Pseudotropine	141.114635	141.1154	-5.42121959	[M+Na]+	0	1	C8H15NO	Tropane, piperidine and pyridine alkaloid biosynthesis
positive	pos-M164T478	164.103853	7.9716	164.103853	C06179	Hygrine	141.114635	141.1154	-5.42121959	[M+Na]+	0	1	C8H15NO	Tropane, piperidine and pyridine alkaloid biosynthesis; Biosynthesis of alkaloids derived from ornithine, lysine and nicotinic acid; Metabolic pathways; Biosynthesis of secondary metabolites
positive	pos-M164T478	164.103853	7.9716	164.103853	C06182	Pelletierine	141.114635	141.1154	-5.42121959	[M+Na]+	0	1	C8H15NO	Tropane, piperidine and pyridine alkaloid biosynthesis; Biosynthesis of alkaloids derived from ornithine, lysine and nicotinic acid; Metabolic pathways; Biosynthesis of secondary metabolites
positive	pos-M164T478	164.103853	7.9716	164.103853	C10864	Physoperuvine	141.114635	141.1154	-5.42121959	[M+Na]+	0	1	C8H15NO
positive	pos-M164T478	164.103853	7.9716	164.103853	C11359	(-)-Hygrine	141.114635	141.1154	-5.42121959	[M+Na]+	0	1	C8H15NO	Biosynthesis of alkaloids derived from ornithine, lysine and nicotinic acid; Biosynthesis of secondary metabolites
positive	pos-M164T478	164.103853	7.9716	164.103853	C12440	Trachelanthamidine	141.114635	141.1154	-5.42121959	[M+Na]+	0	1	C8H15NO	Tropane, piperidine and pyridine alkaloid biosynthesis; Biosynthesis of secondary metabolites
positive	pos-M164T478	164.103853	7.9716	164.103853	C00064	L-Glutamine	146.07003	146.0691	6.36672937	[M+NH4]+	0	1	C5H10N2O3	Arginine biosynthesis; Purine metabolism; Pyrimidine metabolism; Alanine, aspartate and glutamate metabolism; D-Glutamine and D-glutamate metabolism; Glyoxylate and dicarboxylate metabolism; Nitrogen metabolism; Aminoacyl-tRNA biosynthesis; Biosynthesis of plant secondary metabolites; Metabolic pathways; Microbial metabolism in diverse environments; Biosynthesis of amino acids; ABC transporters; …
positive	pos-M164T478	164.103853	7.9716	164.103853	C00303	Glutamine	146.07003	146.0691	6.36672937	[M+NH4]+	0	1	C5H10N2O3
positive	pos-M164T478	164.103853	7.9716	164.103853	C00819	D-Glutamine	146.07003	146.0691	6.36672937	[M+NH4]+	0	1	C5H10N2O3	D-Glutamine and D-glutamate metabolism; Metabolic pathways
positive	pos-M164T478	164.103853	7.9716	164.103853	C05100	3-Ureidoisobutyrate	146.07003	146.0691	6.36672937	[M+NH4]+	0	1	C5H10N2O3
positive	pos-M164T478	164.103853	7.9716	164.103853	C16673	Isoglutamine	146.07003	146.0691	6.36672937	[M+NH4]+	0	1	C5H10N2O3	Histidine metabolism
positive	pos-M164T478	164.103853	7.9716	164.103853	C21029	(R)-3-Ureidoisobutyrate	146.07003	146.0691	6.36672937	[M+NH4]+	0	1	C5H10N2O3	Pyrimidine metabolism; Metabolic pathways
positive	pos-M165T47	164.9691033	0.779583333	164.9691033	C07517	Methoxyflurane	163.9618273	163.9607	6.875477666	[M+H]+	0	1	C3H4Cl2F2O
positive	pos-M165T77	165.0535677	1.275216667	165.0535677	C00166	Phenylpyruvate	164.0462917	164.0473	-6.146559504	[M+H]+	0	1	C9H8O3	Phenylalanine metabolism; Phenylalanine, tyrosine and tryptophan biosynthesis; Tropane, piperidine and pyridine alkaloid biosynthesis; Biosynthesis of plant secondary metabolites; Metabolic pathways; Biosynthesis of secondary metabolites; Biosynthesis of antibiotics; 2-Oxocarboxylic acid metabolism; Biosynthesis of amino acids
positive	pos-M165T77	165.0535677	1.275216667	165.0535677	C00811	4-Coumarate	164.0462917	164.0473	-6.146559504	[M+H]+	0	1	C9H8O3	Ubiquinone and other terpenoid-quinone biosynthesis; Tyrosine metabolism; Phenylalanine metabolism; Phenylpropanoid biosynthesis; Biosynthesis of phenylpropanoids; Metabolic pathways; Biosynthesis of secondary metabolites; Degradation of aromatic compounds
positive	pos-M165T77	165.0535677	1.275216667	165.0535677	C01772	trans-2-Hydroxycinnamate	164.0462917	164.0473	-6.146559504	[M+H]+	0	1	C9H8O3	Phenylalanine metabolism; Phenylpropanoid biosynthesis; Biosynthesis of secondary metabolites; Microbial metabolism in diverse environments
positive	pos-M165T77	165.0535677	1.275216667	165.0535677	C02763	2-Hydroxy-3-phenylpropenoate	164.0462917	164.0473	-6.146559504	[M+H]+	0	1	C9H8O3	Phenylalanine metabolism
positive	pos-M165T77	165.0535677	1.275216667	165.0535677	C05838	cis-2-Hydroxycinnamate	164.0462917	164.0473	-6.146559504	[M+H]+	0	1	C9H8O3	Phenylpropanoid biosynthesis; Biosynthesis of secondary metabolites
positive	pos-M165T77	165.0535677	1.275216667	165.0535677	C06738	cis-p-Coumarate	164.0462917	164.0473	-6.146559504	[M+H]+	0	1	C9H8O3
positive	pos-M165T77	165.0535677	1.275216667	165.0535677	C07114	3-Oxo-3-phenylpropanoate	164.0462917	164.0473	-6.146559504	[M+H]+	0	1	C9H8O3	Ethylbenzene degradation; Microbial metabolism in diverse environments; Degradation of aromatic compounds
positive	pos-M165T77	165.0535677	1.275216667	165.0535677	C10945	Caffeic_aldehyde	164.0462917	164.0473	-6.146559504	[M+H]+	0	1	C9H8O3	Phenylpropanoid biosynthesis; Biosynthesis of secondary metabolites
positive	pos-M165T77	165.0535677	1.275216667	165.0535677	C12621	trans-3-Hydroxycinnamate	164.0462917	164.0473	-6.146559504	[M+H]+	0	1	C9H8O3	Phenylalanine metabolism; Microbial metabolism in diverse environments; Degradation of aromatic compounds
positive	pos-M165T77	165.0535677	1.275216667	165.0535677	C03767	4-Oxocyclohexanecarboxylate	142.0643497	142.063	9.500527998	[M+Na]+	0	1	C7H10O3
positive	pos-M165T101	165.0538703	1.687116667	165.0538703	C00166	Phenylpyruvate	164.0465943	164.0473	-4.302060412	[M+H]+	0	1	C9H8O3	Phenylalanine metabolism; Phenylalanine, tyrosine and tryptophan biosynthesis; Tropane, piperidine and pyridine alkaloid biosynthesis; Biosynthesis of plant secondary metabolites; Metabolic pathways; Biosynthesis of secondary metabolites; Biosynthesis of antibiotics; 2-Oxocarboxylic acid metabolism; Biosynthesis of amino acids
positive	pos-M165T101	165.0538703	1.687116667	165.0538703	C00811	4-Coumarate	164.0465943	164.0473	-4.302060412	[M+H]+	0	1	C9H8O3	Ubiquinone and other terpenoid-quinone biosynthesis; Tyrosine metabolism; Phenylalanine metabolism; Phenylpropanoid biosynthesis; Biosynthesis of phenylpropanoids; Metabolic pathways; Biosynthesis of secondary metabolites; Degradation of aromatic compounds
positive	pos-M165T101	165.0538703	1.687116667	165.0538703	C01772	trans-2-Hydroxycinnamate	164.0465943	164.0473	-4.302060412	[M+H]+	0	1	C9H8O3	Phenylalanine metabolism; Phenylpropanoid biosynthesis; Biosynthesis of secondary metabolites; Microbial metabolism in diverse environments
positive	pos-M165T101	165.0538703	1.687116667	165.0538703	C02763	2-Hydroxy-3-phenylpropenoate	164.0465943	164.0473	-4.302060412	[M+H]+	0	1	C9H8O3	Phenylalanine metabolism
positive	pos-M165T101	165.0538703	1.687116667	165.0538703	C05838	cis-2-Hydroxycinnamate	164.0465943	164.0473	-4.302060412	[M+H]+	0	1	C9H8O3	Phenylpropanoid biosynthesis; Biosynthesis of secondary metabolites
positive	pos-M165T101	165.0538703	1.687116667	165.0538703	C06738	cis-p-Coumarate	164.0465943	164.0473	-4.302060412	[M+H]+	0	1	C9H8O3
positive	pos-M165T101	165.0538703	1.687116667	165.0538703	C07114	3-Oxo-3-phenylpropanoate	164.0465943	164.0473	-4.302060412	[M+H]+	0	1	C9H8O3	Ethylbenzene degradation; Microbial metabolism in diverse environments; Degradation of aromatic compounds
positive	pos-M165T101	165.0538703	1.687116667	165.0538703	C10945	Caffeic_aldehyde	164.0465943	164.0473	-4.302060412	[M+H]+	0	1	C9H8O3	Phenylpropanoid biosynthesis; Biosynthesis of secondary metabolites
positive	pos-M165T101	165.0538703	1.687116667	165.0538703	C12621	trans-3-Hydroxycinnamate	164.0465943	164.0473	-4.302060412	[M+H]+	0	1	C9H8O3	Phenylalanine metabolism; Microbial metabolism in diverse environments; Degradation of aromatic compounds
positive	pos-M165T154	165.0896003	2.5657	165.0896003	C06578	p-Cumate	164.0823243	164.0837	-8.383845287	[M+H]+	0	1	C10H12O2	Xylene degradation; Microbial metabolism in diverse environments; Degradation of aromatic compounds
positive	pos-M165T154	165.0896003	2.5657	165.0896003	C09858	Evodone	164.0823243	164.0837	-8.383845287	[M+H]+	0	1	C10H12O2
positive	pos-M165T154	165.0896003	2.5657	165.0896003	C09904	beta-Thujaplicin	164.0823243	164.0837	-8.383845287	[M+H]+	0	1	C10H12O2
positive	pos-M165T154	165.0896003	2.5657	165.0896003	C09905	gamma-Thujaplicin	164.0823243	164.0837	-8.383845287	[M+H]+	0	1	C10H12O2
positive	pos-M165T154	165.0896003	2.5657	165.0896003	C10453	Eugenol	164.0823243	164.0837	-8.383845287	[M+H]+	0	1	C10H12O2	Phenylpropanoid biosynthesis
positive	pos-M165T154	165.0896003	2.5657	165.0896003	C10469	Isoeugenol	164.0823243	164.0837	-8.383845287	[M+H]+	0	1	C10H12O2	Phenylpropanoid biosynthesis
positive	pos-M165T154	165.0896003	2.5657	165.0896003	C12303	Phenethyl_acetate	164.0823243	164.0837	-8.383845287	[M+H]+	0	1	C10H12O2
positive	pos-M165T154	165.0896003	2.5657	165.0896003	C19229	Dihydrosafrole	164.0823243	164.0837	-8.383845287	[M+H]+	0	1	C10H12O2
positive	pos-M165T154	165.0896003	2.5657	165.0896003	C19729	(2E,4E,6E)-2,6-Dimethylocta-2,4,6-trienedial	164.0823243	164.0837	-8.383845287	[M+H]+	0	1	C10H12O2
positive	pos-M165T154	165.0896003	2.5657	165.0896003	C12104	Cycloheptanecarboxylic_acid	142.1003823	142.0994	6.913101991	[M+Na]+	0	1	C8H14O2
positive	pos-M165T154	165.0896003	2.5657	165.0896003	C12297	Cyclohexyl_acetate	142.1003823	142.0994	6.913101991	[M+Na]+	0	1	C8H14O2
positive	pos-M165T154	165.0896003	2.5657	165.0896003	C16648	2-n-Propyl-4-pentenoic_acid	142.1003823	142.0994	6.913101991	[M+Na]+	0	1	C8H14O2	Drug metabolism - cytochrome P450
positive	pos-M165T154	165.0896003	2.5657	165.0896003	C16653	2-n-Propyl-2-pentenoic_acid	142.1003823	142.0994	6.913101991	[M+Na]+	0	1	C8H14O2	Drug metabolism - cytochrome P450
positive	pos-M165T154	165.0896003	2.5657	165.0896003	C16654	2-n-Propyl-3-pentenoic_acid	142.1003823	142.0994	6.913101991	[M+Na]+	0	1	C8H14O2	Drug metabolism - cytochrome P450
positive	pos-M165T154	165.0896003	2.5657	165.0896003	C19318	Allyl_isovalerate	142.1003823	142.0994	6.913101991	[M+Na]+	0	1	C8H14O2
positive	pos-M165T154	165.0896003	2.5657	165.0896003	C19757	(Z)-3-Hexen-1-ol_acetate	142.1003823	142.0994	6.913101991	[M+Na]+	0	1	C8H14O2	alpha-Linolenic acid metabolism; Biosynthesis of secondary metabolites
positive	pos-M165T267	165.1266937	4.445716667	165.1266937	C08490	Jasmone	164.1194177	164.1201	-4.157518342	[M+H]+	0	1	C11H16O
positive	pos-M165T267	165.1266937	4.445716667	165.1266937	C14226	p-tert-Amylphenol	164.1194177	164.1201	-4.157518342	[M+H]+	0	1	C11H16O
positive	pos-M165T267	165.1266937	4.445716667	165.1266937	C14466	4-n-Pentylphenol	164.1194177	164.1201	-4.157518342	[M+H]+	0	1	C11H16O
positive	pos-M165T267	165.1266937	4.445716667	165.1266937	C14697	4-Isopentylphenol	164.1194177	164.1201	-4.157518342	[M+H]+	0	1	C11H16O
positive	pos-M165T170	165.1265035	2.830916667	165.1265035	C08490	Jasmone	164.1192275	164.1201	-5.316071749	[M+H]+	0	1	C11H16O
positive	pos-M165T170	165.1265035	2.830916667	165.1265035	C14226	p-tert-Amylphenol	164.1192275	164.1201	-5.316071749	[M+H]+	0	1	C11H16O
positive	pos-M165T170	165.1265035	2.830916667	165.1265035	C14466	4-n-Pentylphenol	164.1192275	164.1201	-5.316071749	[M+H]+	0	1	C11H16O
positive	pos-M165T170	165.1265035	2.830916667	165.1265035	C14697	4-Isopentylphenol	164.1192275	164.1201	-5.316071749	[M+H]+	0	1	C11H16O
positive	pos-M166T137	166.0852354	2.277166667	166.0852354	C00079	L-Phenylalanine	165.0779594	165.079	-6.303898564	[M+H]+	0	1	C9H11NO2	Phenylalanine metabolism; Phenylalanine, tyrosine and tryptophan biosynthesis; Cyanoamino acid metabolism; Phenylpropanoid biosynthesis; Tropane, piperidine and pyridine alkaloid biosynthesis; Glucosinolate biosynthesis; Aminoacyl-tRNA biosynthesis; Biosynthesis of plant secondary metabolites; Biosynthesis of phenylpropanoids; Biosynthesis of alkaloids derived from shikimate pathway; Biosynthesis…
positive	pos-M166T137	166.0852354	2.277166667	166.0852354	C02057	Phenylalanine	165.0779594	165.079	-6.303898564	[M+H]+	0	1	C9H11NO2
positive	pos-M166T137	166.0852354	2.277166667	166.0852354	C02265	D-Phenylalanine	165.0779594	165.079	-6.303898564	[M+H]+	0	1	C9H11NO2	Phenylalanine metabolism; Taste transduction
positive	pos-M166T137	166.0852354	2.277166667	166.0852354	C07527	Benzocaine	165.0779594	165.079	-6.303898564	[M+H]+	0	1	C9H11NO2
positive	pos-M166T137	166.0852354	2.277166667	166.0852354	C18090	Tricaine	165.0779594	165.079	-6.303898564	[M+H]+	0	1	C9H11NO2
positive	pos-M166T137	166.0852354	2.277166667	166.0852354	C18747	Metolcarb	165.0779594	165.079	-6.303898564	[M+H]+	0	1	C9H11NO2
positive	pos-M166T137	166.0852354	2.277166667	166.0852354	C19565	4-Hydroxy-1-(3-pyridinyl)-1-butanone	165.0779594	165.079	-6.303898564	[M+H]+	0	1	C9H11NO2	Metabolism of xenobiotics by cytochrome P450; Chemical carcinogenesis
positive	pos-M166T137	166.0852354	2.277166667	166.0852354	C19578	5-(3-Pyridyl)-2-hydroxytetrahydrofuran	165.0779594	165.079	-6.303898564	[M+H]+	0	1	C9H11NO2	Metabolism of xenobiotics by cytochrome P450; Chemical carcinogenesis
positive	pos-M166T137	166.0852354	2.277166667	166.0852354	C20487	L-beta-Phenylalanine	165.0779594	165.079	-6.303898564	[M+H]+	0	1	C9H11NO2
positive	pos-M166T137	166.0852354	2.277166667	166.0852354	C20488	D-beta-Phenylalanine	165.0779594	165.079	-6.303898564	[M+H]+	0	1	C9H11NO2
positive	pos-M166T137	166.0852354	2.277166667	166.0852354	C04114	(E)-4-(Trimethylammonio)but-2-enoate	143.0960174	143.0946	9.905046934	[M+Na]+	0	1	C7H13NO2	ABC transporters
positive	pos-M166T137	166.0852354	2.277166667	166.0852354	C10172	Stachydrine	143.0960174	143.0946	9.905046934	[M+Na]+	0	1	C7H13NO2
positive	pos-M166T137	166.0852354	2.277166667	166.0852354	C00423	trans-Cinnamate	148.0514124	148.0524	-6.670889976	[M+NH4]+	0	1	C9H8O2	Ubiquinone and other terpenoid-quinone biosynthesis; Phenylalanine metabolism; Phenylpropanoid biosynthesis; Biosynthesis of plant secondary metabolites; Biosynthesis of plant hormones; Metabolic pathways; Biosynthesis of secondary metabolites; Microbial metabolism in diverse environments; Degradation of aromatic compounds
positive	pos-M166T137	166.0852354	2.277166667	166.0852354	C02274	Dihydrocoumarin	148.0514124	148.0524	-6.670889976	[M+NH4]+	0	1	C9H8O2	Polycyclic aromatic hydrocarbon degradation; Microbial metabolism in diverse environments
positive	pos-M166T137	166.0852354	2.277166667	166.0852354	C05608	4-Hydroxycinnamyl_aldehyde	148.0514124	148.0524	-6.670889976	[M+NH4]+	0	1	C9H8O2	Phenylpropanoid biosynthesis; Biosynthesis of phenylpropanoids; Metabolic pathways; Biosynthesis of secondary metabolites
positive	pos-M166T137	166.0852354	2.277166667	166.0852354	C07720	3-Hydroxy-1-indanone	148.0514124	148.0524	-6.670889976	[M+NH4]+	0	1	C9H8O2	Polycyclic aromatic hydrocarbon degradation; Microbial metabolism in diverse environments
positive	pos-M166T137	166.0852354	2.277166667	166.0852354	C07728	3-Isochromanone	148.0514124	148.0524	-6.670889976	[M+NH4]+	0	1	C9H8O2	Polycyclic aromatic hydrocarbon degradation; Microbial metabolism in diverse environments
positive	pos-M166T137	166.0852354	2.277166667	166.0852354	C10438	Cinnamic_acid	148.0514124	148.0524	-6.670889976	[M+NH4]+	0	1	C9H8O2
positive	pos-M166T137	166.0852354	2.277166667	166.0852354	C17268	Pyruvophenone	148.0514124	148.0524	-6.670889976	[M+NH4]+	0	1	C9H8O2	Phenylalanine metabolism; Biosynthesis of alkaloids derived from shikimate pathway; Metabolic pathways
positive	pos-M166T292	166.1185192	4.865925	166.1185192	C20850	N5-Hydroxy-L-ornithine	148.0846962	148.0848	-0.700794552	[M+NH4]+	0	1	C5H12N2O3
positive	pos-M166T476	166.1180267	7.926366667	166.1180267	C20850	N5-Hydroxy-L-ornithine	148.0842037	148.0848	-4.026624468	[M+NH4]+	0	1	C5H12N2O3
positive	pos-M166T359	166.1191121	5.978583333	166.1191121	C10152	(-)-Hygroline	143.1298941	143.131	-7.726635823	[M+Na]+	0	1	C8H17NO
positive	pos-M166T359	166.1191121	5.978583333	166.1191121	C10168	Pseudoconhydrine	143.1298941	143.131	-7.726635823	[M+Na]+	0	1	C8H17NO
positive	pos-M166T359	166.1191121	5.978583333	166.1191121	C19983	Conhydrine	143.1298941	143.131	-7.726635823	[M+Na]+	0	1	C8H17NO
positive	pos-M166T359	166.1191121	5.978583333	166.1191121	C20850	N5-Hydroxy-L-ornithine	148.0852891	148.0848	3.302694726	[M+NH4]+	0	1	C5H12N2O3
positive	pos-M167T73	167.0117876	1.214858333	167.0117876	C17948	Deamino-alpha-keto-demethylphosphinothricin	166.0045116	166.0031	8.503735099	[M+H]+	0	1	C4H7O5P	Phosphonate and phosphinate metabolism; Biosynthesis of antibiotics
positive	pos-M167T72	167.0319006	1.196	167.0319006	C00922	2,3-Dimethylmaleate	144.0426826	144.0423	2.655978799	[M+Na]+	0	1	C6H8O4	Nicotinate and nicotinamide metabolism; Microbial metabolism in diverse environments
positive	pos-M167T72	167.0319006	1.196	167.0319006	C01757	Triacetate	144.0426826	144.0423	2.655978799	[M+Na]+	0	1	C6H8O4
positive	pos-M167T72	167.0319006	1.196	167.0319006	C02295	Methylitaconate	144.0426826	144.0423	2.655978799	[M+Na]+	0	1	C6H8O4	Nicotinate and nicotinamide metabolism; Microbial metabolism in diverse environments
positive	pos-M167T72	167.0319006	1.196	167.0319006	C02930	2-Methyleneglutarate	144.0426826	144.0423	2.655978799	[M+Na]+	0	1	C6H8O4	Nicotinate and nicotinamide metabolism; Microbial metabolism in diverse environments
positive	pos-M167T72	167.0319006	1.196	167.0319006	C19821	2-Hydroxy-2-(hydroxymethyl)-2H-pyran-3(6H)-one	144.0426826	144.0423	2.655978799	[M+Na]+	0	1	C6H8O4
positive	pos-M167T72	167.0319006	1.196	167.0319006	C19822	1,5-Anhydro-4-deoxy-D-glycero-hex-3-en-2-ulose	144.0426826	144.0423	2.655978799	[M+Na]+	0	1	C6H8O4
positive	pos-M167T72	167.0319006	1.196	167.0319006	C19826	1,5-Anhydro-4-deoxy-D-glycero-hex-1-en-3-ulose	144.0426826	144.0423	2.655978799	[M+Na]+	0	1	C6H8O4
positive	pos-M167T460	167.032593	7.659766667	167.032593	C01606	Phthalate	166.025317	166.0266	-7.727443892	[M+H]+	0	1	C8H6O4	Polycyclic aromatic hydrocarbon degradation; Metabolic pathways; Microbial metabolism in diverse environments; Degradation of aromatic compounds; ABC transporters
positive	pos-M167T460	167.032593	7.659766667	167.032593	C03590	4-Hydroxyphenylglyoxylate	166.025317	166.0266	-7.727443892	[M+H]+	0	1	C8H6O4	Monobactam biosynthesis; Aminobenzoate degradation; Biosynthesis of vancomycin group antibiotics; Microbial metabolism in diverse environments; Biosynthesis of antibiotics
positive	pos-M167T460	167.032593	7.659766667	167.032593	C06337	Terephthalate	166.025317	166.0266	-7.727443892	[M+H]+	0	1	C8H6O4	Polycyclic aromatic hydrocarbon degradation; Aminobenzoate degradation; Metabolic pathways; Microbial metabolism in diverse environments; Degradation of aromatic compounds
positive	pos-M167T460	167.032593	7.659766667	167.032593	C14096	3-Formylsalicylic_acid	166.025317	166.0266	-7.727443892	[M+H]+	0	1	C8H6O4	Naphthalene degradation; Microbial metabolism in diverse environments
positive	pos-M167T460	167.032593	7.659766667	167.032593	C14100	4-Formylsalicylic_acid	166.025317	166.0266	-7.727443892	[M+H]+	0	1	C8H6O4	Naphthalene degradation; Microbial metabolism in diverse environments
positive	pos-M167T460	167.032593	7.659766667	167.032593	C00922	2,3-Dimethylmaleate	144.043375	144.0423	7.463354612	[M+Na]+	0	1	C6H8O4	Nicotinate and nicotinamide metabolism; Microbial metabolism in diverse environments
positive	pos-M167T460	167.032593	7.659766667	167.032593	C01757	Triacetate	144.043375	144.0423	7.463354612	[M+Na]+	0	1	C6H8O4
positive	pos-M167T460	167.032593	7.659766667	167.032593	C02295	Methylitaconate	144.043375	144.0423	7.463354612	[M+Na]+	0	1	C6H8O4	Nicotinate and nicotinamide metabolism; Microbial metabolism in diverse environments
positive	pos-M167T460	167.032593	7.659766667	167.032593	C02930	2-Methyleneglutarate	144.043375	144.0423	7.463354612	[M+Na]+	0	1	C6H8O4	Nicotinate and nicotinamide metabolism; Microbial metabolism in diverse environments
positive	pos-M167T460	167.032593	7.659766667	167.032593	C19821	2-Hydroxy-2-(hydroxymethyl)-2H-pyran-3(6H)-one	144.043375	144.0423	7.463354612	[M+Na]+	0	1	C6H8O4
positive	pos-M167T460	167.032593	7.659766667	167.032593	C19822	1,5-Anhydro-4-deoxy-D-glycero-hex-3-en-2-ulose	144.043375	144.0423	7.463354612	[M+Na]+	0	1	C6H8O4
positive	pos-M167T460	167.032593	7.659766667	167.032593	C19826	1,5-Anhydro-4-deoxy-D-glycero-hex-1-en-3-ulose	144.043375	144.0423	7.463354612	[M+Na]+	0	1	C6H8O4
positive	pos-M167T227	167.0692939	3.78365	167.0692939	C01198	3-(2-Hydroxyphenyl)propanoate	166.0620179	166.063	-5.914064295	[M+H]+	0	1	C9H10O3	Phenylalanine metabolism; Polycyclic aromatic hydrocarbon degradation; Microbial metabolism in diverse environments
positive	pos-M167T227	167.0692939	3.78365	167.0692939	C01456	Tropate	166.0620179	166.063	-5.914064295	[M+H]+	0	1	C9H10O3	Tropane, piperidine and pyridine alkaloid biosynthesis; Biosynthesis of alkaloids derived from ornithine, lysine and nicotinic acid; Biosynthesis of secondary metabolites
positive	pos-M167T227	167.0692939	3.78365	167.0692939	C01744	Phloretate	166.0620179	166.063	-5.914064295	[M+H]+	0	1	C9H10O3
positive	pos-M167T227	167.0692939	3.78365	167.0692939	C02201	Veratraldehyde	166.0620179	166.063	-5.914064295	[M+H]+	0	1	C9H10O3
positive	pos-M167T227	167.0692939	3.78365	167.0692939	C02363	3-Ethoxybenzoate	166.0620179	166.063	-5.914064295	[M+H]+	0	1	C9H10O3
positive	pos-M167T227	167.0692939	3.78365	167.0692939	C03080	4-Hydroxyhydratropate	166.0620179	166.063	-5.914064295	[M+H]+	0	1	C9H10O3
positive	pos-M167T227	167.0692939	3.78365	167.0692939	C05581	3-Methoxy-4-hydroxyphenylacetaldehyde	166.0620179	166.063	-5.914064295	[M+H]+	0	1	C9H10O3	Tyrosine metabolism; Metabolic pathways
positive	pos-M167T227	167.0692939	3.78365	167.0692939	C05607	Phenyllactate	166.0620179	166.063	-5.914064295	[M+H]+	0	1	C9H10O3	Phenylalanine metabolism; Tropane, piperidine and pyridine alkaloid biosynthesis; Biosynthesis of alkaloids derived from ornithine, lysine and nicotinic acid
positive	pos-M167T227	167.0692939	3.78365	167.0692939	C10712	Paeonol	166.0620179	166.063	-5.914064295	[M+H]+	0	1	C9H10O3
positive	pos-M167T227	167.0692939	3.78365	167.0692939	C11380	Apocynin	166.0620179	166.063	-5.914064295	[M+H]+	0	1	C9H10O3
positive	pos-M167T227	167.0692939	3.78365	167.0692939	C11457	3-(3-Hydroxyphenyl)propanoic_acid	166.0620179	166.063	-5.914064295	[M+H]+	0	1	C9H10O3	Phenylalanine metabolism; Microbial metabolism in diverse environments; Degradation of aromatic compounds
positive	pos-M167T227	167.0692939	3.78365	167.0692939	C12206	Caffeyl_alcohol	166.0620179	166.063	-5.914064295	[M+H]+	0	1	C9H10O3	Phenylpropanoid biosynthesis; Biosynthesis of secondary metabolites
positive	pos-M167T145	167.0674813	2.412	167.0674813	C04404	trans-4-Hydroxycyclohexanecarboxylate	144.0782633	144.0786	-2.337062756	[M+Na]+	0	1	C7H12O3
positive	pos-M167T145	167.0674813	2.412	167.0674813	C16590	7-Oxoheptanoic_acid	144.0782633	144.0786	-2.337062756	[M+Na]+	0	1	C7H12O3	Methane metabolism; Microbial metabolism in diverse environments
positive	pos-M167T145	167.0674813	2.412	167.0674813	C03961	erythro-3-Hydroxy-Ls-aspartate	149.0336583	149.0324	8.44299139	[M+NH4]+	0	1	C4H7NO5
positive	pos-M167T145	167.0674813	2.412	167.0674813	C11511	threo-3-Hydroxy-L-aspartate	149.0336583	149.0324	8.44299139	[M+NH4]+	0	1	C4H7NO5
positive	pos-M167T145	167.0674813	2.412	167.0674813	C19813	threo-3-Hydroxy-D-aspartate	149.0336583	149.0324	8.44299139	[M+NH4]+	0	1	C4H7NO5
positive	pos-M167T145	167.0674813	2.412	167.0674813	C19838	D-erythro-3-Hydroxyaspartate	149.0336583	149.0324	8.44299139	[M+NH4]+	0	1	C4H7NO5
positive	pos-M167T145	167.0674813	2.412	167.0674813	C11474	Nereistoxin	149.0336583	149.0333	2.404021584	[M+NH4]+	0	1	C5H11NS2
positive	pos-M167T145	167.0674813	2.412	167.0674813	C19150	Diethyldithiocarbamic_acid	149.0336583	149.0333	2.404021584	[M+NH4]+	0	1	C5H11NS2
positive	pos-M167T137	167.0892335	2.277166667	167.0892335	C03078	4-Guanidinobutanamide	144.1000155	144.1011	-7.525775605	[M+Na]+	0	1	C5H12N4O	Arginine and proline metabolism
positive	pos-M167T156	167.1056853	2.60295	167.1056853	C03037	(+)-Bornane-2,5-dione	166.0984093	166.0994	-5.964336494	[M+H]+	0	1	C10H14O2
positive	pos-M167T156	167.1056853	2.60295	167.1056853	C09777	Dolichodial	166.0984093	166.0994	-5.964336494	[M+H]+	0	1	C10H14O2
positive	pos-M167T156	167.1056853	2.60295	167.1056853	C09791	Nepetalactone_cis-trans-form	166.0984093	166.0994	-5.964336494	[M+H]+	0	1	C10H14O2
positive	pos-M167T156	167.1056853	2.60295	167.1056853	C09792	Nepetalactone_trans-cis-form	166.0984093	166.0994	-5.964336494	[M+H]+	0	1	C10H14O2
positive	pos-M167T156	167.1056853	2.60295	167.1056853	C09841	Carvone_oxide	166.0984093	166.0994	-5.964336494	[M+H]+	0	1	C10H14O2
positive	pos-M167T156	167.1056853	2.60295	167.1056853	C09887	Piquerol_A	166.0984093	166.0994	-5.964336494	[M+H]+	0	1	C10H14O2
positive	pos-M167T156	167.1056853	2.60295	167.1056853	C09896	Rotundifolone	166.0984093	166.0994	-5.964336494	[M+H]+	0	1	C10H14O2
positive	pos-M167T156	167.1056853	2.60295	167.1056853	C11924	Perillic_acid	166.0984093	166.0994	-5.964336494	[M+H]+	0	1	C10H14O2	Limonene and pinene degradation
positive	pos-M167T156	167.1056853	2.60295	167.1056853	C11940	Myrtenic_acid	166.0984093	166.0994	-5.964336494	[M+H]+	0	1	C10H14O2	Limonene and pinene degradation
positive	pos-M167T156	167.1056853	2.60295	167.1056853	C14351	4-Butoxyphenol	166.0984093	166.0994	-5.964336494	[M+H]+	0	1	C10H14O2
positive	pos-M167T156	167.1056853	2.60295	167.1056853	C14515	Camphorquinone	166.0984093	166.0994	-5.964336494	[M+H]+	0	1	C10H14O2
positive	pos-M167T156	167.1056853	2.60295	167.1056853	C17622	(6E)-8-Oxogeranial	166.0984093	166.0994	-5.964336494	[M+H]+	0	1	C10H14O2	Monoterpenoid biosynthesis; Metabolic pathways; Biosynthesis of secondary metabolites
positive	pos-M167T156	167.1056853	2.60295	167.1056853	C17690	4-(4-Hydroxyphenyl)-2-butanol	166.0984093	166.0994	-5.964336494	[M+H]+	0	1	C10H14O2
positive	pos-M167T156	167.1056853	2.60295	167.1056853	C17824	(+/-)-Asarinol_A	166.0984093	166.0994	-5.964336494	[M+H]+	0	1	C10H14O2
positive	pos-M167T156	167.1056853	2.60295	167.1056853	C18343	4-n-Butylresorcinol	166.0984093	166.0994	-5.964336494	[M+H]+	0	1	C10H14O2
positive	pos-M167T156	167.1056853	2.60295	167.1056853	C18352	Oxocamphor	166.0984093	166.0994	-5.964336494	[M+H]+	0	1	C10H14O2
positive	pos-M167T156	167.1056853	2.60295	167.1056853	C20320	Bornane-2,6-dione	166.0984093	166.0994	-5.964336494	[M+H]+	0	1	C10H14O2
positive	pos-M168T490	168.0159712	8.162866667	168.0159712	C01892	Asparagusate	149.9821482	149.9809	8.322552818	[M+NH4]+	0	1	C4H6O2S2
positive	pos-M168T261	168.137199	4.348716667	168.137199	C01767	(-)-Carvone	150.103376	150.1045	-7.488423179	[M+NH4]+	0	1	C10H14O	Monoterpenoid biosynthesis; Limonene and pinene degradation; Biosynthesis of secondary metabolites
positive	pos-M168T261	168.137199	4.348716667	168.137199	C01868	(+)-Sabinone	150.103376	150.1045	-7.488423179	[M+NH4]+	0	1	C10H14O
positive	pos-M168T261	168.137199	4.348716667	168.137199	C01951	Piperitenone	150.103376	150.1045	-7.488423179	[M+NH4]+	0	1	C10H14O
positive	pos-M168T261	168.137199	4.348716667	168.137199	C02289	Isopiperitenone	150.103376	150.1045	-7.488423179	[M+NH4]+	0	1	C10H14O
positive	pos-M168T261	168.137199	4.348716667	168.137199	C02485	(-)-Isopiperitenone	150.103376	150.1045	-7.488423179	[M+NH4]+	0	1	C10H14O	Monoterpenoid biosynthesis; Biosynthesis of secondary metabolites
positive	pos-M168T261	168.137199	4.348716667	168.137199	C02576	Perillyl_aldehyde	150.103376	150.1045	-7.488423179	[M+NH4]+	0	1	C10H14O	Limonene and pinene degradation
positive	pos-M168T261	168.137199	4.348716667	168.137199	C06576	p-Cumic_alcohol	150.103376	150.1045	-7.488423179	[M+NH4]+	0	1	C10H14O	Xylene degradation; Microbial metabolism in diverse environments; Degradation of aromatic compounds
positive	pos-M168T261	168.137199	4.348716667	168.137199	C09840	Carvacrol	150.103376	150.1045	-7.488423179	[M+NH4]+	0	1	C10H14O
positive	pos-M168T261	168.137199	4.348716667	168.137199	C09843	Chrysanthenone	150.103376	150.1045	-7.488423179	[M+NH4]+	0	1	C10H14O
positive	pos-M168T261	168.137199	4.348716667	168.137199	C09868	Menthofuran	150.103376	150.1045	-7.488423179	[M+NH4]+	0	1	C10H14O
positive	pos-M168T261	168.137199	4.348716667	168.137199	C09884	Pinocarvone	150.103376	150.1045	-7.488423179	[M+NH4]+	0	1	C10H14O	Limonene and pinene degradation
positive	pos-M168T261	168.137199	4.348716667	168.137199	C09908	Thymol	150.103376	150.1045	-7.488423179	[M+NH4]+	0	1	C10H14O
positive	pos-M168T261	168.137199	4.348716667	168.137199	C09911	Umbellulone	150.103376	150.1045	-7.488423179	[M+NH4]+	0	1	C10H14O
positive	pos-M168T261	168.137199	4.348716667	168.137199	C09913	Verbenone	150.103376	150.1045	-7.488423179	[M+NH4]+	0	1	C10H14O
positive	pos-M168T261	168.137199	4.348716667	168.137199	C11383	(+)-(S)-Carvone	150.103376	150.1045	-7.488423179	[M+NH4]+	0	1	C10H14O	Monoterpenoid biosynthesis; Limonene and pinene degradation; Biosynthesis of secondary metabolites
positive	pos-M168T261	168.137199	4.348716667	168.137199	C11394	(+)-Chrysanthenone	150.103376	150.1045	-7.488423179	[M+NH4]+	0	1	C10H14O
positive	pos-M168T261	168.137199	4.348716667	168.137199	C11939	Myrtenal	150.103376	150.1045	-7.488423179	[M+NH4]+	0	1	C10H14O	Limonene and pinene degradation
positive	pos-M168T261	168.137199	4.348716667	168.137199	C14130	2-tert-Butylphenol	150.103376	150.1045	-7.488423179	[M+NH4]+	0	1	C10H14O
positive	pos-M168T261	168.137199	4.348716667	168.137199	C14138	2-sec-Butylphenol	150.103376	150.1045	-7.488423179	[M+NH4]+	0	1	C10H14O
positive	pos-M168T261	168.137199	4.348716667	168.137199	C14139	4-sec-Butylphenol	150.103376	150.1045	-7.488423179	[M+NH4]+	0	1	C10H14O
positive	pos-M168T261	168.137199	4.348716667	168.137199	C14188	3-tert-Butylphenol	150.103376	150.1045	-7.488423179	[M+NH4]+	0	1	C10H14O
positive	pos-M168T261	168.137199	4.348716667	168.137199	C14200	4-tert-Butylphenol	150.103376	150.1045	-7.488423179	[M+NH4]+	0	1	C10H14O
positive	pos-M168T261	168.137199	4.348716667	168.137199	C14464	4-n-Butylphenol	150.103376	150.1045	-7.488423179	[M+NH4]+	0	1	C10H14O
positive	pos-M168T261	168.137199	4.348716667	168.137199	C14741	4-Isopropyl-3-methylphenol	150.103376	150.1045	-7.488423179	[M+NH4]+	0	1	C10H14O
positive	pos-M168T261	168.137199	4.348716667	168.137199	C16955	Eucarvone	150.103376	150.1045	-7.488423179	[M+NH4]+	0	1	C10H14O
positive	pos-M168T261	168.137199	4.348716667	168.137199	C17062	Safranal	150.103376	150.1045	-7.488423179	[M+NH4]+	0	1	C10H14O
positive	pos-M168T261	168.137199	4.348716667	168.137199	C18025	(+)-Menthofuran	150.103376	150.1045	-7.488423179	[M+NH4]+	0	1	C10H14O	Monoterpenoid biosynthesis; Biosynthesis of secondary metabolites
positive	pos-M168T261	168.137199	4.348716667	168.137199	C20944	Ipsdienone	150.103376	150.1045	-7.488423179	[M+NH4]+	0	1	C10H14O	Monoterpenoid biosynthesis; Biosynthesis of secondary metabolites
positive	pos-M168T319	168.1369066	5.322166667	168.1369066	C01767	(-)-Carvone	150.1030836	150.1045	-9.436051804	[M+NH4]+	0	1	C10H14O	Monoterpenoid biosynthesis; Limonene and pinene degradation; Biosynthesis of secondary metabolites
positive	pos-M168T319	168.1369066	5.322166667	168.1369066	C01868	(+)-Sabinone	150.1030836	150.1045	-9.436051804	[M+NH4]+	0	1	C10H14O
positive	pos-M168T319	168.1369066	5.322166667	168.1369066	C01951	Piperitenone	150.1030836	150.1045	-9.436051804	[M+NH4]+	0	1	C10H14O
positive	pos-M168T319	168.1369066	5.322166667	168.1369066	C02289	Isopiperitenone	150.1030836	150.1045	-9.436051804	[M+NH4]+	0	1	C10H14O
positive	pos-M168T319	168.1369066	5.322166667	168.1369066	C02485	(-)-Isopiperitenone	150.1030836	150.1045	-9.436051804	[M+NH4]+	0	1	C10H14O	Monoterpenoid biosynthesis; Biosynthesis of secondary metabolites
positive	pos-M168T319	168.1369066	5.322166667	168.1369066	C02576	Perillyl_aldehyde	150.1030836	150.1045	-9.436051804	[M+NH4]+	0	1	C10H14O	Limonene and pinene degradation
positive	pos-M168T319	168.1369066	5.322166667	168.1369066	C06576	p-Cumic_alcohol	150.1030836	150.1045	-9.436051804	[M+NH4]+	0	1	C10H14O	Xylene degradation; Microbial metabolism in diverse environments; Degradation of aromatic compounds
positive	pos-M168T319	168.1369066	5.322166667	168.1369066	C09840	Carvacrol	150.1030836	150.1045	-9.436051804	[M+NH4]+	0	1	C10H14O
positive	pos-M168T319	168.1369066	5.322166667	168.1369066	C09843	Chrysanthenone	150.1030836	150.1045	-9.436051804	[M+NH4]+	0	1	C10H14O
positive	pos-M168T319	168.1369066	5.322166667	168.1369066	C09868	Menthofuran	150.1030836	150.1045	-9.436051804	[M+NH4]+	0	1	C10H14O
positive	pos-M168T319	168.1369066	5.322166667	168.1369066	C09884	Pinocarvone	150.1030836	150.1045	-9.436051804	[M+NH4]+	0	1	C10H14O	Limonene and pinene degradation
positive	pos-M168T319	168.1369066	5.322166667	168.1369066	C09908	Thymol	150.1030836	150.1045	-9.436051804	[M+NH4]+	0	1	C10H14O
positive	pos-M168T319	168.1369066	5.322166667	168.1369066	C09911	Umbellulone	150.1030836	150.1045	-9.436051804	[M+NH4]+	0	1	C10H14O
positive	pos-M168T319	168.1369066	5.322166667	168.1369066	C09913	Verbenone	150.1030836	150.1045	-9.436051804	[M+NH4]+	0	1	C10H14O
positive	pos-M168T319	168.1369066	5.322166667	168.1369066	C11383	(+)-(S)-Carvone	150.1030836	150.1045	-9.436051804	[M+NH4]+	0	1	C10H14O	Monoterpenoid biosynthesis; Limonene and pinene degradation; Biosynthesis of secondary metabolites
positive	pos-M168T319	168.1369066	5.322166667	168.1369066	C11394	(+)-Chrysanthenone	150.1030836	150.1045	-9.436051804	[M+NH4]+	0	1	C10H14O
positive	pos-M168T319	168.1369066	5.322166667	168.1369066	C11939	Myrtenal	150.1030836	150.1045	-9.436051804	[M+NH4]+	0	1	C10H14O	Limonene and pinene degradation
positive	pos-M168T319	168.1369066	5.322166667	168.1369066	C14130	2-tert-Butylphenol	150.1030836	150.1045	-9.436051804	[M+NH4]+	0	1	C10H14O
positive	pos-M168T319	168.1369066	5.322166667	168.1369066	C14138	2-sec-Butylphenol	150.1030836	150.1045	-9.436051804	[M+NH4]+	0	1	C10H14O
positive	pos-M168T319	168.1369066	5.322166667	168.1369066	C14139	4-sec-Butylphenol	150.1030836	150.1045	-9.436051804	[M+NH4]+	0	1	C10H14O
positive	pos-M168T319	168.1369066	5.322166667	168.1369066	C14188	3-tert-Butylphenol	150.1030836	150.1045	-9.436051804	[M+NH4]+	0	1	C10H14O
positive	pos-M168T319	168.1369066	5.322166667	168.1369066	C14200	4-tert-Butylphenol	150.1030836	150.1045	-9.436051804	[M+NH4]+	0	1	C10H14O
positive	pos-M168T319	168.1369066	5.322166667	168.1369066	C14464	4-n-Butylphenol	150.1030836	150.1045	-9.436051804	[M+NH4]+	0	1	C10H14O
positive	pos-M168T319	168.1369066	5.322166667	168.1369066	C14741	4-Isopropyl-3-methylphenol	150.1030836	150.1045	-9.436051804	[M+NH4]+	0	1	C10H14O
positive	pos-M168T319	168.1369066	5.322166667	168.1369066	C16955	Eucarvone	150.1030836	150.1045	-9.436051804	[M+NH4]+	0	1	C10H14O
positive	pos-M168T319	168.1369066	5.322166667	168.1369066	C17062	Safranal	150.1030836	150.1045	-9.436051804	[M+NH4]+	0	1	C10H14O
positive	pos-M168T319	168.1369066	5.322166667	168.1369066	C18025	(+)-Menthofuran	150.1030836	150.1045	-9.436051804	[M+NH4]+	0	1	C10H14O	Monoterpenoid biosynthesis; Biosynthesis of secondary metabolites
positive	pos-M168T319	168.1369066	5.322166667	168.1369066	C20944	Ipsdienone	150.1030836	150.1045	-9.436051804	[M+NH4]+	0	1	C10H14O	Monoterpenoid biosynthesis; Biosynthesis of secondary metabolites
positive	pos-M169T71	169.0343525	1.182975	169.0343525	C00366	Urate	168.0270765	168.0283	-7.281712348	[M+H]+	0	1	C5H4N4O3	Purine metabolism; Metabolic pathways; Microbial metabolism in diverse environments; Bile secretion
positive	pos-M169T122	169.0464898	2.029333333	169.0464898	C00659	2-Aceto-2-hydroxybutanoate	146.0572718	146.0579	-4.301055574	[M+Na]+	0	1	C6H10O4
positive	pos-M169T122	169.0464898	2.029333333	169.0464898	C00772	Mevaldate	146.0572718	146.0579	-4.301055574	[M+Na]+	0	1	C6H10O4
positive	pos-M169T122	169.0464898	2.029333333	169.0464898	C00966	2-Dehydropantoate	146.0572718	146.0579	-4.301055574	[M+Na]+	0	1	C6H10O4	Pantothenate and CoA biosynthesis; Metabolic pathways; Biosynthesis of secondary metabolites
positive	pos-M169T122	169.0464898	2.029333333	169.0464898	C01053	(R)-4-Dehydropantoate	146.0572718	146.0579	-4.301055574	[M+Na]+	0	1	C6H10O4	Pantothenate and CoA biosynthesis
positive	pos-M169T122	169.0464898	2.029333333	169.0464898	C04237	3-Hydroxy-3-methyl-2-oxopentanoic_acid	146.0572718	146.0579	-4.301055574	[M+Na]+	0	1	C6H10O4
positive	pos-M169T122	169.0464898	2.029333333	169.0464898	C06006	(S)-2-Aceto-2-hydroxybutanoate	146.0572718	146.0579	-4.301055574	[M+Na]+	0	1	C6H10O4	Valine, leucine and isoleucine biosynthesis; Metabolic pathways; Biosynthesis of secondary metabolites; Biosynthesis of antibiotics; 2-Oxocarboxylic acid metabolism; Biosynthesis of amino acids
positive	pos-M169T122	169.0464898	2.029333333	169.0464898	C06104	Adipate	146.0572718	146.0579	-4.301055574	[M+Na]+	0	1	C6H10O4	Caprolactam degradation; Metabolic pathways; Microbial metabolism in diverse environments; Degradation of aromatic compounds
positive	pos-M169T122	169.0464898	2.029333333	169.0464898	C06762	4-Hydroxy-2-oxohexanoic_acid	146.0572718	146.0579	-4.301055574	[M+Na]+	0	1	C6H10O4	Xylene degradation; Metabolic pathways; Microbial metabolism in diverse environments; Degradation of aromatic compounds
positive	pos-M169T122	169.0464898	2.029333333	169.0464898	C14463	(R)-3-Hydroxy-3-methyl-2-oxopentanoate	146.0572718	146.0579	-4.301055574	[M+Na]+	0	1	C6H10O4	Valine, leucine and isoleucine biosynthesis; Biosynthesis of secondary metabolites; Biosynthesis of antibiotics; 2-Oxocarboxylic acid metabolism
positive	pos-M169T122	169.0464898	2.029333333	169.0464898	C16272	3-Hydroxy-5-oxohexanoate	146.0572718	146.0579	-4.301055574	[M+Na]+	0	1	C6H10O4	Aminobenzoate degradation; Microbial metabolism in diverse environments
positive	pos-M169T147	169.0850697	2.445316667	169.0850697	C21420	(3,4-Dimethoxyphenyl)methanol	168.0777937	168.0786	-4.797057912	[M+H]+	0	1	C9H12O3
positive	pos-M169T147	169.0850697	2.445316667	169.0850697	C06459	N-Trimethyl-2-aminoethylphosphonate	168.0777937	168.079	-7.176879789	[M+H]+	0	1	C5H15NO3P	Phosphonate and phosphinate metabolism; Metabolic pathways
positive	pos-M169T147	169.0850697	2.445316667	169.0850697	C00179	Agmatine	130.1219117	130.1218	0.858558843	[M+K]+	0	1	C5H14N4	Arginine and proline metabolism; Metabolic pathways
positive	pos-M169T147	169.0850697	2.445316667	169.0850697	C01149	4-Trimethylammoniobutanal	130.1219117	130.1232	-9.90048491	[M+K]+	0	1	C7H16NO	Lysine degradation
positive	pos-M169T52	169.0937065	0.871516667	169.0937065	C00047	L-Lysine	146.1044885	146.1055	-6.923268926	[M+Na]+	0	1	C6H14N2O2	Lysine biosynthesis; Lysine degradation; Biotin metabolism; Tropane, piperidine and pyridine alkaloid biosynthesis; Aminoacyl-tRNA biosynthesis; Biosynthesis of plant secondary metabolites; Biosynthesis of alkaloids derived from ornithine, lysine and nicotinic acid; Metabolic pathways; Biosynthesis of secondary metabolites; Microbial metabolism in diverse environments; Biosynthesis of antibiotics…
positive	pos-M169T52	169.0937065	0.871516667	169.0937065	C00739	D-Lysine	146.1044885	146.1055	-6.923268926	[M+Na]+	0	1	C6H14N2O2	Lysine degradation
positive	pos-M169T52	169.0937065	0.871516667	169.0937065	C01142	(3S)-3,6-Diaminohexanoate	146.1044885	146.1055	-6.923268926	[M+Na]+	0	1	C6H14N2O2	Lysine degradation
positive	pos-M169T52	169.0937065	0.871516667	169.0937065	C01186	(3S,5S)-3,5-Diaminohexanoate	146.1044885	146.1055	-6.923268926	[M+Na]+	0	1	C6H14N2O2	Lysine degradation
positive	pos-M169T52	169.0937065	0.871516667	169.0937065	C05161	2,5-Diaminohexanoate	146.1044885	146.1055	-6.923268926	[M+Na]+	0	1	C6H14N2O2	Lysine degradation
positive	pos-M169T52	169.0937065	0.871516667	169.0937065	C16440	Lysine	146.1044885	146.1055	-6.923268926	[M+Na]+	0	1	C6H14N2O2
positive	pos-M169T52	169.0937065	0.871516667	169.0937065	C20277	(2R,3R)-3-Methylornithine	146.1044885	146.1055	-6.923268926	[M+Na]+	0	1	C6H14N2O2	Lysine biosynthesis; Microbial metabolism in diverse environments
positive	pos-M169T239	169.1213927	3.976183333	169.1213927	C00848	6-Oxocineole	168.1141167	168.115	-5.253897963	[M+H]+	0	1	C10H16O2	Monoterpenoid biosynthesis; Biosynthesis of secondary metabolites
positive	pos-M169T239	169.1213927	3.976183333	169.1213927	C02108	1,2-Campholide	168.1141167	168.115	-5.253897963	[M+H]+	0	1	C10H16O2
positive	pos-M169T239	169.1213927	3.976183333	169.1213927	C03448	(+)-exo-5-Hydroxycamphor	168.1141167	168.115	-5.253897963	[M+H]+	0	1	C10H16O2
positive	pos-M169T239	169.1213927	3.976183333	169.1213927	C06069	Iridodial	168.1141167	168.115	-5.253897963	[M+H]+	0	1	C10H16O2	Monoterpenoid biosynthesis; Metabolic pathways; Biosynthesis of secondary metabolites
positive	pos-M169T239	169.1213927	3.976183333	169.1213927	C08489	(Z)-3,5-Hexadienyl_butyrate	168.1141167	168.115	-5.253897963	[M+H]+	0	1	C10H16O2
positive	pos-M169T239	169.1213927	3.976183333	169.1213927	C08498	Lilac_aldehyde	168.1141167	168.115	-5.253897963	[M+H]+	0	1	C10H16O2
positive	pos-M169T239	169.1213927	3.976183333	169.1213927	C08546	Tiglyl_tiglate	168.1141167	168.115	-5.253897963	[M+H]+	0	1	C10H16O2
positive	pos-M169T239	169.1213927	3.976183333	169.1213927	C09785	(+)-Iridodial	168.1141167	168.115	-5.253897963	[M+H]+	0	1	C10H16O2
positive	pos-M169T239	169.1213927	3.976183333	169.1213927	C09786	Iridomyrmecin	168.1141167	168.115	-5.253897963	[M+H]+	0	1	C10H16O2
positive	pos-M169T239	169.1213927	3.976183333	169.1213927	C09804	cis-trans-Nepetalactol	168.1141167	168.115	-5.253897963	[M+H]+	0	1	C10H16O2
positive	pos-M169T239	169.1213927	3.976183333	169.1213927	C09836	Ascaridole	168.1141167	168.115	-5.253897963	[M+H]+	0	1	C10H16O2
positive	pos-M169T239	169.1213927	3.976183333	169.1213927	C09842	Chrysanthemic_acid	168.1141167	168.115	-5.253897963	[M+H]+	0	1	C10H16O2
positive	pos-M169T239	169.1213927	3.976183333	169.1213927	C09854	Diosphenol	168.1141167	168.115	-5.253897963	[M+H]+	0	1	C10H16O2
positive	pos-M169T239	169.1213927	3.976183333	169.1213927	C11402	(4R,7R)-4-Isopropenyl-7-methyl-2-oxo-oxepanone	168.1141167	168.115	-5.253897963	[M+H]+	0	1	C10H16O2	Limonene and pinene degradation; Degradation of aromatic compounds
positive	pos-M169T239	169.1213927	3.976183333	169.1213927	C11403	(3S,6R)-6-Isopropenyl-3-methyl-2-oxo-oxepanone	168.1141167	168.115	-5.253897963	[M+H]+	0	1	C10H16O2	Limonene and pinene degradation
positive	pos-M169T239	169.1213927	3.976183333	169.1213927	C11414	(4S,7R)-4-Isopropenyl-7-methyl-2-oxo-oxepanone	168.1141167	168.115	-5.253897963	[M+H]+	0	1	C10H16O2	Limonene and pinene degradation
positive	pos-M169T239	169.1213927	3.976183333	169.1213927	C11418	(3S,6S)-6-Isopropenyl-3-methyl-2-oxo-oxepanone	168.1141167	168.115	-5.253897963	[M+H]+	0	1	C10H16O2	Limonene and pinene degradation
positive	pos-M169T239	169.1213927	3.976183333	169.1213927	C11651	8-Epiiridodial	168.1141167	168.115	-5.253897963	[M+H]+	0	1	C10H16O2
positive	pos-M169T239	169.1213927	3.976183333	169.1213927	C11937	(1S,4R)-1-Hydroxy-2-oxolimonene	168.1141167	168.115	-5.253897963	[M+H]+	0	1	C10H16O2	Limonene and pinene degradation
positive	pos-M169T239	169.1213927	3.976183333	169.1213927	C11943	trans-2-Methyl-5-isopropylhexa-2,5-dienoic_acid	168.1141167	168.115	-5.253897963	[M+H]+	0	1	C10H16O2	Limonene and pinene degradation
positive	pos-M169T239	169.1213927	3.976183333	169.1213927	C11944	cis-2-Methyl-5-isopropylhexa-2,5-dienoic_acid	168.1141167	168.115	-5.253897963	[M+H]+	0	1	C10H16O2	Limonene and pinene degradation
positive	pos-M169T239	169.1213927	3.976183333	169.1213927	C16461	Geranic_acid	168.1141167	168.115	-5.253897963	[M+H]+	0	1	C10H16O2	Geraniol degradation; Biosynthesis of antibiotics
positive	pos-M169T239	169.1213927	3.976183333	169.1213927	C18019	1-Hydroxy-p-menth-8-en-2-one	168.1141167	168.115	-5.253897963	[M+H]+	0	1	C10H16O2
positive	pos-M169T239	169.1213927	3.976183333	169.1213927	C19083	(1R,4S)-1-Hydroxy-2-oxolimonene	168.1141167	168.115	-5.253897963	[M+H]+	0	1	C10H16O2	Limonene and pinene degradation
positive	pos-M169T239	169.1213927	3.976183333	169.1213927	C19731	(3S)-3-Hydroxycyclocitral	168.1141167	168.115	-5.253897963	[M+H]+	0	1	C10H16O2
positive	pos-M169T239	169.1213927	3.976183333	169.1213927	C20221	(6E)-8-Oxolinalool	168.1141167	168.115	-5.253897963	[M+H]+	0	1	C10H16O2	Monoterpenoid biosynthesis; Biosynthesis of secondary metabolites
positive	pos-M169T239	169.1213927	3.976183333	169.1213927	C20222	(6E)-8-Hydroxygeranial	168.1141167	168.115	-5.253897963	[M+H]+	0	1	C10H16O2
positive	pos-M169T239	169.1213927	3.976183333	169.1213927	C20223	(6E)-8-Oxogeraniol	168.1141167	168.115	-5.253897963	[M+H]+	0	1	C10H16O2
positive	pos-M169T239	169.1213927	3.976183333	169.1213927	C20322	(+)-6-exo-Hydroxycamphor	168.1141167	168.115	-5.253897963	[M+H]+	0	1	C10H16O2
positive	pos-M169T239	169.1213927	3.976183333	169.1213927	C20323	(+)-6-endo-Hydroxycamphor	168.1141167	168.115	-5.253897963	[M+H]+	0	1	C10H16O2
positive	pos-M169T163	169.1215618	2.719741667	169.1215618	C00848	6-Oxocineole	168.1142858	168.115	-4.248127211	[M+H]+	0	1	C10H16O2	Monoterpenoid biosynthesis; Biosynthesis of secondary metabolites
positive	pos-M169T163	169.1215618	2.719741667	169.1215618	C02108	1,2-Campholide	168.1142858	168.115	-4.248127211	[M+H]+	0	1	C10H16O2
positive	pos-M169T163	169.1215618	2.719741667	169.1215618	C03448	(+)-exo-5-Hydroxycamphor	168.1142858	168.115	-4.248127211	[M+H]+	0	1	C10H16O2
positive	pos-M169T163	169.1215618	2.719741667	169.1215618	C06069	Iridodial	168.1142858	168.115	-4.248127211	[M+H]+	0	1	C10H16O2	Monoterpenoid biosynthesis; Metabolic pathways; Biosynthesis of secondary metabolites
positive	pos-M169T163	169.1215618	2.719741667	169.1215618	C08489	(Z)-3,5-Hexadienyl_butyrate	168.1142858	168.115	-4.248127211	[M+H]+	0	1	C10H16O2
positive	pos-M169T163	169.1215618	2.719741667	169.1215618	C08498	Lilac_aldehyde	168.1142858	168.115	-4.248127211	[M+H]+	0	1	C10H16O2
positive	pos-M169T163	169.1215618	2.719741667	169.1215618	C08546	Tiglyl_tiglate	168.1142858	168.115	-4.248127211	[M+H]+	0	1	C10H16O2
positive	pos-M169T163	169.1215618	2.719741667	169.1215618	C09785	(+)-Iridodial	168.1142858	168.115	-4.248127211	[M+H]+	0	1	C10H16O2
positive	pos-M169T163	169.1215618	2.719741667	169.1215618	C09786	Iridomyrmecin	168.1142858	168.115	-4.248127211	[M+H]+	0	1	C10H16O2
positive	pos-M169T163	169.1215618	2.719741667	169.1215618	C09804	cis-trans-Nepetalactol	168.1142858	168.115	-4.248127211	[M+H]+	0	1	C10H16O2
positive	pos-M169T163	169.1215618	2.719741667	169.1215618	C09836	Ascaridole	168.1142858	168.115	-4.248127211	[M+H]+	0	1	C10H16O2
positive	pos-M169T163	169.1215618	2.719741667	169.1215618	C09842	Chrysanthemic_acid	168.1142858	168.115	-4.248127211	[M+H]+	0	1	C10H16O2
positive	pos-M169T163	169.1215618	2.719741667	169.1215618	C09854	Diosphenol	168.1142858	168.115	-4.248127211	[M+H]+	0	1	C10H16O2
positive	pos-M169T163	169.1215618	2.719741667	169.1215618	C11402	(4R,7R)-4-Isopropenyl-7-methyl-2-oxo-oxepanone	168.1142858	168.115	-4.248127211	[M+H]+	0	1	C10H16O2	Limonene and pinene degradation; Degradation of aromatic compounds
positive	pos-M169T163	169.1215618	2.719741667	169.1215618	C11403	(3S,6R)-6-Isopropenyl-3-methyl-2-oxo-oxepanone	168.1142858	168.115	-4.248127211	[M+H]+	0	1	C10H16O2	Limonene and pinene degradation
positive	pos-M169T163	169.1215618	2.719741667	169.1215618	C11414	(4S,7R)-4-Isopropenyl-7-methyl-2-oxo-oxepanone	168.1142858	168.115	-4.248127211	[M+H]+	0	1	C10H16O2	Limonene and pinene degradation
positive	pos-M169T163	169.1215618	2.719741667	169.1215618	C11418	(3S,6S)-6-Isopropenyl-3-methyl-2-oxo-oxepanone	168.1142858	168.115	-4.248127211	[M+H]+	0	1	C10H16O2	Limonene and pinene degradation
positive	pos-M169T163	169.1215618	2.719741667	169.1215618	C11651	8-Epiiridodial	168.1142858	168.115	-4.248127211	[M+H]+	0	1	C10H16O2
positive	pos-M169T163	169.1215618	2.719741667	169.1215618	C11937	(1S,4R)-1-Hydroxy-2-oxolimonene	168.1142858	168.115	-4.248127211	[M+H]+	0	1	C10H16O2	Limonene and pinene degradation
positive	pos-M169T163	169.1215618	2.719741667	169.1215618	C11943	trans-2-Methyl-5-isopropylhexa-2,5-dienoic_acid	168.1142858	168.115	-4.248127211	[M+H]+	0	1	C10H16O2	Limonene and pinene degradation
positive	pos-M169T163	169.1215618	2.719741667	169.1215618	C11944	cis-2-Methyl-5-isopropylhexa-2,5-dienoic_acid	168.1142858	168.115	-4.248127211	[M+H]+	0	1	C10H16O2	Limonene and pinene degradation
positive	pos-M169T163	169.1215618	2.719741667	169.1215618	C16461	Geranic_acid	168.1142858	168.115	-4.248127211	[M+H]+	0	1	C10H16O2	Geraniol degradation; Biosynthesis of antibiotics
positive	pos-M169T163	169.1215618	2.719741667	169.1215618	C18019	1-Hydroxy-p-menth-8-en-2-one	168.1142858	168.115	-4.248127211	[M+H]+	0	1	C10H16O2
positive	pos-M169T163	169.1215618	2.719741667	169.1215618	C19083	(1R,4S)-1-Hydroxy-2-oxolimonene	168.1142858	168.115	-4.248127211	[M+H]+	0	1	C10H16O2	Limonene and pinene degradation
positive	pos-M169T163	169.1215618	2.719741667	169.1215618	C19731	(3S)-3-Hydroxycyclocitral	168.1142858	168.115	-4.248127211	[M+H]+	0	1	C10H16O2
positive	pos-M169T163	169.1215618	2.719741667	169.1215618	C20221	(6E)-8-Oxolinalool	168.1142858	168.115	-4.248127211	[M+H]+	0	1	C10H16O2	Monoterpenoid biosynthesis; Biosynthesis of secondary metabolites
positive	pos-M169T163	169.1215618	2.719741667	169.1215618	C20222	(6E)-8-Hydroxygeranial	168.1142858	168.115	-4.248127211	[M+H]+	0	1	C10H16O2
positive	pos-M169T163	169.1215618	2.719741667	169.1215618	C20223	(6E)-8-Oxogeraniol	168.1142858	168.115	-4.248127211	[M+H]+	0	1	C10H16O2
positive	pos-M169T163	169.1215618	2.719741667	169.1215618	C20322	(+)-6-exo-Hydroxycamphor	168.1142858	168.115	-4.248127211	[M+H]+	0	1	C10H16O2
positive	pos-M169T163	169.1215618	2.719741667	169.1215618	C20323	(+)-6-endo-Hydroxycamphor	168.1142858	168.115	-4.248127211	[M+H]+	0	1	C10H16O2
positive	pos-M169T163	169.1215618	2.719741667	169.1215618	C07512	Tetraethylammonium	130.1584038	130.1596	-9.190055178	[M+K]+	0	1	C8H20N	Bile secretion
positive	pos-M170T92	170.0115914	1.536233333	170.0115914	C00506	L-Cysteate	169.0043154	169.0045	-1.0921195	[M+H]+	0	1	C3H7NO5S	Cysteine and methionine metabolism; Taurine and hypotaurine metabolism; Metabolic pathways; Neuroactive ligand-receptor interaction
positive	pos-M170T92	170.0115914	1.536233333	170.0115914	C05527	3-Sulfinylpyruvate	151.9777684	151.9779	-0.86573844	[M+NH4]+	0	1	C3H4O5S	Cysteine and methionine metabolism; Metabolic pathways
positive	pos-M170T491	170.0110384	8.181683333	170.0110384	C00506	L-Cysteate	169.0037624	169.0045	-4.364349588	[M+H]+	0	1	C3H7NO5S	Cysteine and methionine metabolism; Taurine and hypotaurine metabolism; Metabolic pathways; Neuroactive ligand-receptor interaction
positive	pos-M170T491	170.0110384	8.181683333	170.0110384	C05527	3-Sulfinylpyruvate	151.9772154	151.9779	-4.504567572	[M+NH4]+	0	1	C3H4O5S	Cysteine and methionine metabolism; Metabolic pathways
positive	pos-M170T121	170.0495477	2.016	170.0495477	C01756	Thiopurine	152.0157247	152.0157	0.162273232	[M+NH4]+	0	1	C5H4N4S
positive	pos-M170T121	170.0495477	2.016	170.0495477	C02380	6-Mercaptopurine	152.0157247	152.0157	0.162273232	[M+NH4]+	0	1	C5H4N4S	Drug metabolism - other enzymes; Bile secretion
positive	pos-M170T140	170.0591625	2.341166667	170.0591625	C13482	Phosphodimethylethanolamine	169.0518865	169.0504	8.793206819	[M+H]+	0	1	C4H12NO4P	Glycerophospholipid metabolism
positive	pos-M170T51	170.0916276	0.8578	170.0916276	C01152	N(pi)-Methyl-L-histidine	169.0843516	169.0851	-4.425928949	[M+H]+	0	1	C7H11N3O2	Histidine metabolism
positive	pos-M170T51	170.0916276	0.8578	170.0916276	C03298	Nalpha-Methylhistidine	169.0843516	169.0851	-4.425928949	[M+H]+	0	1	C7H11N3O2
positive	pos-M170T51	170.0916276	0.8578	170.0916276	C05842	N1-Methyl-2-pyridone-5-carboxamide	152.0578046	152.0586	-5.230606089	[M+NH4]+	0	1	C7H8N2O2	Nicotinate and nicotinamide metabolism; Metabolic pathways
positive	pos-M170T51	170.0916276	0.8578	170.0916276	C05843	N1-Methyl-4-pyridone-5-carboxamide	152.0578046	152.0586	-5.230606089	[M+NH4]+	0	1	C7H8N2O2	Nicotinate and nicotinamide metabolism; Metabolic pathways
positive	pos-M170T51	170.0916276	0.8578	170.0916276	C16398	2-Amino-4-nitrotoluene	152.0578046	152.0586	-5.230606089	[M+NH4]+	0	1	C7H8N2O2	Nitrotoluene degradation; Microbial metabolism in diverse environments
positive	pos-M170T51	170.0916276	0.8578	170.0916276	C18320	4-Amino-2-nitrotoluene	152.0578046	152.0586	-5.230606089	[M+NH4]+	0	1	C7H8N2O2	Nitrotoluene degradation; Microbial metabolism in diverse environments
positive	pos-M170T476	170.0948715	7.938391667	170.0948715	C10998	4-Aminobiphenyl	169.0875955	169.0891	-8.897940737	[M+H]+	0	1	C12H11N	Chemical carcinogenesis
positive	pos-M170T476	170.0948715	7.938391667	170.0948715	C11016	Diphenylamine	169.0875955	169.0891	-8.897940737	[M+H]+	0	1	C12H11N
positive	pos-M170T476	170.0948715	7.938391667	170.0948715	C19319	5-Aminoacenaphthene	169.0875955	169.0891	-8.897940737	[M+H]+	0	1	C12H11N
positive	pos-M170T476	170.0948715	7.938391667	170.0948715	C09910	Actinidine	147.1056535	147.1048	5.801681583	[M+Na]+	0	1	C10H13N	Biosynthesis of alkaloids derived from terpenoid and polyketide; Biosynthesis of secondary metabolites
positive	pos-M170T292	170.1168936	4.866183333	170.1168936	C17730	Piperidione	169.1096176	169.1103	-4.035433276	[M+H]+	0	1	C9H15NO2
positive	pos-M170T292	170.1168936	4.866183333	170.1168936	C01014	3-Isopropylcatechol	152.0830706	152.0837	-4.138729739	[M+NH4]+	0	1	C9H12O2
positive	pos-M170T150	170.1168978	2.491833333	170.1168978	C17730	Piperidione	169.1096218	169.1103	-4.010157294	[M+H]+	0	1	C9H15NO2
positive	pos-M170T150	170.1168978	2.491833333	170.1168978	C01014	3-Isopropylcatechol	152.0830748	152.0837	-4.110623972	[M+NH4]+	0	1	C9H12O2
positive	pos-M170T468	170.1167368	7.795183333	170.1167368	C17730	Piperidione	169.1094608	169.1103	-4.962557822	[M+H]+	0	1	C9H15NO2
positive	pos-M170T468	170.1167368	7.795183333	170.1167368	C01014	3-Isopropylcatechol	152.0829138	152.0837	-5.169650936	[M+NH4]+	0	1	C9H12O2
positive	pos-M170T396	170.1167614	6.604066667	170.1167614	C17730	Piperidione	169.1094854	169.1103	-4.816937029	[M+H]+	0	1	C9H15NO2
positive	pos-M170T396	170.1167614	6.604066667	170.1167614	C01014	3-Isopropylcatechol	152.0829384	152.0837	-5.0077271	[M+NH4]+	0	1	C9H12O2
positive	pos-M170T238	170.1166312	3.970666667	170.1166312	C17730	Piperidione	169.1093552	169.1103	-5.587013346	[M+H]+	0	1	C9H15NO2
positive	pos-M170T238	170.1166312	3.970666667	170.1166312	C01014	3-Isopropylcatechol	152.0828082	152.0837	-5.864017663	[M+NH4]+	0	1	C9H12O2
positive	pos-M170T265	170.116773	4.41205	170.116773	C01014	3-Isopropylcatechol	152.083	152.0837	-4.602728629	[M+H+NH3]+	1	1	C9H12O2
positive	pos-M170T345	170.1168098	5.751341667	170.1168098	C17730	Piperidione	169.1095338	169.1103	-4.530562361	[M+H]+	0	1	C9H15NO2
positive	pos-M170T345	170.1168098	5.751341667	170.1168098	C01014	3-Isopropylcatechol	152.0829868	152.0837	-4.689291226	[M+NH4]+	0	1	C9H12O2
positive	pos-M170T319	170.1168615	5.320075	170.1168615	C17730	Piperidione	169.1095855	169.1103	-4.22480212	[M+H]+	0	1	C9H15NO2
positive	pos-M170T319	170.1168615	5.320075	170.1168615	C01014	3-Isopropylcatechol	152.0830385	152.0837	-4.349299458	[M+NH4]+	0	1	C9H12O2
positive	pos-M170T431	170.1166935	7.189583333	170.1166935	C17730	Piperidione	169.1094175	169.1103	-5.218718227	[M+H]+	0	1	C9H15NO2
positive	pos-M170T431	170.1166935	7.189583333	170.1166935	C01014	3-Isopropylcatechol	152.0828705	152.0837	-5.454489896	[M+NH4]+	0	1	C9H12O2
positive	pos-M170T370	170.1167373	6.170916667	170.1167373	C17730	Piperidione	169.1094613	169.1103	-4.959394667	[M+H]+	0	1	C9H15NO2
positive	pos-M170T370	170.1167373	6.170916667	170.1167373	C01014	3-Isopropylcatechol	152.0829143	152.0837	-5.166133649	[M+NH4]+	0	1	C9H12O2
positive	pos-M170T239	170.1524634	3.97575	170.1524634	C11844	N-Heptanoylhomoserine_lactone	213.135	213.1365	-7.037743418	[M+H-CO2]+	1	1	C11H19NO3	Quorum sensing
positive	pos-M170T378	170.1527617	6.299366667	170.1527617	C10163	Nitramine	169.1454857	169.1467	-7.179088755	[M+H]+	0	1	C10H19NO
positive	pos-M170T378	170.1527617	6.299366667	170.1527617	C10773	Lupinine	169.1454857	169.1467	-7.179088755	[M+H]+	0	1	C10H19NO	Tropane, piperidine and pyridine alkaloid biosynthesis; Biosynthesis of alkaloids derived from ornithine, lysine and nicotinic acid; Biosynthesis of secondary metabolites
positive	pos-M170T378	170.1527617	6.299366667	170.1527617	C00808	(+)-Camphor	152.1189387	152.1201	-7.634225668	[M+NH4]+	0	1	C10H16O	Inflammatory mediator regulation of TRP channels
positive	pos-M170T378	170.1527617	6.299366667	170.1527617	C00809	(-)-Camphor	152.1189387	152.1201	-7.634225668	[M+NH4]+	0	1	C10H16O	Inflammatory mediator regulation of TRP channels
positive	pos-M170T378	170.1527617	6.299366667	170.1527617	C00964	(-)-trans-Carveol	152.1189387	152.1201	-7.634225668	[M+NH4]+	0	1	C10H16O	Monoterpenoid biosynthesis; Limonene and pinene degradation; Biosynthesis of secondary metabolites
positive	pos-M170T378	170.1527617	6.299366667	170.1527617	C01123	(-)-trans-Isopiperitenol	152.1189387	152.1201	-7.634225668	[M+NH4]+	0	1	C10H16O	Monoterpenoid biosynthesis; Biosynthesis of secondary metabolites
positive	pos-M170T378	170.1527617	6.299366667	170.1527617	C01499	Geranial	152.1189387	152.1201	-7.634225668	[M+NH4]+	0	1	C10H16O	Geraniol degradation; Biosynthesis of terpenoids and steroids; Biosynthesis of secondary metabolites; Biosynthesis of antibiotics
positive	pos-M170T378	170.1527617	6.299366667	170.1527617	C02213	(+)-cis-Sabinol	152.1189387	152.1201	-7.634225668	[M+NH4]+	0	1	C10H16O
positive	pos-M170T378	170.1527617	6.299366667	170.1527617	C02452	Perillyl_alcohol	152.1189387	152.1201	-7.634225668	[M+NH4]+	0	1	C10H16O	Monoterpenoid biosynthesis; Limonene and pinene degradation; Biosynthesis of secondary metabolites
positive	pos-M170T378	170.1527617	6.299366667	170.1527617	C02759	alpha-Pinene-oxide	152.1189387	152.1201	-7.634225668	[M+NH4]+	0	1	C10H16O	Limonene and pinene degradation
positive	pos-M170T378	170.1527617	6.299366667	170.1527617	C04435	(Z)-2-Methyl-5-isopropylhexa-2,5-dienal	152.1189387	152.1201	-7.634225668	[M+NH4]+	0	1	C10H16O	Limonene and pinene degradation
positive	pos-M170T378	170.1527617	6.299366667	170.1527617	C07271	Limonene-1,2-epoxide	152.1189387	152.1201	-7.634225668	[M+NH4]+	0	1	C10H16O	Limonene and pinene degradation
positive	pos-M170T378	170.1527617	6.299366667	170.1527617	C09847	cis-Citral	152.1189387	152.1201	-7.634225668	[M+NH4]+	0	1	C10H16O	Geraniol degradation; Biosynthesis of terpenoids and steroids; Biosynthesis of secondary metabolites
positive	pos-M170T378	170.1527617	6.299366667	170.1527617	C09859	Fenchone	152.1189387	152.1201	-7.634225668	[M+NH4]+	0	1	C10H16O
positive	pos-M170T378	170.1527617	6.299366667	170.1527617	C09885	(+)-Piperitone	152.1189387	152.1201	-7.634225668	[M+NH4]+	0	1	C10H16O
positive	pos-M170T378	170.1527617	6.299366667	170.1527617	C09893	Pulegone	152.1189387	152.1201	-7.634225668	[M+NH4]+	0	1	C10H16O	Monoterpenoid biosynthesis; Biosynthesis of secondary metabolites
positive	pos-M170T378	170.1527617	6.299366667	170.1527617	C09906	Thujone	152.1189387	152.1201	-7.634225668	[M+NH4]+	0	1	C10H16O
positive	pos-M170T378	170.1527617	6.299366667	170.1527617	C11387	(1S,4R)-(+)-Fenchone	152.1189387	152.1201	-7.634225668	[M+NH4]+	0	1	C10H16O
positive	pos-M170T378	170.1527617	6.299366667	170.1527617	C11395	(4R,6R)-cis-Carveol	152.1189387	152.1201	-7.634225668	[M+NH4]+	0	1	C10H16O	Limonene and pinene degradation
positive	pos-M170T378	170.1527617	6.299366667	170.1527617	C11398	(1R,4R)-Dihydrocarvone	152.1189387	152.1201	-7.634225668	[M+NH4]+	0	1	C10H16O	Limonene and pinene degradation; Degradation of aromatic compounds
positive	pos-M170T378	170.1527617	6.299366667	170.1527617	C11401	(1S,4R)-Iso-dihydrocarvone	152.1189387	152.1201	-7.634225668	[M+NH4]+	0	1	C10H16O	Limonene and pinene degradation
positive	pos-M170T378	170.1527617	6.299366667	170.1527617	C11408	(4S,6S)-cis-Carveol	152.1189387	152.1201	-7.634225668	[M+NH4]+	0	1	C10H16O	Limonene and pinene degradation
positive	pos-M170T378	170.1527617	6.299366667	170.1527617	C11409	(+)-trans-Carveol	152.1189387	152.1201	-7.634225668	[M+NH4]+	0	1	C10H16O	Monoterpenoid biosynthesis; Limonene and pinene degradation; Biosynthesis of secondary metabolites
positive	pos-M170T378	170.1527617	6.299366667	170.1527617	C11412	(1R,4S)-Iso-dihydrocarvone	152.1189387	152.1201	-7.634225668	[M+NH4]+	0	1	C10H16O	Limonene and pinene degradation
positive	pos-M170T378	170.1527617	6.299366667	170.1527617	C11415	(1S,4S)-Dihydrocarvone	152.1189387	152.1201	-7.634225668	[M+NH4]+	0	1	C10H16O	Limonene and pinene degradation
positive	pos-M170T378	170.1527617	6.299366667	170.1527617	C11938	Myrtenol	152.1189387	152.1201	-7.634225668	[M+NH4]+	0	1	C10H16O	Limonene and pinene degradation
positive	pos-M170T378	170.1527617	6.299366667	170.1527617	C11941	Pinocarveol	152.1189387	152.1201	-7.634225668	[M+NH4]+	0	1	C10H16O	Limonene and pinene degradation
positive	pos-M170T378	170.1527617	6.299366667	170.1527617	C11942	trans-2-Methyl-5-isopropylhexa-2,5-dienal	152.1189387	152.1201	-7.634225668	[M+NH4]+	0	1	C10H16O	Limonene and pinene degradation
positive	pos-M170T378	170.1527617	6.299366667	170.1527617	C11951	(+)-cis-Isopulegone	152.1189387	152.1201	-7.634225668	[M+NH4]+	0	1	C10H16O	Monoterpenoid biosynthesis; Biosynthesis of secondary metabolites
positive	pos-M170T378	170.1527617	6.299366667	170.1527617	C17623	(-)-Pulegone	152.1189387	152.1201	-7.634225668	[M+NH4]+	0	1	C10H16O
positive	pos-M170T378	170.1527617	6.299366667	170.1527617	C18018	p-Menth-8-en-2-one	152.1189387	152.1201	-7.634225668	[M+NH4]+	0	1	C10H16O
positive	pos-M170T378	170.1527617	6.299366667	170.1527617	C18369	dl-Camphor	152.1189387	152.1201	-7.634225668	[M+NH4]+	0	1	C10H16O
positive	pos-M170T378	170.1527617	6.299366667	170.1527617	C19081	(4S)-Limonene-1,2-epoxide	152.1189387	152.1201	-7.634225668	[M+NH4]+	0	1	C10H16O	Limonene and pinene degradation
positive	pos-M170T378	170.1527617	6.299366667	170.1527617	C20260	(+)-Thujan-3-one	152.1189387	152.1201	-7.634225668	[M+NH4]+	0	1	C10H16O
positive	pos-M170T378	170.1527617	6.299366667	170.1527617	C20425	beta-Cyclocitral	152.1189387	152.1201	-7.634225668	[M+NH4]+	0	1	C10H16O
positive	pos-M170T378	170.1527617	6.299366667	170.1527617	C20943	(R)-Ipsdienol	152.1189387	152.1201	-7.634225668	[M+NH4]+	0	1	C10H16O	Monoterpenoid biosynthesis; Biosynthesis of secondary metabolites
positive	pos-M171T52	171.0756848	0.863575	171.0756848	C19482	N-Nitrosoguvacoline	170.0684088	170.0691	-4.063956409	[M+H]+	0	1	C7H10N2O3
positive	pos-M171T52	171.0756848	0.863575	171.0756848	C00632	3-Hydroxyanthranilate	153.0418618	153.0426	-4.823189158	[M+NH4]+	0	1	C7H7NO3	Tryptophan metabolism; Aminobenzoate degradation; Metabolic pathways; Microbial metabolism in diverse environments
positive	pos-M171T52	171.0756848	0.863575	171.0756848	C01270	3-Hydroxy-2-methylpyridine-5-carboxylate	153.0418618	153.0426	-4.823189158	[M+NH4]+	0	1	C7H7NO3	Vitamin B6 metabolism; Microbial metabolism in diverse environments
positive	pos-M171T52	171.0756848	0.863575	171.0756848	C02518	4-Aminosalicylate	153.0418618	153.0426	-4.823189158	[M+NH4]+	0	1	C7H7NO3
positive	pos-M171T52	171.0756848	0.863575	171.0756848	C06669	(5R)-Carbapen-2-em-3-carboxylate	153.0418618	153.0426	-4.823189158	[M+NH4]+	0	1	C7H7NO3	Carbapenem biosynthesis; Biosynthesis of antibiotics
positive	pos-M171T52	171.0756848	0.863575	171.0756848	C07555	4-Nitroanisole	153.0418618	153.0426	-4.823189158	[M+NH4]+	0	1	C7H7NO3
positive	pos-M171T52	171.0756848	0.863575	171.0756848	C11343	Salicylhydroxamic_acid	153.0418618	153.0426	-4.823189158	[M+NH4]+	0	1	C7H7NO3
positive	pos-M171T52	171.0756848	0.863575	171.0756848	C12107	3-Amino-5-hydroxybenzoate	153.0418618	153.0426	-4.823189158	[M+NH4]+	0	1	C7H7NO3	Biosynthesis of ansamycins; Biosynthesis of antibiotics
positive	pos-M171T52	171.0756848	0.863575	171.0756848	C12115	3-Amino-4-hydroxybenzoate	153.0418618	153.0426	-4.823189158	[M+NH4]+	0	1	C7H7NO3
positive	pos-M171T52	171.0756848	0.863575	171.0756848	C16235	o-Hydroxylaminobenzoate	153.0418618	153.0426	-4.823189158	[M+NH4]+	0	1	C7H7NO3	Aminobenzoate degradation; Microbial metabolism in diverse environments
positive	pos-M171T52	171.0756848	0.863575	171.0756848	C19270	2-Nitroanisole	153.0418618	153.0426	-4.823189158	[M+NH4]+	0	1	C7H7NO3
positive	pos-M171T475	171.1000869	7.9195	171.1000869	C14280	Furfural_diethyl_acetal	170.0928109	170.0943	-8.754611483	[M+H]+	0	1	C9H14O3
positive	pos-M171T475	171.1000869	7.9195	171.1000869	C06502	4,6-Diamino-5-formamidopyrimidine	153.0662639	153.0651	7.603891991	[M+NH4]+	0	1	C5H7N5O
positive	pos-M171T405	171.1004283	6.748666667	171.1004283	C14280	Furfural_diethyl_acetal	170.0931523	170.0943	-6.74748202	[M+H]+	0	1	C9H14O3
positive	pos-M171T405	171.1004283	6.748666667	171.1004283	C06502	4,6-Diamino-5-formamidopyrimidine	153.0666053	153.0651	9.834323886	[M+NH4]+	0	1	C5H7N5O
positive	pos-M171T370	171.1003674	6.159583333	171.1003674	C14280	Furfural_diethyl_acetal	170.0930914	170.0943	-7.105299019	[M+H]+	0	1	C9H14O3
positive	pos-M171T370	171.1003674	6.159583333	171.1003674	C06502	4,6-Diamino-5-formamidopyrimidine	153.0665444	153.0651	9.436698091	[M+NH4]+	0	1	C5H7N5O
positive	pos-M171T172	171.1372581	2.863366667	171.1372581	C03092	6-endo-Hydroxycineole	170.1299821	170.1307	-4.219974026	[M+H]+	0	1	C10H18O2	Monoterpenoid biosynthesis; Biosynthesis of secondary metabolites
positive	pos-M171T172	171.1372581	2.863366667	171.1372581	C04433	(E)-3,7-Dimethylocta-1,6-diene-3,8-diol	170.1299821	170.1307	-4.219974026	[M+H]+	0	1	C10H18O2	Monoterpenoid biosynthesis; Biosynthesis of secondary metabolites
positive	pos-M171T172	171.1372581	2.863366667	171.1372581	C07276	Limonene-1,2-diol	170.1299821	170.1307	-4.219974026	[M+H]+	0	1	C10H18O2	Limonene and pinene degradation
positive	pos-M171T172	171.1372581	2.863366667	171.1372581	C09790	(+)-Neomatatabiol	170.1299821	170.1307	-4.219974026	[M+H]+	0	1	C10H18O2
positive	pos-M171T172	171.1372581	2.863366667	171.1372581	C16462	Citronellate	170.1299821	170.1307	-4.219974026	[M+H]+	0	1	C10H18O2	Geraniol degradation
positive	pos-M171T172	171.1372581	2.863366667	171.1372581	C17621	(6E)-8-Hydroxygeraniol	170.1299821	170.1307	-4.219974026	[M+H]+	0	1	C10H18O2	Monoterpenoid biosynthesis; Metabolic pathways; Biosynthesis of secondary metabolites
positive	pos-M171T172	171.1372581	2.863366667	171.1372581	C18020	p-Menth-8-ene-1,2-diol	170.1299821	170.1307	-4.219974026	[M+H]+	0	1	C10H18O2
positive	pos-M171T172	171.1372581	2.863366667	171.1372581	C18027	(4R,7S)-7-Isopropyl-4-methyloxepan-2-one	170.1299821	170.1307	-4.219974026	[M+H]+	0	1	C10H18O2	Monoterpenoid biosynthesis; Biosynthesis of secondary metabolites
positive	pos-M171T172	171.1372581	2.863366667	171.1372581	C18066	7-Isopropyl-4-methyloxepan-2-one	170.1299821	170.1307	-4.219974026	[M+H]+	0	1	C10H18O2
positive	pos-M171T172	171.1372581	2.863366667	171.1372581	C18202	8-Methyl-6-nonenoic_acid	170.1299821	170.1307	-4.219974026	[M+H]+	0	1	C10H18O2	Phenylalanine metabolism; Biosynthesis of alkaloids derived from shikimate pathway; Metabolic pathways; Biosynthesis of secondary metabolites
positive	pos-M171T172	171.1372581	2.863366667	171.1372581	C19082	(1R,2R,4S)-Limonene-1,2-diol	170.1299821	170.1307	-4.219974026	[M+H]+	0	1	C10H18O2	Limonene and pinene degradation
positive	pos-M171T172	171.1372581	2.863366667	171.1372581	C20326	2-exo-Hydroxy-1,8-cineole	170.1299821	170.1307	-4.219974026	[M+H]+	0	1	C10H18O2
positive	pos-M171T172	171.1372581	2.863366667	171.1372581	C21139	(S)-3-Acetyloctanal	170.1299821	170.1307	-4.219974026	[M+H]+	0	1	C10H18O2
positive	pos-M171T100	171.1482614	1.66315	171.1482614	C10865	Pseudopelletierine	153.1144384	153.1154	-6.279979068	[M+NH4]+	0	1	C9H15NO	Tropane, piperidine and pyridine alkaloid biosynthesis; Biosynthesis of alkaloids derived from ornithine, lysine and nicotinic acid; Biosynthesis of secondary metabolites
positive	pos-M172T536	171.9922119	8.931025	171.9922119	C13058	Calcium_L-aspartate	170.9849359	170.9844	3.134215882	[M+H]+	0	1	C4H5NO4.
positive	pos-M172T514	171.9921611	8.568508333	171.9921611	C13058	Calcium_L-aspartate	170.9848851	170.9844	2.837006938	[M+H]+	0	1	C4H5NO4.
positive	pos-M172T146	172.0961212	2.43665	172.0961212	C10284	Crotanecine	171.0888452	171.0895	-3.827474672	[M+H]+	0	1	C8H13NO3
positive	pos-M172T146	172.0961212	2.43665	172.0961212	C11837	N-Butyryl-L-homoserine_lactone	171.0888452	171.0895	-3.827474672	[M+H]+	0	1	C8H13NO3	Quorum sensing; Biofilm formation - Pseudomonas aeruginosa
positive	pos-M172T146	172.0961212	2.43665	172.0961212	C06317	Vanillyl_alcohol	154.0622982	154.063	-4.555543693	[M+NH4]+	0	1	C8H10O3	Aminobenzoate degradation; Microbial metabolism in diverse environments
positive	pos-M172T146	172.0961212	2.43665	172.0961212	C10787	2,6-Dimethoxyphenol	154.0622982	154.063	-4.555543693	[M+NH4]+	0	1	C8H10O3
positive	pos-M172T299	172.1325322	4.989366667	172.1325322	C09772	Boschnialactone	154.0987092	154.0994	-4.483082115	[M+NH4]+	0	1	C9H14O2
positive	pos-M172T392	172.1323803	6.534783333	172.1323803	C09772	Boschnialactone	154.0985573	154.0994	-5.468328955	[M+NH4]+	0	1	C9H14O2
positive	pos-M172T156	172.1324004	2.59685	172.1324004	C09772	Boschnialactone	154.0985774	154.0994	-5.338328585	[M+NH4]+	0	1	C9H14O2
positive	pos-M172T465	172.132371	7.74265	172.132371	C09772	Boschnialactone	154.098548	154.0994	-5.528837225	[M+NH4]+	0	1	C9H14O2
positive	pos-M172T239	172.1324549	3.981066667	172.1324549	C09772	Boschnialactone	154.0986319	154.0994	-4.984315195	[M+NH4]+	0	1	C9H14O2
positive	pos-M172T266	172.1324944	4.436066667	172.1324944	C09772	Boschnialactone	154.0986714	154.0994	-4.728028753	[M+NH4]+	0	1	C9H14O2
positive	pos-M172T371	172.1324084	6.18855	172.1324084	C09772	Boschnialactone	154.0985854	154.0994	-5.286335872	[M+NH4]+	0	1	C9H14O2
positive	pos-M172T349	172.1324583	5.818391667	172.1324583	C09772	Boschnialactone	154.0986353	154.0994	-4.962540068	[M+NH4]+	0	1	C9H14O2
positive	pos-M172T182	172.1323735	3.034366667	172.1323735	C09772	Boschnialactone	154.0985505	154.0994	-5.512586785	[M+NH4]+	0	1	C9H14O2
positive	pos-M172T195	172.1323824	3.244275	172.1323824	C09772	Boschnialactone	154.0985594	154.0994	-5.454945328	[M+NH4]+	0	1	C9H14O2
positive	pos-M172T419	172.1324864	6.976083333	172.1324864	C09772	Boschnialactone	154.0986634	154.0994	-4.780178353	[M+NH4]+	0	1	C9H14O2
positive	pos-M172T441	172.1324642	7.350466667	172.1324642	C09772	Boschnialactone	154.0986412	154.0994	-4.923866582	[M+NH4]+	0	1	C9H14O2
positive	pos-M172T324	172.1325536	5.404108333	172.1325536	C09772	Boschnialactone	154.0987306	154.0994	-4.343983358	[M+NH4]+	0	1	C9H14O2
positive	pos-M172T219	172.1324268	3.647433333	172.1324268	C09772	Boschnialactone	154.0986038	154.0994	-5.166820098	[M+NH4]+	0	1	C9H14O2
positive	pos-M172T202	172.1686306	3.3711	172.1686306	C00843	(-)-Menthone	154.1348076	154.1358	-6.438582607	[M+NH4]+	0	1	C10H18O	Monoterpenoid biosynthesis; Biosynthesis of secondary metabolites
positive	pos-M172T202	172.1686306	3.3711	172.1686306	C01411	Borneol	154.1348076	154.1358	-6.438582607	[M+NH4]+	0	1	C10H18O
positive	pos-M172T202	172.1686306	3.3711	172.1686306	C01500	Geraniol	154.1348076	154.1358	-6.438582607	[M+NH4]+	0	1	C10H18O	Geraniol degradation; Monoterpenoid biosynthesis; Biosynthesis of plant secondary metabolites; Biosynthesis of terpenoids and steroids; Biosynthesis of alkaloids derived from terpenoid and polyketide; Metabolic pathways; Biosynthesis of secondary metabolites; Biosynthesis of antibiotics
positive	pos-M172T202	172.1686306	3.3711	172.1686306	C01765	(+)-Borneol	154.1348076	154.1358	-6.438582607	[M+NH4]+	0	1	C10H18O
positive	pos-M172T202	172.1686306	3.3711	172.1686306	C01766	(-)-Borneol	154.1348076	154.1358	-6.438582607	[M+NH4]+	0	1	C10H18O
positive	pos-M172T202	172.1686306	3.3711	172.1686306	C02344	(-)-endo-Fenchol	154.1348076	154.1358	-6.438582607	[M+NH4]+	0	1	C10H18O	Monoterpenoid biosynthesis; Biosynthesis of terpenoids and steroids; Biosynthesis of secondary metabolites
positive	pos-M172T202	172.1686306	3.3711	172.1686306	C02462	Sabinene_hydrate	154.1348076	154.1358	-6.438582607	[M+NH4]+	0	1	C10H18O	Monoterpenoid biosynthesis; Biosynthesis of terpenoids and steroids; Metabolic pathways; Biosynthesis of secondary metabolites
positive	pos-M172T202	172.1686306	3.3711	172.1686306	C02484	(+)-trans-Pulegol	154.1348076	154.1358	-6.438582607	[M+NH4]+	0	1	C10H18O
positive	pos-M172T202	172.1686306	3.3711	172.1686306	C03039	(+)-trans-Piperitenol	154.1348076	154.1358	-6.438582607	[M+NH4]+	0	1	C10H18O
positive	pos-M172T202	172.1686306	3.3711	172.1686306	C03985	3,7-Dimethylocta-1,6-dien-3-ol	154.1348076	154.1358	-6.438582607	[M+NH4]+	0	1	C10H18O
positive	pos-M172T202	172.1686306	3.3711	172.1686306	C09844	1,8-Cineole	154.1348076	154.1358	-6.438582607	[M+NH4]+	0	1	C10H18O	Monoterpenoid biosynthesis; Biosynthesis of secondary metabolites; Inflammatory mediator regulation of TRP channels
positive	pos-M172T202	172.1686306	3.3711	172.1686306	C09848	(R)-(+)-Citronellal	154.1348076	154.1358	-6.438582607	[M+NH4]+	0	1	C10H18O	Geraniol degradation; Biosynthesis of terpenoids and steroids; Biosynthesis of secondary metabolites
positive	pos-M172T202	172.1686306	3.3711	172.1686306	C09871	Nerol	154.1348076	154.1358	-6.438582607	[M+NH4]+	0	1	C10H18O	Geraniol degradation; Biosynthesis of terpenoids and steroids
positive	pos-M172T202	172.1686306	3.3711	172.1686306	C09902	(R)-(+)-alpha-Terpineol	154.1348076	154.1358	-6.438582607	[M+NH4]+	0	1	C10H18O
positive	pos-M172T202	172.1686306	3.3711	172.1686306	C11384	(S)-(-)-Citronellal	154.1348076	154.1358	-6.438582607	[M+NH4]+	0	1	C10H18O	Geraniol degradation
positive	pos-M172T202	172.1686306	3.3711	172.1686306	C11388	(-)-Linalool	154.1348076	154.1358	-6.438582607	[M+NH4]+	0	1	C10H18O	Monoterpenoid biosynthesis; Biosynthesis of terpenoids and steroids; Biosynthesis of secondary metabolites; Biosynthesis of antibiotics
positive	pos-M172T202	172.1686306	3.3711	172.1686306	C11389	(+)-Linalool	154.1348076	154.1358	-6.438582607	[M+NH4]+	0	1	C10H18O	Monoterpenoid biosynthesis; Biosynthesis of terpenoids and steroids; Biosynthesis of secondary metabolites; Biosynthesis of antibiotics
positive	pos-M172T202	172.1686306	3.3711	172.1686306	C11390	(+)-Menthone	154.1348076	154.1358	-6.438582607	[M+NH4]+	0	1	C10H18O
positive	pos-M172T202	172.1686306	3.3711	172.1686306	C11393	(-)-alpha-Terpineol	154.1348076	154.1358	-6.438582607	[M+NH4]+	0	1	C10H18O	Monoterpenoid biosynthesis; Biosynthesis of terpenoids and steroids; Metabolic pathways; Biosynthesis of secondary metabolites
positive	pos-M172T202	172.1686306	3.3711	172.1686306	C11396	(1R,2R,4R)-Dihydrocarveol	154.1348076	154.1358	-6.438582607	[M+NH4]+	0	1	C10H18O	Limonene and pinene degradation
positive	pos-M172T202	172.1686306	3.3711	172.1686306	C11397	(1R,2S,4R)-Neo-dihydrocarveol	154.1348076	154.1358	-6.438582607	[M+NH4]+	0	1	C10H18O	Limonene and pinene degradation; Degradation of aromatic compounds
positive	pos-M172T202	172.1686306	3.3711	172.1686306	C11399	(1S,2S,4R)-Iso-dihydrocarveol	154.1348076	154.1358	-6.438582607	[M+NH4]+	0	1	C10H18O	Limonene and pinene degradation
positive	pos-M172T202	172.1686306	3.3711	172.1686306	C11400	(1S,2R,4R)-Neoiso-dihydrocarveol	154.1348076	154.1358	-6.438582607	[M+NH4]+	0	1	C10H18O	Limonene and pinene degradation
positive	pos-M172T202	172.1686306	3.3711	172.1686306	C11410	(1R,2S,4S)-_Neoiso-dihydrocarveol	154.1348076	154.1358	-6.438582607	[M+NH4]+	0	1	C10H18O	Limonene and pinene degradation
positive	pos-M172T202	172.1686306	3.3711	172.1686306	C11411	(1R,2R,4S)-Iso-dihydrocarveol	154.1348076	154.1358	-6.438582607	[M+NH4]+	0	1	C10H18O	Limonene and pinene degradation
positive	pos-M172T202	172.1686306	3.3711	172.1686306	C11413	(1S,2S,4S)-Dihydrocarveol	154.1348076	154.1358	-6.438582607	[M+NH4]+	0	1	C10H18O	Limonene and pinene degradation
positive	pos-M172T202	172.1686306	3.3711	172.1686306	C11416	(1S,2R,4S)-Neo-dihydrocarveol	154.1348076	154.1358	-6.438582607	[M+NH4]+	0	1	C10H18O	Limonene and pinene degradation
positive	pos-M172T202	172.1686306	3.3711	172.1686306	C11952	(+)-Isomenthone	154.1348076	154.1358	-6.438582607	[M+NH4]+	0	1	C10H18O	Monoterpenoid biosynthesis; Biosynthesis of secondary metabolites
positive	pos-M172T202	172.1686306	3.3711	172.1686306	C16772	alpha-Terpineol	154.1348076	154.1358	-6.438582607	[M+NH4]+	0	1	C10H18O
positive	pos-M172T202	172.1686306	3.3711	172.1686306	C16909	1,4-Cineole	154.1348076	154.1358	-6.438582607	[M+NH4]+	0	1	C10H18O
positive	pos-M172T202	172.1686306	3.3711	172.1686306	C17073	Terpineol-4	154.1348076	154.1358	-6.438582607	[M+NH4]+	0	1	C10H18O
positive	pos-M172T202	172.1686306	3.3711	172.1686306	C17125	(-)-Isomenthone	154.1348076	154.1358	-6.438582607	[M+NH4]+	0	1	C10H18O
positive	pos-M172T202	172.1686306	3.3711	172.1686306	C17384	Citronellal	154.1348076	154.1358	-6.438582607	[M+NH4]+	0	1	C10H18O
positive	pos-M172T202	172.1686306	3.3711	172.1686306	C17517	beta-Terpineol	154.1348076	154.1358	-6.438582607	[M+NH4]+	0	1	C10H18O
positive	pos-M172T202	172.1686306	3.3711	172.1686306	C17518	gamma-Terpineol	154.1348076	154.1358	-6.438582607	[M+NH4]+	0	1	C10H18O
positive	pos-M172T202	172.1686306	3.3711	172.1686306	C17611	Chrysanthemol	154.1348076	154.1358	-6.438582607	[M+NH4]+	0	1	C10H18O
positive	pos-M172T202	172.1686306	3.3711	172.1686306	C18017	8-p-Menthen-2-ol	154.1348076	154.1358	-6.438582607	[M+NH4]+	0	1	C10H18O
positive	pos-M172T202	172.1686306	3.3711	172.1686306	C20261	(+)-Thujan-3-ol	154.1348076	154.1358	-6.438582607	[M+NH4]+	0	1	C10H18O
positive	pos-M173T62	173.0410959	1.027891667	173.0410959	C00121	D-Ribose	150.0518779	150.0528	-6.144908585	[M+Na]+	0	1	C5H10O5	Pentose phosphate pathway; ABC transporters; Bacterial chemotaxis
positive	pos-M173T62	173.0410959	1.027891667	173.0410959	C00181	D-Xylose	150.0518779	150.0528	-6.144908585	[M+Na]+	0	1	C5H10O5	Pentose and glucuronate interconversions; Amino sugar and nucleotide sugar metabolism; Metabolic pathways; ABC transporters
positive	pos-M173T62	173.0410959	1.027891667	173.0410959	C00216	D-Arabinose	150.0518779	150.0528	-6.144908585	[M+Na]+	0	1	C5H10O5
positive	pos-M173T62	173.0410959	1.027891667	173.0410959	C00259	L-Arabinose	150.0518779	150.0528	-6.144908585	[M+Na]+	0	1	C5H10O5	Pentose and glucuronate interconversions; Ascorbate and aldarate metabolism; Amino sugar and nucleotide sugar metabolism; Metabolic pathways; ABC transporters
positive	pos-M173T62	173.0410959	1.027891667	173.0410959	C00309	D-Ribulose	150.0518779	150.0528	-6.144908585	[M+Na]+	0	1	C5H10O5	Pentose and glucuronate interconversions; Metabolic pathways
positive	pos-M173T62	173.0410959	1.027891667	173.0410959	C00310	D-Xylulose	150.0518779	150.0528	-6.144908585	[M+Na]+	0	1	C5H10O5	Pentose and glucuronate interconversions; Metabolic pathways
positive	pos-M173T62	173.0410959	1.027891667	173.0410959	C00312	L-Xylulose	150.0518779	150.0528	-6.144908585	[M+Na]+	0	1	C5H10O5	Pentose and glucuronate interconversions; Metabolic pathways
positive	pos-M173T62	173.0410959	1.027891667	173.0410959	C00476	D-Lyxose	150.0518779	150.0528	-6.144908585	[M+Na]+	0	1	C5H10O5	Pentose and glucuronate interconversions
positive	pos-M173T62	173.0410959	1.027891667	173.0410959	C00508	L-Ribulose	150.0518779	150.0528	-6.144908585	[M+Na]+	0	1	C5H10O5	Pentose and glucuronate interconversions; Metabolic pathways
positive	pos-M173T62	173.0410959	1.027891667	173.0410959	C01394	Xylose	150.0518779	150.0528	-6.144908585	[M+Na]+	0	1	C5H10O5
positive	pos-M173T62	173.0410959	1.027891667	173.0410959	C01488	D-Apiose	150.0518779	150.0528	-6.144908585	[M+Na]+	0	1	C5H10O5
positive	pos-M173T62	173.0410959	1.027891667	173.0410959	C01508	L-Lyxose	150.0518779	150.0528	-6.144908585	[M+Na]+	0	1	C5H10O5	Pentose and glucuronate interconversions
positive	pos-M173T62	173.0410959	1.027891667	173.0410959	C01510	L-Xylose	150.0518779	150.0528	-6.144908585	[M+Na]+	0	1	C5H10O5
positive	pos-M173T62	173.0410959	1.027891667	173.0410959	C02096	beta-D-Xylose	150.0518779	150.0528	-6.144908585	[M+Na]+	0	1	C5H10O5
positive	pos-M173T62	173.0410959	1.027891667	173.0410959	C02204	alpha-D-Lyxose	150.0518779	150.0528	-6.144908585	[M+Na]+	0	1	C5H10O5
positive	pos-M173T62	173.0410959	1.027891667	173.0410959	C02205	alpha-D-Xylose	150.0518779	150.0528	-6.144908585	[M+Na]+	0	1	C5H10O5
positive	pos-M173T62	173.0410959	1.027891667	173.0410959	C02479	beta-L-Arabinose	150.0518779	150.0528	-6.144908585	[M+Na]+	0	1	C5H10O5
positive	pos-M173T62	173.0410959	1.027891667	173.0410959	C02604	alpha-L-Arabinose	150.0518779	150.0528	-6.144908585	[M+Na]+	0	1	C5H10O5
positive	pos-M173T62	173.0410959	1.027891667	173.0410959	C05052	Ribulose	150.0518779	150.0528	-6.144908585	[M+Na]+	0	1	C5H10O5
positive	pos-M173T62	173.0410959	1.027891667	173.0410959	C06115	L-Arabinofuranose	150.0518779	150.0528	-6.144908585	[M+Na]+	0	1	C5H10O5
positive	pos-M173T62	173.0410959	1.027891667	173.0410959	C08346	beta-D-Apiose	150.0518779	150.0528	-6.144908585	[M+Na]+	0	1	C5H10O5
positive	pos-M173T62	173.0410959	1.027891667	173.0410959	C08353	beta-D-Ribopyranose	150.0518779	150.0528	-6.144908585	[M+Na]+	0	1	C5H10O5
positive	pos-M173T62	173.0410959	1.027891667	173.0410959	C08354	alpha-D-Ribulose	150.0518779	150.0528	-6.144908585	[M+Na]+	0	1	C5H10O5
positive	pos-M173T62	173.0410959	1.027891667	173.0410959	C11476	L-Arabinose	150.0518779	150.0528	-6.144908585	[M+Na]+	0	1	C5H10O5
positive	pos-M173T62	173.0410959	1.027891667	173.0410959	C16639	beta-D-Ribofuranose	150.0518779	150.0528	-6.144908585	[M+Na]+	0	1	C5H10O5
positive	pos-M173T62	173.0410959	1.027891667	173.0410959	C20569	beta-L-Arabinofuranose	150.0518779	150.0528	-6.144908585	[M+Na]+	0	1	C5H10O5
positive	pos-M173T62	173.0410959	1.027891667	173.0410959	C21040	Apiose	150.0518779	150.0528	-6.144908585	[M+Na]+	0	1	C5H10O5
positive	pos-M173T62	173.0410959	1.027891667	173.0410959	C21057	D-Ribose	150.0518779	150.0528	-6.144908585	[M+Na]+	0	1	C5H10O5
positive	pos-M173T62	173.0410959	1.027891667	173.0410959	C21067	D-Arabinofuranose	150.0518779	150.0528	-6.144908585	[M+Na]+	0	1	C5H10O5
positive	pos-M173T62	173.0410959	1.027891667	173.0410959	C21382	R-THMF	150.0518779	150.0528	-6.144908585	[M+Na]+	0	1	C5H10O5	Quorum sensing; Biofilm formation - Escherichia coli
positive	pos-M173T61	173.0910034	1.0234	173.0910034	C17367	(3S,5S)-Carbapenam-3-carboxylic_acid	155.0571804	155.0582	-6.575901584	[M+NH4]+	0	1	C7H9NO3	Carbapenem biosynthesis; Biosynthesis of antibiotics
positive	pos-M173T61	173.0910034	1.0234	173.0910034	C19830	(5S,6S)-6-Amino-5-hydroxycyclohexa-1,3-diene-1-carboxylate	155.0571804	155.0582	-6.575901584	[M+NH4]+	0	1	C7H9NO3
positive	pos-M173T61	173.0910034	1.0234	173.0910034	C19831	(1R,6S)-6-Amino-5-oxocyclohex-2-ene-1-carboxylate	155.0571804	155.0582	-6.575901584	[M+NH4]+	0	1	C7H9NO3
positive	pos-M173T215	173.1160505	3.590716667	173.1160505	C16322	9-Oxononanoic_acid	172.1087745	172.1099	-6.539323827	[M+H]+	0	1	C9H16O3	alpha-Linolenic acid metabolism; Biosynthesis of secondary metabolites
positive	pos-M173T215	173.1160505	3.590716667	173.1160505	C06557	Deisopropylhydroxyatrazine	155.0822275	155.0807	9.849824188	[M+NH4]+	0	1	C5H9N5O	Atrazine degradation; Microbial metabolism in diverse environments
positive	pos-M173T173	173.1163891	2.877966667	173.1163891	C16322	9-Oxononanoic_acid	172.1091131	172.1099	-4.571919181	[M+H]+	0	1	C9H16O3	alpha-Linolenic acid metabolism; Biosynthesis of secondary metabolites
positive	pos-M173T156_1	173.1165716	2.59835	173.1165716	C16322	9-Oxononanoic_acid	172.1092956	172.1099	-3.511633782	[M+H]+	0	1	C9H16O3	alpha-Linolenic acid metabolism; Biosynthesis of secondary metabolites
positive	pos-M174T148	174.0547808	2.459408333	174.0547808	C06556	Deisopropylatrazine	173.0475048	173.0468	4.072963308	[M+H]+	0	1	C5H8ClN5	Atrazine degradation; Microbial metabolism in diverse environments
positive	pos-M174T148	174.0547808	2.459408333	174.0547808	C06325	2-Quinolinecarboxylic_acid	173.0475048	173.0477	-1.127936014	[M+H]+	0	1	C10H7NO2
positive	pos-M174T148	174.0547808	2.459408333	174.0547808	C06414	4-Quinolinecarboxylic_acid	173.0475048	173.0477	-1.127936014	[M+H]+	0	1	C10H7NO2
positive	pos-M174T148	174.0547808	2.459408333	174.0547808	C14040	1-Nitronaphthalene	173.0475048	173.0477	-1.127936014	[M+H]+	0	1	C10H7NO2	Metabolism of xenobiotics by cytochrome P450
positive	pos-M174T148	174.0547808	2.459408333	174.0547808	C19474	2-Nitronaphthalene	173.0475048	173.0477	-1.127936014	[M+H]+	0	1	C10H7NO2
positive	pos-M174T153	174.1117775	2.551208333	174.1117775	C02710	N-Acetyl-L-leucine	173.1045015	173.1052	-4.035066867	[M+H]+	0	1	C8H15NO3
positive	pos-M174T153	174.1117775	2.551208333	174.1117775	C10173	Swainsonine	173.1045015	173.1052	-4.035066867	[M+H]+	0	1	C8H15NO3	Tropane, piperidine and pyridine alkaloid biosynthesis; Biosynthesis of alkaloids derived from ornithine, lysine and nicotinic acid
positive	pos-M175T56	174.8948897	0.92735	174.8948897	C13197	Potassium_dibasic_phosphate	173.8876137	173.8887	-6.246998287	[M+H]+	0	1	K2HPO4
positive	pos-M175T116	175.0271769	1.934816667	175.0271769	C14407	2-Chloronitrobenzene	156.9933539	156.9931	1.61737077	[M+NH4]+	0	1	C6H4ClNO2
positive	pos-M175T116	175.0271769	1.934816667	175.0271769	C14456	4-Chloronitrobenzene	156.9933539	156.9931	1.61737077	[M+NH4]+	0	1	C6H4ClNO2
positive	pos-M175T116	175.0271769	1.934816667	175.0271769	C19364	1-Chloro-3-nitrobenzene	156.9933539	156.9931	1.61737077	[M+NH4]+	0	1	C6H4ClNO2
positive	pos-M175T78	175.0227922	1.297625	175.0227922	C06747	Phenylmethanesulfonyl_fluoride	174.0155162	174.0151	2.391997833	[M+H]+	0	1	C7H7FO2S
positive	pos-M175T78	175.0227922	1.297625	175.0227922	C00417	cis-Aconitate	174.0155162	174.0164	-5.078580283	[M+H]+	0	1	C6H6O6	Citrate cycle (TCA cycle); Glyoxylate and dicarboxylate metabolism; C5-Branched dibasic acid metabolism; Carbon fixation pathways in prokaryotes; Biosynthesis of plant secondary metabolites; Biosynthesis of phenylpropanoids; Biosynthesis of terpenoids and steroids; Biosynthesis of alkaloids derived from shikimate pathway; Biosynthesis of alkaloids derived from ornithine, lysine and nicotinic acid…
positive	pos-M175T78	175.0227922	1.297625	175.0227922	C02341	trans-Aconitate	174.0155162	174.0164	-5.078580283	[M+H]+	0	1	C6H6O6
positive	pos-M175T78	175.0227922	1.297625	175.0227922	C05422	Dehydroascorbate	174.0155162	174.0164	-5.078580283	[M+H]+	0	1	C6H6O6	Ascorbate and aldarate metabolism; Glutathione metabolism; Metabolic pathways
positive	pos-M175T78	175.0227922	1.297625	175.0227922	C00385	Xanthine	152.0335742	152.0334	1.14608857	[M+Na]+	0	1	C5H4N4O2	Purine metabolism; Caffeine metabolism; Biosynthesis of plant secondary metabolites; Biosynthesis of alkaloids derived from histidine and purine; Metabolic pathways; Biosynthesis of secondary metabolites; Microbial metabolism in diverse environments
positive	pos-M175T78	175.0227922	1.297625	175.0227922	C07599	Alloxanthine	152.0335742	152.0334	1.14608857	[M+Na]+	0	1	C5H4N4O2
positive	pos-M175T261	175.1108972	4.347058333	175.1108972	C17783	Capillanol	174.1036212	174.1045	-5.047407517	[M+H]+	0	1	C12H14O
positive	pos-M175T53_2	175.1181534	0.877133333	175.1181534	C00062	L-Arginine	174.1108774	174.1117	-4.724837745	[M+H]+	0	1	C6H14N4O2	Arginine biosynthesis; Monobactam biosynthesis; Arginine and proline metabolism; Clavulanic acid biosynthesis; D-Arginine and D-ornithine metabolism; Aminoacyl-tRNA biosynthesis; Biosynthesis of plant secondary metabolites; Biosynthesis of alkaloids derived from ornithine, lysine and nicotinic acid; Metabolic pathways; Biosynthesis of secondary metabolites; Biosynthesis of antibiotics; Biosynthes…
positive	pos-M175T53_2	175.1181534	0.877133333	175.1181534	C00792	D-Arginine	174.1108774	174.1117	-4.724837745	[M+H]+	0	1	C6H14N4O2	D-Arginine and D-ornithine metabolism; Metabolic pathways
positive	pos-M175T53_2	175.1181534	0.877133333	175.1181534	C02385	Amino_acid(Arg-)	174.1108774	174.1117	-4.724837745	[M+H]+	0	1	C6H14N4O2
positive	pos-M176T91	175.9939193	1.5207	175.9939193	C16281	Thiobenzamide	137.0307613	137.0299	6.285613505	[M+K]+	0	1	C7H7NS	Aminobenzoate degradation; Microbial metabolism in diverse environments
positive	pos-M176T116	176.0303762	1.936516667	176.0303762	C01041	Monodehydroascorbate	175.0231002	175.0243	-6.855266474	[M+H]+	0	1	C6H7O6	Ascorbate and aldarate metabolism; Metabolic pathways
positive	pos-M176T116	176.0303762	1.936516667	176.0303762	C08055	Aminosalicylate_sodium_anhydrous	175.0231002	175.0245	-7.997955806	[M+H]+	0	1	C7H6NO3.
positive	pos-M176T116	176.0303762	1.936516667	176.0303762	C00632	3-Hydroxyanthranilate	153.0411582	153.0426	-9.421156044	[M+Na]+	0	1	C7H7NO3	Tryptophan metabolism; Aminobenzoate degradation; Metabolic pathways; Microbial metabolism in diverse environments
positive	pos-M176T116	176.0303762	1.936516667	176.0303762	C01270	3-Hydroxy-2-methylpyridine-5-carboxylate	153.0411582	153.0426	-9.421156044	[M+Na]+	0	1	C7H7NO3	Vitamin B6 metabolism; Microbial metabolism in diverse environments
positive	pos-M176T116	176.0303762	1.936516667	176.0303762	C02518	4-Aminosalicylate	153.0411582	153.0426	-9.421156044	[M+Na]+	0	1	C7H7NO3
positive	pos-M176T116	176.0303762	1.936516667	176.0303762	C06669	(5R)-Carbapen-2-em-3-carboxylate	153.0411582	153.0426	-9.421156044	[M+Na]+	0	1	C7H7NO3	Carbapenem biosynthesis; Biosynthesis of antibiotics
positive	pos-M176T116	176.0303762	1.936516667	176.0303762	C07555	4-Nitroanisole	153.0411582	153.0426	-9.421156044	[M+Na]+	0	1	C7H7NO3
positive	pos-M176T116	176.0303762	1.936516667	176.0303762	C11343	Salicylhydroxamic_acid	153.0411582	153.0426	-9.421156044	[M+Na]+	0	1	C7H7NO3
positive	pos-M176T116	176.0303762	1.936516667	176.0303762	C12107	3-Amino-5-hydroxybenzoate	153.0411582	153.0426	-9.421156044	[M+Na]+	0	1	C7H7NO3	Biosynthesis of ansamycins; Biosynthesis of antibiotics
positive	pos-M176T116	176.0303762	1.936516667	176.0303762	C12115	3-Amino-4-hydroxybenzoate	153.0411582	153.0426	-9.421156044	[M+Na]+	0	1	C7H7NO3
positive	pos-M176T116	176.0303762	1.936516667	176.0303762	C16235	o-Hydroxylaminobenzoate	153.0411582	153.0426	-9.421156044	[M+Na]+	0	1	C7H7NO3	Aminobenzoate degradation; Microbial metabolism in diverse environments
positive	pos-M176T116	176.0303762	1.936516667	176.0303762	C19270	2-Nitroanisole	153.0411582	153.0426	-9.421156044	[M+Na]+	0	1	C7H7NO3
positive	pos-M176T115	176.0650891	1.911633333	176.0650891	C03139	N-Amidino-L-aspartate	175.0578131	175.0593	-8.493748444	[M+H]+	0	1	C5H9N3O4
positive	pos-M176T115	176.0650891	1.911633333	176.0650891	C00337	(S)-Dihydroorotate	158.0312661	158.0328	-9.706273995	[M+NH4]+	0	1	C5H6N2O4	Pyrimidine metabolism; Metabolic pathways
positive	pos-M176T115	176.0650891	1.911633333	176.0650891	C03703	L-5-Carboxymethylhydantoin	158.0312661	158.0328	-9.706273995	[M+NH4]+	0	1	C5H6N2O4
positive	pos-M176T115	176.0650891	1.911633333	176.0650891	C10600	Ibotenic_acid	158.0312661	158.0328	-9.706273995	[M+NH4]+	0	1	C5H6N2O4
positive	pos-M176T147	176.1035785	2.453275	176.1035785	C00327	L-Citrulline	175.0963025	175.0957	3.441230807	[M+H]+	0	1	C6H13N3O3	Arginine biosynthesis; Metabolic pathways; Biosynthesis of secondary metabolites; Biosynthesis of antibiotics; Biosynthesis of amino acids
positive	pos-M176T147	176.1035785	2.453275	176.1035785	C10865	Pseudopelletierine	153.1143605	153.1154	-6.788705009	[M+Na]+	0	1	C9H15NO	Tropane, piperidine and pyridine alkaloid biosynthesis; Biosynthesis of alkaloids derived from ornithine, lysine and nicotinic acid; Biosynthesis of secondary metabolites
positive	pos-M176T147	176.1035785	2.453275	176.1035785	C01109	4-Methylene-L-glutamine	158.0697555	158.0691	4.147203451	[M+NH4]+	0	1	C6H10N2O3	C5-Branched dibasic acid metabolism
positive	pos-M176T147	176.1035785	2.453275	176.1035785	C16432	5-Hydroxyectoine	158.0697555	158.0691	4.147203451	[M+NH4]+	0	1	C6H10N2O3	Glycine, serine and threonine metabolism; Microbial metabolism in diverse environments
positive	pos-M177T498	176.952028	8.299833333	176.952028	C21103	2,6-Dichloro-p-benzoquinone	175.944752	175.9432	8.820997356	[M+H]+	0	1	C6H2Cl2O2	Chlorocyclohexane and chlorobenzene degradation; Microbial metabolism in diverse environments
positive	pos-M177T498	176.952028	8.299833333	176.952028	C21104	2,5-Dichloro-p-benzoquinone	175.944752	175.9432	8.820997356	[M+H]+	0	1	C6H2Cl2O2	Chlorocyclohexane and chlorobenzene degradation; Metabolic pathways; Microbial metabolism in diverse environments
positive	pos-M177T155	177.0499349	2.588566667	177.0499349	C00438	N-Carbamoyl-L-aspartate	176.0426589	176.0433	-3.641787106	[M+H]+	0	1	C5H8N2O5	Pyrimidine metabolism; Alanine, aspartate and glutamate metabolism; Metabolic pathways
positive	pos-M177T155	177.0499349	2.588566667	177.0499349	C04209	3-(Carboxycarbonylamino)-L-alanine	176.0426589	176.0433	-3.641787106	[M+H]+	0	1	C5H8N2O5
positive	pos-M177T205	177.0536888	3.416825	177.0536888	C01173	1,3,8-Naphthalenertriol	176.0464128	176.0473	-5.039367465	[M+H]+	0	1	C10H8O3
positive	pos-M177T205	177.0536888	3.416825	177.0536888	C03081	4-Methylumbelliferone	176.0464128	176.0473	-5.039367465	[M+H]+	0	1	C10H8O3
positive	pos-M177T205	177.0536888	3.416825	177.0536888	C09268	Herniarin	176.0464128	176.0473	-5.039367465	[M+H]+	0	1	C10H8O3
positive	pos-M177T205	177.0536888	3.416825	177.0536888	C06317	Vanillyl_alcohol	154.0644708	154.063	9.546957829	[M+Na]+	0	1	C8H10O3	Aminobenzoate degradation; Microbial metabolism in diverse environments
positive	pos-M177T205	177.0536888	3.416825	177.0536888	C10787	2,6-Dimethoxyphenol	154.0644708	154.063	9.546957829	[M+Na]+	0	1	C8H10O3
positive	pos-M177T205	177.0536888	3.416825	177.0536888	C13692	Pentylenetetrazole	138.0905308	138.0905	0.223280849	[M+K]+	0	1	C6H10N4
positive	pos-M177T205	177.0536888	3.416825	177.0536888	C20267	4-Amino-5-aminomethyl-2-methylpyrimidine	138.0905308	138.0905	0.223280849	[M+K]+	0	1	C6H10N4	Thiamine metabolism; Metabolic pathways
positive	pos-M177T66	177.0513535	1.09615	177.0513535	C00438	N-Carbamoyl-L-aspartate	176.0440775	176.0433	4.416590396	[M+H]+	0	1	C5H8N2O5	Pyrimidine metabolism; Alanine, aspartate and glutamate metabolism; Metabolic pathways
positive	pos-M177T66	177.0513535	1.09615	177.0513535	C04209	3-(Carboxycarbonylamino)-L-alanine	176.0440775	176.0433	4.416590396	[M+H]+	0	1	C5H8N2O5
positive	pos-M177T66	177.0513535	1.09615	177.0513535	C06317	Vanillyl_alcohol	154.0621355	154.063	-5.611268455	[M+Na]+	0	1	C8H10O3	Aminobenzoate degradation; Microbial metabolism in diverse environments
positive	pos-M177T66	177.0513535	1.09615	177.0513535	C10787	2,6-Dimethoxyphenol	154.0621355	154.063	-5.611268455	[M+Na]+	0	1	C8H10O3
positive	pos-M177T50	177.0757139	0.8375	177.0757139	C02123	3-Propylmalate	176.0684379	176.0685	-0.352444645	[M+H]+	0	1	C7H12O5	Glyoxylate and dicarboxylate metabolism
positive	pos-M177T50	177.0757139	0.8375	177.0757139	C02504	alpha-Isopropylmalate	176.0684379	176.0685	-0.352444645	[M+H]+	0	1	C7H12O5	Valine, leucine and isoleucine biosynthesis; Pyruvate metabolism; Metabolic pathways; Biosynthesis of secondary metabolites; 2-Oxocarboxylic acid metabolism; Biosynthesis of amino acids
positive	pos-M177T50	177.0757139	0.8375	177.0757139	C03328	(R)-2-(n-Propyl)-malate	176.0684379	176.0685	-0.352444645	[M+H]+	0	1	C7H12O5
positive	pos-M177T50	177.0757139	0.8375	177.0757139	C04411	(2R,3S)-3-Isopropylmalate	176.0684379	176.0685	-0.352444645	[M+H]+	0	1	C7H12O5	Valine, leucine and isoleucine biosynthesis; Metabolic pathways; Biosynthesis of secondary metabolites; 2-Oxocarboxylic acid metabolism; Biosynthesis of amino acids
positive	pos-M177T50	177.0757139	0.8375	177.0757139	C05994	2-Propylmalate	176.0684379	176.0685	-0.352444645	[M+H]+	0	1	C7H12O5	Pyruvate metabolism
positive	pos-M177T50	177.0757139	0.8375	177.0757139	C21371	Validone	176.0684379	176.0685	-0.352444645	[M+H]+	0	1	C7H12O5
positive	pos-M177T267	177.1265134	4.450391667	177.1265134	C00843	(-)-Menthone	154.1372954	154.1358	9.701946946	[M+Na]+	0	1	C10H18O	Monoterpenoid biosynthesis; Biosynthesis of secondary metabolites
positive	pos-M177T267	177.1265134	4.450391667	177.1265134	C01411	Borneol	154.1372954	154.1358	9.701946946	[M+Na]+	0	1	C10H18O
positive	pos-M177T267	177.1265134	4.450391667	177.1265134	C01500	Geraniol	154.1372954	154.1358	9.701946946	[M+Na]+	0	1	C10H18O	Geraniol degradation; Monoterpenoid biosynthesis; Biosynthesis of plant secondary metabolites; Biosynthesis of terpenoids and steroids; Biosynthesis of alkaloids derived from terpenoid and polyketide; Metabolic pathways; Biosynthesis of secondary metabolites; Biosynthesis of antibiotics
positive	pos-M177T267	177.1265134	4.450391667	177.1265134	C01765	(+)-Borneol	154.1372954	154.1358	9.701946946	[M+Na]+	0	1	C10H18O
positive	pos-M177T267	177.1265134	4.450391667	177.1265134	C01766	(-)-Borneol	154.1372954	154.1358	9.701946946	[M+Na]+	0	1	C10H18O
positive	pos-M177T267	177.1265134	4.450391667	177.1265134	C02344	(-)-endo-Fenchol	154.1372954	154.1358	9.701946946	[M+Na]+	0	1	C10H18O	Monoterpenoid biosynthesis; Biosynthesis of terpenoids and steroids; Biosynthesis of secondary metabolites
positive	pos-M177T267	177.1265134	4.450391667	177.1265134	C02462	Sabinene_hydrate	154.1372954	154.1358	9.701946946	[M+Na]+	0	1	C10H18O	Monoterpenoid biosynthesis; Biosynthesis of terpenoids and steroids; Metabolic pathways; Biosynthesis of secondary metabolites
positive	pos-M177T267	177.1265134	4.450391667	177.1265134	C02484	(+)-trans-Pulegol	154.1372954	154.1358	9.701946946	[M+Na]+	0	1	C10H18O
positive	pos-M177T267	177.1265134	4.450391667	177.1265134	C03039	(+)-trans-Piperitenol	154.1372954	154.1358	9.701946946	[M+Na]+	0	1	C10H18O
positive	pos-M177T267	177.1265134	4.450391667	177.1265134	C03985	3,7-Dimethylocta-1,6-dien-3-ol	154.1372954	154.1358	9.701946946	[M+Na]+	0	1	C10H18O
positive	pos-M177T267	177.1265134	4.450391667	177.1265134	C09844	1,8-Cineole	154.1372954	154.1358	9.701946946	[M+Na]+	0	1	C10H18O	Monoterpenoid biosynthesis; Biosynthesis of secondary metabolites; Inflammatory mediator regulation of TRP channels
positive	pos-M177T267	177.1265134	4.450391667	177.1265134	C09848	(R)-(+)-Citronellal	154.1372954	154.1358	9.701946946	[M+Na]+	0	1	C10H18O	Geraniol degradation; Biosynthesis of terpenoids and steroids; Biosynthesis of secondary metabolites
positive	pos-M177T267	177.1265134	4.450391667	177.1265134	C09871	Nerol	154.1372954	154.1358	9.701946946	[M+Na]+	0	1	C10H18O	Geraniol degradation; Biosynthesis of terpenoids and steroids
positive	pos-M177T267	177.1265134	4.450391667	177.1265134	C09902	(R)-(+)-alpha-Terpineol	154.1372954	154.1358	9.701946946	[M+Na]+	0	1	C10H18O
positive	pos-M177T267	177.1265134	4.450391667	177.1265134	C11384	(S)-(-)-Citronellal	154.1372954	154.1358	9.701946946	[M+Na]+	0	1	C10H18O	Geraniol degradation
positive	pos-M177T267	177.1265134	4.450391667	177.1265134	C11388	(-)-Linalool	154.1372954	154.1358	9.701946946	[M+Na]+	0	1	C10H18O	Monoterpenoid biosynthesis; Biosynthesis of terpenoids and steroids; Biosynthesis of secondary metabolites; Biosynthesis of antibiotics
positive	pos-M177T267	177.1265134	4.450391667	177.1265134	C11389	(+)-Linalool	154.1372954	154.1358	9.701946946	[M+Na]+	0	1	C10H18O	Monoterpenoid biosynthesis; Biosynthesis of terpenoids and steroids; Biosynthesis of secondary metabolites; Biosynthesis of antibiotics
positive	pos-M177T267	177.1265134	4.450391667	177.1265134	C11390	(+)-Menthone	154.1372954	154.1358	9.701946946	[M+Na]+	0	1	C10H18O
positive	pos-M177T267	177.1265134	4.450391667	177.1265134	C11393	(-)-alpha-Terpineol	154.1372954	154.1358	9.701946946	[M+Na]+	0	1	C10H18O	Monoterpenoid biosynthesis; Biosynthesis of terpenoids and steroids; Metabolic pathways; Biosynthesis of secondary metabolites
positive	pos-M177T267	177.1265134	4.450391667	177.1265134	C11396	(1R,2R,4R)-Dihydrocarveol	154.1372954	154.1358	9.701946946	[M+Na]+	0	1	C10H18O	Limonene and pinene degradation
positive	pos-M177T267	177.1265134	4.450391667	177.1265134	C11397	(1R,2S,4R)-Neo-dihydrocarveol	154.1372954	154.1358	9.701946946	[M+Na]+	0	1	C10H18O	Limonene and pinene degradation; Degradation of aromatic compounds
positive	pos-M177T267	177.1265134	4.450391667	177.1265134	C11399	(1S,2S,4R)-Iso-dihydrocarveol	154.1372954	154.1358	9.701946946	[M+Na]+	0	1	C10H18O	Limonene and pinene degradation
positive	pos-M177T267	177.1265134	4.450391667	177.1265134	C11400	(1S,2R,4R)-Neoiso-dihydrocarveol	154.1372954	154.1358	9.701946946	[M+Na]+	0	1	C10H18O	Limonene and pinene degradation
positive	pos-M177T267	177.1265134	4.450391667	177.1265134	C11410	(1R,2S,4S)-_Neoiso-dihydrocarveol	154.1372954	154.1358	9.701946946	[M+Na]+	0	1	C10H18O	Limonene and pinene degradation
positive	pos-M177T267	177.1265134	4.450391667	177.1265134	C11411	(1R,2R,4S)-Iso-dihydrocarveol	154.1372954	154.1358	9.701946946	[M+Na]+	0	1	C10H18O	Limonene and pinene degradation
positive	pos-M177T267	177.1265134	4.450391667	177.1265134	C11413	(1S,2S,4S)-Dihydrocarveol	154.1372954	154.1358	9.701946946	[M+Na]+	0	1	C10H18O	Limonene and pinene degradation
positive	pos-M177T267	177.1265134	4.450391667	177.1265134	C11416	(1S,2R,4S)-Neo-dihydrocarveol	154.1372954	154.1358	9.701946946	[M+Na]+	0	1	C10H18O	Limonene and pinene degradation
positive	pos-M177T267	177.1265134	4.450391667	177.1265134	C11952	(+)-Isomenthone	154.1372954	154.1358	9.701946946	[M+Na]+	0	1	C10H18O	Monoterpenoid biosynthesis; Biosynthesis of secondary metabolites
positive	pos-M177T267	177.1265134	4.450391667	177.1265134	C16772	alpha-Terpineol	154.1372954	154.1358	9.701946946	[M+Na]+	0	1	C10H18O
positive	pos-M177T267	177.1265134	4.450391667	177.1265134	C16909	1,4-Cineole	154.1372954	154.1358	9.701946946	[M+Na]+	0	1	C10H18O
positive	pos-M177T267	177.1265134	4.450391667	177.1265134	C17073	Terpineol-4	154.1372954	154.1358	9.701946946	[M+Na]+	0	1	C10H18O
positive	pos-M177T267	177.1265134	4.450391667	177.1265134	C17125	(-)-Isomenthone	154.1372954	154.1358	9.701946946	[M+Na]+	0	1	C10H18O
positive	pos-M177T267	177.1265134	4.450391667	177.1265134	C17384	Citronellal	154.1372954	154.1358	9.701946946	[M+Na]+	0	1	C10H18O
positive	pos-M177T267	177.1265134	4.450391667	177.1265134	C17517	beta-Terpineol	154.1372954	154.1358	9.701946946	[M+Na]+	0	1	C10H18O
positive	pos-M177T267	177.1265134	4.450391667	177.1265134	C17518	gamma-Terpineol	154.1372954	154.1358	9.701946946	[M+Na]+	0	1	C10H18O
positive	pos-M177T267	177.1265134	4.450391667	177.1265134	C17611	Chrysanthemol	154.1372954	154.1358	9.701946946	[M+Na]+	0	1	C10H18O
positive	pos-M177T267	177.1265134	4.450391667	177.1265134	C18017	8-p-Menthen-2-ol	154.1372954	154.1358	9.701946946	[M+Na]+	0	1	C10H18O
positive	pos-M177T267	177.1265134	4.450391667	177.1265134	C20261	(+)-Thujan-3-ol	154.1372954	154.1358	9.701946946	[M+Na]+	0	1	C10H18O
positive	pos-M177T171	177.126383	2.850483333	177.126383	C00843	(-)-Menthone	154.137165	154.1358	8.855834388	[M+Na]+	0	1	C10H18O	Monoterpenoid biosynthesis; Biosynthesis of secondary metabolites
positive	pos-M177T171	177.126383	2.850483333	177.126383	C01411	Borneol	154.137165	154.1358	8.855834388	[M+Na]+	0	1	C10H18O
positive	pos-M177T171	177.126383	2.850483333	177.126383	C01500	Geraniol	154.137165	154.1358	8.855834388	[M+Na]+	0	1	C10H18O	Geraniol degradation; Monoterpenoid biosynthesis; Biosynthesis of plant secondary metabolites; Biosynthesis of terpenoids and steroids; Biosynthesis of alkaloids derived from terpenoid and polyketide; Metabolic pathways; Biosynthesis of secondary metabolites; Biosynthesis of antibiotics
positive	pos-M177T171	177.126383	2.850483333	177.126383	C01765	(+)-Borneol	154.137165	154.1358	8.855834388	[M+Na]+	0	1	C10H18O
positive	pos-M177T171	177.126383	2.850483333	177.126383	C01766	(-)-Borneol	154.137165	154.1358	8.855834388	[M+Na]+	0	1	C10H18O
positive	pos-M177T171	177.126383	2.850483333	177.126383	C02344	(-)-endo-Fenchol	154.137165	154.1358	8.855834388	[M+Na]+	0	1	C10H18O	Monoterpenoid biosynthesis; Biosynthesis of terpenoids and steroids; Biosynthesis of secondary metabolites
positive	pos-M177T171	177.126383	2.850483333	177.126383	C02462	Sabinene_hydrate	154.137165	154.1358	8.855834388	[M+Na]+	0	1	C10H18O	Monoterpenoid biosynthesis; Biosynthesis of terpenoids and steroids; Metabolic pathways; Biosynthesis of secondary metabolites
positive	pos-M177T171	177.126383	2.850483333	177.126383	C02484	(+)-trans-Pulegol	154.137165	154.1358	8.855834388	[M+Na]+	0	1	C10H18O
positive	pos-M177T171	177.126383	2.850483333	177.126383	C03039	(+)-trans-Piperitenol	154.137165	154.1358	8.855834388	[M+Na]+	0	1	C10H18O
positive	pos-M177T171	177.126383	2.850483333	177.126383	C03985	3,7-Dimethylocta-1,6-dien-3-ol	154.137165	154.1358	8.855834388	[M+Na]+	0	1	C10H18O
positive	pos-M177T171	177.126383	2.850483333	177.126383	C09844	1,8-Cineole	154.137165	154.1358	8.855834388	[M+Na]+	0	1	C10H18O	Monoterpenoid biosynthesis; Biosynthesis of secondary metabolites; Inflammatory mediator regulation of TRP channels
positive	pos-M177T171	177.126383	2.850483333	177.126383	C09848	(R)-(+)-Citronellal	154.137165	154.1358	8.855834388	[M+Na]+	0	1	C10H18O	Geraniol degradation; Biosynthesis of terpenoids and steroids; Biosynthesis of secondary metabolites
positive	pos-M177T171	177.126383	2.850483333	177.126383	C09871	Nerol	154.137165	154.1358	8.855834388	[M+Na]+	0	1	C10H18O	Geraniol degradation; Biosynthesis of terpenoids and steroids
positive	pos-M177T171	177.126383	2.850483333	177.126383	C09902	(R)-(+)-alpha-Terpineol	154.137165	154.1358	8.855834388	[M+Na]+	0	1	C10H18O
positive	pos-M177T171	177.126383	2.850483333	177.126383	C11384	(S)-(-)-Citronellal	154.137165	154.1358	8.855834388	[M+Na]+	0	1	C10H18O	Geraniol degradation
positive	pos-M177T171	177.126383	2.850483333	177.126383	C11388	(-)-Linalool	154.137165	154.1358	8.855834388	[M+Na]+	0	1	C10H18O	Monoterpenoid biosynthesis; Biosynthesis of terpenoids and steroids; Biosynthesis of secondary metabolites; Biosynthesis of antibiotics
positive	pos-M177T171	177.126383	2.850483333	177.126383	C11389	(+)-Linalool	154.137165	154.1358	8.855834388	[M+Na]+	0	1	C10H18O	Monoterpenoid biosynthesis; Biosynthesis of terpenoids and steroids; Biosynthesis of secondary metabolites; Biosynthesis of antibiotics
positive	pos-M177T171	177.126383	2.850483333	177.126383	C11390	(+)-Menthone	154.137165	154.1358	8.855834388	[M+Na]+	0	1	C10H18O
positive	pos-M177T171	177.126383	2.850483333	177.126383	C11393	(-)-alpha-Terpineol	154.137165	154.1358	8.855834388	[M+Na]+	0	1	C10H18O	Monoterpenoid biosynthesis; Biosynthesis of terpenoids and steroids; Metabolic pathways; Biosynthesis of secondary metabolites
positive	pos-M177T171	177.126383	2.850483333	177.126383	C11396	(1R,2R,4R)-Dihydrocarveol	154.137165	154.1358	8.855834388	[M+Na]+	0	1	C10H18O	Limonene and pinene degradation
positive	pos-M177T171	177.126383	2.850483333	177.126383	C11397	(1R,2S,4R)-Neo-dihydrocarveol	154.137165	154.1358	8.855834388	[M+Na]+	0	1	C10H18O	Limonene and pinene degradation; Degradation of aromatic compounds
positive	pos-M177T171	177.126383	2.850483333	177.126383	C11399	(1S,2S,4R)-Iso-dihydrocarveol	154.137165	154.1358	8.855834388	[M+Na]+	0	1	C10H18O	Limonene and pinene degradation
positive	pos-M177T171	177.126383	2.850483333	177.126383	C11400	(1S,2R,4R)-Neoiso-dihydrocarveol	154.137165	154.1358	8.855834388	[M+Na]+	0	1	C10H18O	Limonene and pinene degradation
positive	pos-M177T171	177.126383	2.850483333	177.126383	C11410	(1R,2S,4S)-_Neoiso-dihydrocarveol	154.137165	154.1358	8.855834388	[M+Na]+	0	1	C10H18O	Limonene and pinene degradation
positive	pos-M177T171	177.126383	2.850483333	177.126383	C11411	(1R,2R,4S)-Iso-dihydrocarveol	154.137165	154.1358	8.855834388	[M+Na]+	0	1	C10H18O	Limonene and pinene degradation
positive	pos-M177T171	177.126383	2.850483333	177.126383	C11413	(1S,2S,4S)-Dihydrocarveol	154.137165	154.1358	8.855834388	[M+Na]+	0	1	C10H18O	Limonene and pinene degradation
positive	pos-M177T171	177.126383	2.850483333	177.126383	C11416	(1S,2R,4S)-Neo-dihydrocarveol	154.137165	154.1358	8.855834388	[M+Na]+	0	1	C10H18O	Limonene and pinene degradation
positive	pos-M177T171	177.126383	2.850483333	177.126383	C11952	(+)-Isomenthone	154.137165	154.1358	8.855834388	[M+Na]+	0	1	C10H18O	Monoterpenoid biosynthesis; Biosynthesis of secondary metabolites
positive	pos-M177T171	177.126383	2.850483333	177.126383	C16772	alpha-Terpineol	154.137165	154.1358	8.855834388	[M+Na]+	0	1	C10H18O
positive	pos-M177T171	177.126383	2.850483333	177.126383	C16909	1,4-Cineole	154.137165	154.1358	8.855834388	[M+Na]+	0	1	C10H18O
positive	pos-M177T171	177.126383	2.850483333	177.126383	C17073	Terpineol-4	154.137165	154.1358	8.855834388	[M+Na]+	0	1	C10H18O
positive	pos-M177T171	177.126383	2.850483333	177.126383	C17125	(-)-Isomenthone	154.137165	154.1358	8.855834388	[M+Na]+	0	1	C10H18O
positive	pos-M177T171	177.126383	2.850483333	177.126383	C17384	Citronellal	154.137165	154.1358	8.855834388	[M+Na]+	0	1	C10H18O
positive	pos-M177T171	177.126383	2.850483333	177.126383	C17517	beta-Terpineol	154.137165	154.1358	8.855834388	[M+Na]+	0	1	C10H18O
positive	pos-M177T171	177.126383	2.850483333	177.126383	C17518	gamma-Terpineol	154.137165	154.1358	8.855834388	[M+Na]+	0	1	C10H18O
positive	pos-M177T171	177.126383	2.850483333	177.126383	C17611	Chrysanthemol	154.137165	154.1358	8.855834388	[M+Na]+	0	1	C10H18O
positive	pos-M177T171	177.126383	2.850483333	177.126383	C18017	8-p-Menthen-2-ol	154.137165	154.1358	8.855834388	[M+Na]+	0	1	C10H18O
positive	pos-M177T171	177.126383	2.850483333	177.126383	C20261	(+)-Thujan-3-ol	154.137165	154.1358	8.855834388	[M+Na]+	0	1	C10H18O
positive	pos-M178T52	178.0574981	0.8719	178.0574981	C00135	L-Histidine	155.0682801	155.0695	-7.866582913	[M+Na]+	0	1	C6H9N3O2	Histidine metabolism; beta-Alanine metabolism; Aminoacyl-tRNA biosynthesis; Biosynthesis of plant secondary metabolites; Biosynthesis of alkaloids derived from histidine and purine; Metabolic pathways; Biosynthesis of secondary metabolites; Biosynthesis of amino acids; ABC transporters; Protein digestion and absorption; Central carbon metabolism in cancer
positive	pos-M178T52	178.0574981	0.8719	178.0574981	C00768	Histidine	155.0682801	155.0695	-7.866582913	[M+Na]+	0	1	C6H9N3O2
positive	pos-M178T52	178.0574981	0.8719	178.0574981	C01162	3-(Pyrazol-1-yl)-L-alanine	155.0682801	155.0695	-7.866582913	[M+Na]+	0	1	C6H9N3O2
positive	pos-M178T52	178.0574981	0.8719	178.0574981	C06419	D-Histidine	155.0682801	155.0695	-7.866582913	[M+Na]+	0	1	C6H9N3O2
positive	pos-M178T134	178.1219133	2.238166667	178.1219133	C07432	Phenmetrazine	177.1146373	177.1154	-4.306100757	[M+H]+	0	1	C11H15NO
positive	pos-M178T134	178.1219133	2.238166667	178.1219133	C09991	Valerianine	177.1146373	177.1154	-4.306100757	[M+H]+	0	1	C11H15NO
positive	pos-M178T79	178.1219021	1.323033333	178.1219021	C07432	Phenmetrazine	177.1146261	177.1154	-4.36948612	[M+H]+	0	1	C11H15NO
positive	pos-M178T79	178.1219021	1.323033333	178.1219021	C09991	Valerianine	177.1146261	177.1154	-4.36948612	[M+H]+	0	1	C11H15NO
positive	pos-M178T483	178.1218219	8.047266667	178.1218219	C07432	Phenmetrazine	177.1145459	177.1154	-4.822035357	[M+H]+	0	1	C11H15NO
positive	pos-M178T483	178.1218219	8.047266667	178.1218219	C09991	Valerianine	177.1145459	177.1154	-4.822035357	[M+H]+	0	1	C11H15NO
positive	pos-M179T492	178.9897839	8.202683333	178.9897839	C02359	2-Fluorobenzoate	140.0266259	140.0274	-5.528518604	[M+K]+	0	1	C7H5FO2	Fluorobenzoate degradation; Metabolic pathways; Microbial metabolism in diverse environments; Degradation of aromatic compounds
positive	pos-M179T492	178.9897839	8.202683333	178.9897839	C02364	3-Fluorobenzoate	140.0266259	140.0274	-5.528518604	[M+K]+	0	1	C7H5FO2	Fluorobenzoate degradation; Metabolic pathways; Microbial metabolism in diverse environments; Degradation of aromatic compounds
positive	pos-M179T492	178.9897839	8.202683333	178.9897839	C02371	4-Fluorobenzoate	140.0266259	140.0274	-5.528518604	[M+K]+	0	1	C7H5FO2	Fluorobenzoate degradation; Metabolic pathways; Microbial metabolism in diverse environments; Degradation of aromatic compounds
positive	pos-M179T69	178.9921785	1.142175	178.9921785	C20341	Disodium_malate	177.9849025	177.9854	-2.795039351	[M+H]+	0	1	C4H4O5.
positive	pos-M179T210	179.1054236	3.507041667	179.1054236	C10454	Methyleugenol	178.0981476	178.0994	-7.03187196	[M+H]+	0	1	C11H14O2	Phenylpropanoid biosynthesis
positive	pos-M179T210	179.1054236	3.507041667	179.1054236	C10478	Methylisoeugenol	178.0981476	178.0994	-7.03187196	[M+H]+	0	1	C11H14O2	Phenylpropanoid biosynthesis
positive	pos-M179T210	179.1054236	3.507041667	179.1054236	C14535	4-t-Butylbenzoic_acid	178.0981476	178.0994	-7.03187196	[M+H]+	0	1	C11H14O2
positive	pos-M179T210	179.1054236	3.507041667	179.1054236	C14709	1,1-Dimethylethyl_benzoate	178.0981476	178.0994	-7.03187196	[M+H]+	0	1	C11H14O2
positive	pos-M179T210	179.1054236	3.507041667	179.1054236	C17663	3-Phenylpropyl_acetate	178.0981476	178.0994	-7.03187196	[M+H]+	0	1	C11H14O2
positive	pos-M179T210	179.1054236	3.507041667	179.1054236	C17665	2-Phenylpropyl_acetate	178.0981476	178.0994	-7.03187196	[M+H]+	0	1	C11H14O2
positive	pos-M179T210	179.1054236	3.507041667	179.1054236	C17666	1-Phenylpropyl_acetate	178.0981476	178.0994	-7.03187196	[M+H]+	0	1	C11H14O2
positive	pos-M179T210	179.1054236	3.507041667	179.1054236	C17782	3,5-Dimethoxyallylbenzene	178.0981476	178.0994	-7.03187196	[M+H]+	0	1	C11H14O2
positive	pos-M179T210	179.1054236	3.507041667	179.1054236	C02445	Nonane-4,6-dione	156.1162056	156.115	7.722690472	[M+Na]+	0	1	C9H16O2
positive	pos-M179T210	179.1054236	3.507041667	179.1054236	C08471	Chalcogran	156.1162056	156.115	7.722690472	[M+Na]+	0	1	C9H16O2
positive	pos-M179T210	179.1054236	3.507041667	179.1054236	C08501	gamma-Nonalactone	156.1162056	156.115	7.722690472	[M+Na]+	0	1	C9H16O2
[truncated: 13,979 more rows]
