# Supplementary material for: Comparison of muscle metabolomics between two Chinese horse breeds
Source: Front Vet Sci. 2023 May 5;10:1162953. doi: 10.3389/fvets.2023.1162953 (PMC10196265; doi:10.3389/fvets.2023.1162953)
Supplement: Supplementary file 4 [file Data_Sheet_4.CSV]

mode	ID	MZ	RT	SpectrumName	libraryMZ	adduct.ion	Total.score	dot.product	reverse.dot.product	fragement.presence	MS2.spectrum	Metabolite	Formula	superclass	class	hmdb	kegg	lipidmaps
positive	pos-M90T59	90.0544645	0.976183333	hmdb::D-Alanine; E25; false; HMDB0001310	90.05493	[M+H]+	82.5	77.3	72.7	66.7	42.02986:37 42.03535:181 43.01801:181 43.91837:175 44.0495:7323 44.99464:111 44.99653:409 45.03728:73 61.03028:72	D-Alanine	C3H7NO2	Organic acids and derivatives	Carboxylic acids and derivatives	HMDB0001310	C00133	-
positive	pos-M104T56	104.1064068	0.925	massbank::Choline; LC-ESI-QTOF; MS2; CE	104.10652	[M]+	82.5	59.5	81.9	100	42.03355:107 43.01804:143 43.0449:115 44.04953:1344 45.03447:1968 45.05911:540 46.97407:76 56.05016:81 58.06521:2606 58.32378:74 58.72676:74 59.07251:334 60.08081:3699 61.8828:73 73.086:36 88.07197:75 104.10117:437 104.10694:1974	Choline	C5H14NO	Organic nitrogen compounds	Organonitrogen compounds	HMDB0000097	C00114	-
positive	pos-M109T299	109.1004812	4.980116667	hmdb::(Z)-1,3-Octadiene; E40; true; HMDB0061897	109.10036	[M+H]+	71	46.4	62.8	77.8	38.01957:36 39.02404:72 41.03791:107 43.05424:107 53.03935:72 65.0395:143 67.0537:182 69.07044:73 77.03658:72 79.05521:322 81.06689:107 109.10081:107	(Z)-1,3-Octadiene	C8H12	Hydrocarbons	Unsaturated hydrocarbons	HMDB0061897	null	-
positive	pos-M109T156	109.1004842	2.59685	hmdb::(Z)-1,3-Octadiene; E40; true; HMDB0061897	109.10018	[M+H]+	71.3	66.8	45.6	55.6	41.04148:72 53.04031:36 65.04623:107 67.0536:143 79.05508:107 109.09913:72	(Z)-1,3-Octadiene	C8H12	Hydrocarbons	Unsaturated hydrocarbons	HMDB0061897	null	-
positive	pos-M111T153	111.1162883	2.55605	hmdb::2,4-Octadiene; E40; true; HMDB0061900	111.11661	[M+H]+	74.6	55.6	71.4	62.5	39.02392:72 41.03688:179 55.05536:72 67.05464:36 69.07727:72 83.93864:72 98.95857:107	2,4-Octadiene	C8H14	Hydrocarbons	Unsaturated hydrocarbons	HMDB0061900	null	-
positive	pos-M116T61	116.0698652	1.010175	massbank::Proline; LC-ESI-QTOF; MS2; CE	116.07006	[M+H]+	91.5	91.1	81.7	87.5	38.01431:12 39.02401:85 41.03787:169 42.03358:36 43.0542:344 44.04862:24 51.02336:12 58.59045:24 68.04828:608 69.84828:131 69.93092:43 70.06445:24137 70.19335:32 70.37213:60 70.41004:36 70.45153:48 70.57368:48 70.5974:36 70.63301:36 70.67931:36 70.69949:24 70.71493:24 70.73512:36 70.88129:24 70.98714:36 71.25632:48 80.97134:24 98.05731:24 100.70263:12 116.07059:239	Proline	C5H9NO2	Organic acids and derivatives	Carboxylic acids and derivatives	HMDB0000162	C00148	-
positive	pos-M118T69	118.0855112	1.149133333	massbank::Valine; LC-ESI-QTOF; MS2; CE	118.08574	[M+H]+	91	82.2	86.7	100	35.99986:54 37.00753:90 38.01606:90 39.02314:742 41.03789:90 42.0336:941 43.01624:54 44.04865:233 45.03073:183 45.03357:293 51.0335:37 53.0383:704 54.88484:125 54.91833:60 55.04923:131 55.05447:17315 55.06704:104 55.28734:54 55.3966:54 55.44392:54 55.51755:54 55.66918:54 55.73558:54 55.9942:55 56.05022:736 57.0325:61 57.05703:3219 57.88784:36 58.03944:73 58.06527:392 59.04869:725 59.07365:104 68.…	Valine	C5H11NO2	Organic acids and derivatives	Carboxylic acids and derivatives	HMDB0000883	C00183	-
positive	pos-M118T489	118.0855173	8.148808333	inhouse::Betaine; false; [M+H]+	118.08538	[M+H]+	92.4	83.1	92.3	100	57.93417:82 58.06539:2510 58.82655:73 59.0716:808 76.92516:72 98.95759:73 99.41189:36 103.06219:73 118.08817:863	Betaine	C5H11NO2	Organic acids and derivatives	Carboxylic acids and derivatives	HMDB0000043	C00719	-
positive	pos-M120T160	120.043695	2.66465	hmdb::1,2-Diacylglycerol-LD-PI-pool; E10; true; HMDB0062270	120.0441	[M+H]+	70.4	28.7	75	100	65.03592:72 92.0453:107 120.08499:72	1,2-Diacylglycerol-LD-PI-pool	C7H5NO	Benzenoids	Benzene and substituted derivatives	HMDB0062270	null	-
positive	pos-M123T76	123.0545978	1.272966667	massbank::Niacinamide; LC-ESI-QTOF; MS2; CE	123.05508	[M+H]+	95.6	89.6	95.9	100	44.0131:107 45.03363:72 51.02246:107 52.03521:77 53.03732:1134 54.03654:72 56.96964:36 68.0601:75 77.03162:80 78.03265:4459 78.04512:300 79.04014:324 79.51671:83 79.80032:152 80.04903:11943 80.47162:86 80.57426:72 80.72519:107 80.78611:72 80.9258:72 96.04718:481 96.05549:74 99.44975:36 106.03082:558 113.96564:80 123.05468:3660	Niacinamide	C6H6N2O	Organoheterocyclic compounds	Pyridines and derivatives	HMDB0001406	C00153	-
positive	pos-M124T76_1	124.0382977	1.258866667	massbank::Niacin; LC-ESI-QTOF; MS2; [M+H]+; CE	124.03777	[M+H]+	87.1	86.2	72.7	81.8	40.49344:14 43.04142:7 44.99774:43 50.01481:29 51.0226:143 52.01904:93 53.03746:784 54.04395:43 55.01904:21 55.93418:36 56.96446:43 66.03435:29 68.04747:21 68.05329:14 71.92465:14 73.9448:21 74.93542:14 76.0151:7 77.78979:50 78.03287:5718 78.4576:14 78.65162:21 79.02907:22 79.03911:337 79.79802:36 79.97095:24 80.04927:5642 80.28573:14 80.82951:21 81.05186:376 81.9622:29 86.55604:7 87.99809:29 89.…	Niacin	C6H5NO2	Organoheterocyclic compounds	Pyridines and derivatives	HMDB0001406	C00153	-
positive	pos-M124T91	124.0385513	1.524066667	massbank::Isonicotinic acid; LC-ESI-QTOF; MS2; CE	124.03956	[M+H]+	83.6	77.7	69.5	80	64.99503:36 69.93221:72 73.94331:72 78.03384:432 79.04134:73 80.04898:471 83.06258:37 104.98201:36 124.0295:72 124.03894:251	Isonicotinic acid	C6H5NO2	Organoheterocyclic compounds	Pyridines and derivatives	HMDB0060665	C07446	-
positive	pos-M124T76_2	124.0578247	1.272966667	massbank::Niacin; LC-ESI-QTOF; MS2; [M+H]+; CE	124.03777	[M+H]+	87.1	86.2	72.7	81.8	40.49344:14 43.04142:7 44.99774:43 50.01481:29 51.0226:143 52.01904:93 53.03746:784 54.04395:43 55.01904:21 55.93418:36 56.96446:43 66.03435:29 68.04747:21 68.05329:14 71.92465:14 73.9448:21 74.93542:14 76.0151:7 77.78979:50 78.03287:5718 78.4576:14 78.65162:21 79.02907:22 79.03911:337 79.79802:36 79.97095:24 80.04927:5642 80.28573:14 80.82951:21 81.05186:376 81.9622:29 86.55604:7 87.99809:29 89.…	Niacin	C6H5NO2	Organoheterocyclic compounds	Pyridines and derivatives	HMDB0001406	C00153	-
positive	pos-M125T292	125.0953224	4.866183333	hmdb::3,5,5-Trimethyl-2-cyclopenten-1-one; E40; true; HMDB0040246	125.09586	[M+H]+	72.8	49.7	70.4	66.7	39.02414:72 41.04162:54 43.01543:90 55.05459:143 57.03262:125 57.93418:72 67.05265:54 77.03545:54 77.05157:18 78.98628:107 79.05658:125 81.06955:107 83.93384:36 91.05655:54 98.959:36 105.06904:36 107.08646:36 125.1015:36	3,5,5-Trimethyl-2-cyclopenten-1-one	C8H12O	Organooxygen compounds	Carbonyl compounds	HMDB0040246	null	-
positive	pos-M129T118	129.0378759	1.964758333	hmdb::Trihydroxybutane; E40; true; HMDB0061944	129.0531	[M+Na]+	71.5	49	73.4	50	41.0442:36 43.01806:293 45.03259:36 55.05337:72 65.03712:36 73.34577:36 83.05093:72	Trihydroxybutane	C4H10O3	Organic acids and derivatives	Orthocarboxylic acid derivatives	HMDB0061944	null	-
positive	pos-M129T122	129.0540542	2.0335	hmdb::Trihydroxybutane; E40; true; HMDB0061944	129.0531	[M+Na]+	71.5	49	73.4	50	41.0442:36 43.01806:293 45.03259:36 55.05337:72 65.03712:36 73.34577:36 83.05093:72	Trihydroxybutane	C4H10O3	Organic acids and derivatives	Orthocarboxylic acid derivatives	HMDB0061944	null	-
positive	pos-M130T57	130.0487711	0.9454	massbank::L-5-Oxoproline; LC-ESI-QTOF; MS2; CE	130.04968	[M+H]+	84.2	62.4	85.5	100	43.01976:72 56.04685:143 61.02576:143 71.0823:36 84.04349:514 84.08103:215 105.81985:36 130.06346:72	L-5-Oxoproline	C5H7NO3	Organic acids and derivatives	Carboxylic acids and derivatives	HMDB0000267	C01879	-
positive	pos-M130T50	130.0854627	0.837	inhouse::D-Pipecolinic acid; false; [M+H]+	130.08528	[M+H]+	83.2	63.2	82.5	100	43.01991:72 44.04955:36 56.05015:251 61.02367:72 67.06167:36 77.0389:110 84.08111:1142 84.95618:39 130.0618:72	D-Pipecolinic acid	C6H11NO2	Organic acids and derivatives	Carboxylic acids and derivatives	HMDB0005960	NA	-
positive	pos-M130T69	130.0855065	1.14755	inhouse::D-Pipecolinic acid; false; [M+H]+	130.08524	[M+H]+	82.5	57.3	87.4	100	43.01538:54 56.04713:197 57.70541:18 61.02716:125 67.05378:36 70.941:36 77.04039:54 82.62699:18 84.0788:728 111.96951:36 118.91839:72 130.06392:125	D-Pipecolinic acid	C6H11NO2	Organic acids and derivatives	Carboxylic acids and derivatives	HMDB0005960	NA	-
positive	pos-M131T48	131.1282861	0.797633333	inhouse::(4-Aminobutyl)guanidine; false; [M+H]+	131.12773	[M+H]+	84.1	65.3	82.9	100	55.03139:71 60.0513:71 60.05349:143 70.06695:73 72.08021:743 72.93643:73 84.0774:145 92.05235:36 97.07558:143 114.103:107	(4-Aminobutyl)guanidine	C5H14N4	Organic nitrogen compounds	Organonitrogen compounds	HMDB0001432	C00179	-
positive	pos-M132T59_2	132.0756659	0.983133333	inhouse::Creatine; false; [M+H]+	132.07527	[M+H]+	74.4	37	79.6	100	41.02426:36 42.02255:145 42.03445:699 42.90047:98 43.02914:12554 43.27962:54 43.30936:54 43.46658:36 43.86599:54 43.91558:295 43.92775:92 44.01297:143 44.04951:25031 44.21557:54 44.271:54 44.30859:72 44.32081:54 44.34526:90 44.39418:72 44.41582:90 44.45065:72 44.47702:72 44.48456:54 44.54863:72 44.55994:54 44.62879:54 44.65049:90 44.73924:54 44.76475:36 44.84132:72 44.90565:54 44.95866:36 57.0419…	Creatine	C4H9N3O2	Organic acids and derivatives	Carboxylic acids and derivatives	HMDB0000064	C00300	-
positive	pos-M132T114	132.1011984	1.902575	massbank::Isoleucine; LC-ESI-QTOF; MS2; CE	132.10132	[M+H]+	87.3	71	86.6	100	30.03501:11 37.00498:11 39.01963:32 39.02228:115 41.03882:366 42.03455:29 43.01812:25 43.05333:247 44.04961:843 45.03171:29 49.87095:4 55.01575:11 55.05452:39 56.04816:32 57.05602:75 58.06532:47 59.04766:7 62.98206:7 67.05606:7 69.06815:598 69.93468:7 72.04552:14 72.9353:429 73.06321:25 85.83475:11 86.08746:19 86.09533:1464 87.05589:11 87.50845:7 90.05398:14 90.94875:7 91.05249:7 101.05767:7 113.…	Isoleucine	C6H13NO2	Organic acids and derivatives	Carboxylic acids and derivatives	HMDB0000172	C00407	-
positive	pos-M132T85	132.1012388	1.413616667	massbank::Isoleucine; LC-ESI-QTOF; MS2; CE	132.10164	[M+H]+	90	78.4	87.5	100	38.01276:72 38.01624:305 39.02244:1085 39.63087:85 41.03899:2700 42.03563:293 43.0294:486 44.04978:5967 45.03283:444 55.05365:251 56.04939:445 57.05726:894 57.75599:75 58.06765:406 59.04784:75 67.05277:251 67.06665:107 68.02654:89 69.06246:140 69.07068:6469 69.52801:72 70.06602:72 71.07325:143 72.93669:476 73.0658:215 85.83102:179 86.09682:10726 86.66779:72 87.03764:72 87.05872:107 90.05283:542	Isoleucine	C6H13NO2	Organic acids and derivatives	Carboxylic acids and derivatives	HMDB0000172	C00407	-
positive	pos-M135T292	135.079616	4.866183333	inhouse::3,4-Dimethylbenzaldehyde; false; [M+H]+	135.07895	[M+H]+	72.9	28.6	85.6	100	45.03175:36 55.01786:107 65.03838:72 77.04031:287 79.05647:215 91.04967:179 93.06863:72 105.06742:72 107.08629:143 115.05677:72 135.08147:179	3,4-Dimethylbenzaldehyde	C9H10O	Unknown	-	NA	NA	-
positive	pos-M136T59	136.0475576	0.982816667	hmdb::Adenine; ENone; false; HMDB0000034	136.06067	[M+H]+	92.7	89.2	91.8	87.5	65.01579:72 65.04085:36 78.04038:72 82.03897:72 92.02417:179 94.03878:179 108.00054:36 109.05247:74 119.03413:737 136.02412:217 136.06201:513	Adenine	C5H5N5	Organoheterocyclic compounds	Imidazopyrimidines	HMDB0000034	C00147	-
positive	pos-M136T77	136.0748313	1.27805	inhouse::2-Phenylacetamide; false; [M+H]+	136.07547	[M+H]+	80.5	61.4	83.4	75	42.04573:36 65.0397:251 77.038:109 81.97623:73 91.05256:969 92.05522:38 94.07838:36 107.04849:179 136.02219:72	2-Phenylacetamide	C8H9NO	Benzenoids	Benzene and substituted derivatives	HMDB0010715	C02505	-
positive	pos-M136T101	136.0749782	1.68735	inhouse::p-Toluamide; false; [M+H]+	136.07521	[M+H]+	76.1	62.6	74.7	50	63.02462:36 65.03722:107 77.0341:72 81.99139:73 91.05508:559 92.06725:37 107.04688:179 119.03839:107 136.01714:72	p-Toluamide	C8H9NO	Unknown	-	NA	NA	-
positive	pos-M137T75	137.0453301	1.249866667	inhouse::Hypoxanthine; false; [M+H]+	137.04413	[M+H]+	96.5	96	94.6	92.3	28.01831:36 38.24287:36 40.01845:482 43.02929:287 52.01588:72 53.01267:72 55.02417:263 55.0294:7426 55.93406:111 58.65333:75 64.80969:74 65.01222:1473 67.02485:855 67.02716:3603 68.01471:179 68.48139:73 72.93651:73 77.01556:363 78.04643:79 81.78696:413 82.04005:11980 82.92504:74 83.02409:1307 84.07745:72 85.68955:75 88.9943:36 92.02394:5550 92.48106:88 93.01012:975 93.7539:148 94.03991:14486 94.2…	Hypoxanthine	C5H4N4O	Organoheterocyclic compounds	Imidazopyrimidines	HMDB0000157	C00262	-
positive	pos-M137T128	137.0451472	2.141	inhouse::Hypoxanthine; false; [M+H]+	137.04543	[M+H]+	89.6	97.9	84.4	46.2	67.03164:107 82.03858:107 94.04382:107 110.03637:250 119.03201:214 137.0499:250	Hypoxanthine	C5H4N4O	Organoheterocyclic compounds	Imidazopyrimidines	HMDB0000157	C00262	-
positive	pos-M137T93	137.0453137	1.548983333	inhouse::Hypoxanthine; false; [M+H]+	137.04501	[M+H]+	96	94.4	95.1	92.3	41.03695:18 53.02284:37 55.02719:775 65.00869:90 65.01211:269 66.23163:36 67.02705:490 77.01793:54 80.05657:37 82.03865:1214 83.02398:179 85.48301:36 91.7409:55 92.02112:554 93.00865:125 93.74832:75 94.03843:1649 94.32625:36 95.02293:36 96.94613:37 107.03513:18 109.69012:79 110.03354:3486 111.02833:22 113.937:18 118.66113:77 119.03371:3968 119.74972:38 120.01878:360 132.90079:18 136.61397:56 136.…	Hypoxanthine	C5H4N4O	Organoheterocyclic compounds	Imidazopyrimidines	HMDB0000157	C00262	-
positive	pos-M137T109	137.0453597	1.81775	inhouse::Hypoxanthine; false; [M+H]+	137.04532	[M+H]+	91.4	89.2	93.9	69.2	55.02821:143 67.02815:72 81.06929:72 82.0424:215 92.02236:107 94.03284:72 94.03831:394 109.06226:72 110.03635:815 110.04968:74 118.67633:72 119.03661:552 120.0155:111 136.92426:73 137.04491:740	Hypoxanthine	C5H4N4O	Organoheterocyclic compounds	Imidazopyrimidines	HMDB0000157	C00262	-
positive	pos-M137T156	137.095365	2.59705	hmdb::Benzyl ethyl ether; E10; true; HMDB0031312	137.09361	[M+H]+	70.6	54.9	67	50	55.01889:72 75.02575:36 91.05515:72 93.07007:72 137.09656:72	Benzyl ethyl ether	C9H12O	Benzenoids	Benzene and substituted derivatives	HMDB0031312	null	-
positive	pos-M138T160	138.0543255	2.6603	inhouse::Anthranilic acid; false; [M+H]+	138.05414	[M+H]+	87.7	77.3	80.2	100	39.02401:36 65.03832:587 66.03756:110 92.0496:1022 120.04356:781	Anthranilic acid	C7H7NO2	Benzenoids	Benzene and substituted derivatives	HMDB0001123	C00108	-
positive	pos-M139T67	139.0493767	1.121233333	inhouse::4-Imidazoleacrylic acid; false; [M+H]+	139.04977	[M+H]+	91.2	81.7	88.1	100	37.0068:29 38.01793:43 39.02327:371 41.03802:122 42.03373:50 43.01822:29 44.99675:29 52.02002:7 55.05253:14 62.96535:7 66.03316:936 66.04578:59 67.03998:50 68.03694:86 68.04859:282 69.03539:57 69.04478:93 70.02576:14 75.01119:7 77.03923:36 79.05162:21 81.0658:14 83.04996:21 84.95915:115 91.05393:21 92.75574:50 93.04432:3889 93.46164:14 94.05101:50 95.02044:36 95.05761:658 97.03957:186 105.07057:1…	4-Imidazoleacrylic acid	C6H6N2O2	Organoheterocyclic compounds	Azoles	HMDB0000301	C00785	-
positive	pos-M139T92	139.0493522	1.533925	massbank::Urocanic acid; LC-ESI-QTOF; MS2; CE	139.04987	[M+H]+	83	56.6	88.7	100	39.0231:54 43.01897:36 56.96315:36 59.04756:18 66.03294:54 69.03047:54 83.05743:36 84.96019:161 93.04404:304 95.05733:54 105.07462:36 118.91815:36 121.03894:125 139.04787:72	Urocanic acid	C6H6N2O2	Organoheterocyclic compounds	Azoles	HMDB0000301	C00785	-
positive	pos-M142T299	142.1218537	4.984475	hmdb::1,5-Octadien-3-one; E20; true; HMDB0032447	142.12115	[M+NH4]+	72.2	71.5	45.7	45.5	44.01307:179 45.89346:36 53.04756:73 55.05237:331 57.06983:72 69.06686:72 83.08057:72 107.08324:72	1,5-Octadien-3-one	C8H12O	Organooxygen compounds	Carbonyl compounds	HMDB0032447	null	-
positive	pos-M144T62	144.1011323	1.039233333	inhouse::Stachydrine; false; [M+H]+	144.10107	[M+H]+	91.3	83.4	85.8	100	38.01688:4 39.02221:11 40.9691:14 41.03602:14 42.03354:200 43.01803:68 43.03007:14 43.05323:18 44.04858:68 44.30108:7 46.06574:43 53.03513:11 53.03925:29 55.05333:75 56.04802:68 57.03454:21 58.06518:1522 58.31619:7 58.45539:7 58.84692:11 59.04751:14 60.04028:7 61.02808:11 68.0483:36 69.05505:21 70.06447:79 71.04906:72 71.07168:36 72.08128:161 72.9363:11 74.05865:21 81.03113:29 82.06413:36 83.0483…	Stachydrine	C7H13NO2	Organic acids and derivatives	Carboxylic acids and derivatives	HMDB0004827	C10172	-
positive	pos-M146T133	146.0404424	2.2136	massbank::Indole-3-carboxyaldehyde; LC-ESI-QTOF; MS2; CE	146.05714	[M+H]+	85.9	96.4	67	50	91.04816:72 118.06325:107	Indole-3-carboxyaldehyde	C9H7NO	Organoheterocyclic compounds	Indoles and derivatives	HMDB0029737	C08493	-
positive	pos-M146T141	146.0590894	2.342166667	massbank::Indole-3-carboxyaldehyde; LC-ESI-QTOF; MS2; CE	146.05714	[M+H]+	85.9	96.4	67	50	91.04816:72 118.06325:107	Indole-3-carboxyaldehyde	C9H7NO	Organoheterocyclic compounds	Indoles and derivatives	HMDB0029737	C08493	-
positive	pos-M146T60	146.1167236	0.992066667	hmdb::3-Dehydroxycarnitine; ENone; false; HMDB0006831	146.11674	[M+H]+	80.2	64.2	84.9	62.5	39.02488:18 43.01436:172 43.01714:771 44.05143:90 45.03355:745 45.05724:78 56.04491:18 58.06417:107 59.07255:37 60.08085:442 82.03996:18 86.06508:38 87.04392:1722 98.0464:18 146.11661:215	3-Dehydroxycarnitine	C7H15NO2	Organic compounds	Lipids and lipid-like molecules	HMDB0006831	C05543	-
positive	pos-M147T56	147.0753374	0.936216667	massbank::Glutamine; LC-ESI-QTOF; MS2; CE	147.07599	[M+H]+	91.7	84.2	86.6	100	39.0215:107 39.03297:74 41.03892:480 44.04409:76 56.04931:1053 60.04052:72 67.05615:107 74.02248:72 83.78386:130 84.04389:7753 84.08144:543 85.02553:215 96.9547:36 102.05254:179 113.69318:73 130.04784:472	Glutamine	C5H10N2O3	Organic acids and derivatives	Carboxylic acids and derivatives	HMDB0000641	C00064	-
positive	pos-M147T50	147.1121202	0.8358	massbank::Lysine; LC-ESI-QTOF; MS2; CE	147.11218	[M+H]+	92.9	87.6	87.6	100	39.02135:107 39.62088:36 42.03265:179 55.05859:182 56.04909:1624 57.06869:72 65.03938:179 67.03854:146 67.05473:895 68.0483:110 69.0574:143 69.98056:107 71.05025:72 74.02341:107 82.05005:72 82.0654:107 83.82748:204 84.04485:128 84.07981:23232 84.21713:88 84.40516:113 84.46616:92 84.69475:107 85.06035:107 85.22194:72 87.94335:107 94.0602:72 110.96117:72 112.07372:143 130.08595:179	Lysine	C6H14N2O2	Organic acids and derivatives	Carboxylic acids and derivatives	HMDB0000182	C00047	-
positive	pos-M148T57	148.0595996	0.95555	hmdb::DL-Glutamate; ENone; false; HMDB0060475	148.05916	[M+H]+	91.3	83.1	86.1	100	38.01607:36 39.02668:111 39.4114:74 41.0379:762 42.03178:77 54.34216:74 56.05024:1172 56.96321:83 81.03258:88 84.04375:6756 85.03059:217 85.04753:335 102.05667:253 118.26005:36	DL-Glutamate	C5H9NO4	Organic acids and derivatives	Carboxylic acids and derivatives	HMDB0060475	null	-
positive	pos-M149T282	149.0225947	4.69955	massbank::Phthalic anhydride; LC-ESI-QTOF; MS2; [M+H]+; CE	149.02142	[M+H]+	77.3	61.7	75.8	60	37.0075:36 59.05079:36 65.03711:431 93.02625:72 93.0317:215 121.02637:322 149.01727:72	Phthalic anhydride	C8H4O3	Unknown	-	NA	NA	-
positive	pos-M149T163	149.0438591	2.721366667	inhouse::(S)-(+)-Citramailc acid; false; [M+H]+	149.04492	[M+H]+	77.1	41.8	84.2	100	56.96315:72 65.036:143 73.04615:107 75.02682:107 91.06842:36 112.95913:36 115.00513:215 116.06316:36 121.10097:73 133.01459:432 149.02072:107	(S)-(+)-Citramailc acid	C5H8O5	Organic acids and derivatives	Carboxylic acids and derivatives	NA	NA	-
positive	pos-M150T76	150.0574352	1.261558333	massbank::Methionine; LC-ESI-QTOF; MS2; CE	150.05754	[M+H]+	94.9	90.4	92.3	100	30.03346:73 34.99441:482 41.037:107 44.04679:143 44.97864:794 45.9863:448 45.99875:115 46.99447:143 53.03626:107 55.87592:107 56.04918:17903 56.44001:143 56.5005:72 57.03252:179 58.99555:440 60.82426:108 60.87935:238 61.01055:28769 61.20485:176 61.33529:143 62.76478:72 70.99446:179 72.00352:252 72.93525:143 74.02356:2612 74.0588:973 74.98901:179 77.0056:218 77.98775:74 83.03049:73 84.04245:791 85…	Methionine	C5H11NO2S	Organic acids and derivatives	Carboxylic acids and derivatives	HMDB0000696	C00073	-
positive	pos-M150T91	150.0576174	1.524066667	massbank::Methionine; LC-ESI-QTOF; MS2; CE	150.05727	[M+H]+	86.6	67.5	89.3	100	34.99437:29 42.03356:14 44.97952:21 45.98528:14 47.05542:7 53.04029:21 56.0491:354 57.03136:14 58.99437:14 60.98838:15 61.00934:528 61.7673:14 62.98079:14 71.9339:14 72.93512:93 74.02221:57 74.05866:29 75.02679:14 84.04099:43 85.02652:21 87.02534:72 88.62809:7 89.9385:21 90.97543:29 92.05759:14 93.06167:14 102.05217:29 104.0492:50 110.98651:7 113.95947:21 133.0276:43 150.07248:14	Methionine	C5H11NO2S	Organic acids and derivatives	Carboxylic acids and derivatives	HMDB0000696	C00073	-
positive	pos-M152T292	152.106221	4.861816667	inhouse::3,4-Dimethylbenzaldehyde; false; [M+NH4]+	152.10594	[M+NH4]+	72	38	82.2	75	44.01318:14 55.02004:29 63.92712:7 65.03849:14 67.05267:36 68.04623:14 69.99501:29 77.033:21 77.03671:122 79.05283:64 80.04918:14 83.99467:21 84.04517:7 91.05387:150 93.07151:165 96.04321:14 96.08196:21 98.95761:7 105.07195:29 107.08647:50 109.10095:14 124.1115:21 135.07843:21	3,4-Dimethylbenzaldehyde	C9H10O	Unknown	-	NA	NA	-
positive	pos-M153T76	153.0402401	1.27305	massbank::Oxypurinol; LC-ESI-QTOF; MS2; CE	153.0403	[M+H]+	75.6	51.9	64.3	100	53.01368:179 54.8619:79 55.02939:1571 65.01109:72 67.0341:107 80.02386:145 81.00594:829 81.78316:147 82.03879:1480 83.02283:404 85.00852:107 93.00199:143 93.0088:251 108.01941:329 109.69473:234 110.03371:8860 135.03084:186 136.00247:136 136.01234:4585 137.57655:74 138.47916:73 153.02847:75 153.03896:1243	Oxypurinol	C5H4N4O2	Organoheterocyclic compounds	Imidazopyrimidines	HMDB0000786	C07599	-
positive	pos-M153T96	153.0402781	1.607108333	inhouse::Xanthine; false; [M+H]+	153.04024	[M+H]+	75.1	55.8	67.4	75	41.29528:36 53.01366:74 55.03041:561 70.93972:73 81.00966:365 81.07196:75 82.03997:524 83.02273:215 93.00867:143 108.01337:72 109.02406:75 110.02613:79 110.03354:2448 110.73238:81 112.73722:73 119.083:36 121.02807:75 136.01373:1385 153.03865:650	Xanthine	C5H4N4O2	Organoheterocyclic compounds	Imidazopyrimidines	HMDB0000292	C00385	-
positive	pos-M153T292	153.0901766	4.869525	hmdb::3-(4-Hydroxyphenyl)-1-propanol; E40; true; HMDB0032599	153.09001	[M+H]+	76.6	74.8	58.7	51.7	41.0381:72 55.05471:146 65.03519:72 67.05511:143 71.04708:72 77.03685:324 79.04921:187 79.05424:631 79.06554:74 81.06335:72 81.06844:251 83.08353:72 86.06016:73 91.05404:363 93.07032:215 95.04533:72 97.06612:72 102.93628:36 107.04868:72 107.08667:107 109.06281:72 111.08082:179 117.07006:107 135.08525:143	3-(4-Hydroxyphenyl)-1-propanol	C9H12O2	Benzenoids	Benzene and substituted derivatives	HMDB0032599	null	-
positive	pos-M153T291	153.1099622	4.857341667	hmdb::3-(4-Hydroxyphenyl)-1-propanol; E40; true; HMDB0032599	153.09001	[M+H]+	76.6	74.8	58.7	51.7	41.0381:72 55.05471:146 65.03519:72 67.05511:143 71.04708:72 77.03685:324 79.04921:187 79.05424:631 79.06554:74 81.06335:72 81.06844:251 83.08353:72 86.06016:73 91.05404:363 93.07032:215 95.04533:72 97.06612:72 102.93628:36 107.04868:72 107.08667:107 109.06281:72 111.08082:179 117.07006:107 135.08525:143	3-(4-Hydroxyphenyl)-1-propanol	C9H12O2	Benzenoids	Benzene and substituted derivatives	HMDB0032599	null	-
positive	pos-M154T147	154.1219421	2.454833333	hmdb::psi-Pelletierine; E10; true; HMDB0034580	154.12207	[M+H]+	73.7	31.8	85	100	41.04139:36 55.05224:217 56.05009:403 58.02855:72 81.05145:72 81.06925:73 83.04831:623 96.0844:148 98.05741:868 99.31585:38 123.08433:72 136.11247:107 138.08852:73 154.12016:626	psi-Pelletierine	C9H15NO	Organoheterocyclic compounds	Piperidines	HMDB0034580	C10865	-
positive	pos-M155T299	155.1057189	4.98525	hmdb::Anapear; E40; true; HMDB0040285	155.1059	[M+H]+	76.2	80	55.4	40.9	39.02411:36 41.03978:254 53.04144:36 55.05347:147 59.93759:36 65.03608:108 67.05138:289 79.05518:72 83.08577:36 95.08073:72	Anapear	C9H14O2	Lipids and lipid-like molecules	Fatty Acyls	HMDB0040285	null	-
positive	pos-M155T156_2	155.1056476	2.59685	hmdb::Anapear; E40; true; HMDB0040285	155.10574	[M+H]+	72.5	77.8	42.1	40.9	39.02386:72 43.01792:72 55.05323:179 59.04849:36 65.04496:73 67.05231:326 71.05015:36 79.0537:72 81.06918:72 91.05482:72 109.10348:107	Anapear	C9H14O2	Lipids and lipid-like molecules	Fatty Acyls	HMDB0040285	null	-
positive	pos-M155T147	155.1249082	2.453008333	hmdb::Anapear; E40; true; HMDB0040285	155.10574	[M+H]+	72.5	77.8	42.1	40.9	39.02386:72 43.01792:72 55.05323:179 59.04849:36 65.04496:73 67.05231:326 71.05015:36 79.0537:72 81.06918:72 91.05482:72 109.10348:107	Anapear	C9H14O2	Lipids and lipid-like molecules	Fatty Acyls	HMDB0040285	null	-
positive	pos-M156T51	156.0761642	0.8438	massbank::Histidine; LC-ESI-QTOF; MS2; CE	156.07491	[M+H]+	91.8	85.2	87.7	100	55.04:73 56.04937:146 68.04749:215 81.0379:72 81.04426:287 82.05176:475 83.05905:1199 83.8913:74 93.04305:868 95.06046:435 109.05837:77 110.06208:79 110.07097:2891 156.08015:72	Histidine	C6H9N3O2	Organic acids and derivatives	Carboxylic acids and derivatives	HMDB0000177	C00135	-
positive	pos-M156T67	156.0760203	1.111566667	massbank::Histidine; LC-ESI-QTOF; MS2; CE	156.07491	[M+H]+	91.8	85.2	87.7	100	55.04:73 56.04937:146 68.04749:215 81.0379:72 81.04426:287 82.05176:475 83.05905:1199 83.8913:74 93.04305:868 95.06046:435 109.05837:77 110.06208:79 110.07097:2891 156.08015:72	Histidine	C6H9N3O2	Organic acids and derivatives	Carboxylic acids and derivatives	HMDB0000177	C00135	-
positive	pos-M157T261	157.1003926	4.34895	hmdb::1,7-Dimethylnaphthalene; E10; true; HMDB0059854	157.09955	[M+H]+	72.1	33	75	100	78.98635:36 129.06731:72 142.07706:36 157.10495:72	1,7-Dimethylnaphthalene	C12H12	Benzenoids	Naphthalenes	HMDB0059854	null	-
positive	pos-M158T71	158.1167537	1.178733333	hmdb::(S)-Homostachydrine; E20; true; HMDB0033433	158.11726	[M+H]+	79.9	74.4	73.8	50	46.02734:72 58.06189:72 66.03741:36 72.04527:72 95.05445:72 98.09375:107 102.05642:72 112.10964:107 128.06601:36 140.11053:109 158.11681:789	(S)-Homostachydrine	C8H15NO2	Organic acids and derivatives	Carboxylic acids and derivatives	HMDB0033433	C08283	-
positive	pos-M160T66	160.1323867	1.0944	hmdb::Isopropyl tiglate; E20; true; HMDB0037624	160.13208	[M+NH4]+	70.6	54.4	63.6	45.5	37.00934:36 41.04069:72 43.02003:251 44.04967:179 53.03838:72 55.05454:1286 55.93511:72 56.94195:143 59.04876:295 59.25731:74 60.08203:476 70.06346:109 73.81838:73 83.04852:891 97.96812:107 98.97855:107 100.92839:110 101.06181:827 104.07531:36 114.09085:73 126.97378:36 158.99545:72 160.13182:289	Isopropyl tiglate	C8H14O2	Lipids and lipid-like molecules	Fatty Acyls	HMDB0037624	null	-
positive	pos-M162T57	162.1119927	0.952383333	massbank::L-Carnitine; LC-ESI-QTOF; MS2; CE	162.11093	[M+H]+	89.6	79	86.5	100	39.0213:54 39.14314:36 41.03872:254 41.53964:39 43.01339:184 43.01802:3399 43.51034:54 43.81363:37 44.04858:463 45.0572:255 51.98823:36 56.04593:38 57.03244:1045 58.06413:758 58.58615:37 59.07251:577 59.84787:37 60.07534:312 60.08081:3338 61.02701:143 61.24565:36 82.98024:18 84.96022:105 85.02792:5975 85.48563:41 85.89351:36 93.42181:18 98.06876:18 101.78144:98 102.09086:4452 102.71825:54 102.848…	L-Carnitine	C7H15NO3	Organic nitrogen compounds	Organonitrogen compounds	HMDB0000062	C00318	-
positive	pos-M165T77	165.0535677	1.275216667	inhouse::3-Hydroxycinnamic acid; false; [M+H]+	165.05495	[M+H]+	72.1	26.1	86.5	100	77.03673:358 80.05298:36 81.0683:72 91.05116:251 95.04237:143 95.04926:475 105.0444:37 110.97043:107 119.04306:72 119.05077:251 123.03601:72 123.04541:179	3-Hydroxycinnamic acid	C9H8O3	Phenylpropanoids and polyketides	Cinnamic acids and derivatives	HMDB0001713	C12621	-
positive	pos-M165T101	165.0538703	1.687116667	inhouse::3-Hydroxycinnamic acid; false; [M+H]+	165.05336	[M+H]+	76.2	38.2	87.6	100	56.96426:36 62.81958:18 73.94698:18 91.05233:72 93.0754:18 95.04633:72 116.93061:18 119.04909:72 123.04528:36	3-Hydroxycinnamic acid	C9H8O3	Phenylpropanoids and polyketides	Cinnamic acids and derivatives	HMDB0001713	C12621	-
positive	pos-M166T137	166.0852354	2.277166667	massbank::Phenylalanine; LC-ESI-QTOF; MS2; CE	166.08548	[M+H]+	92.4	86.3	86.8	100	39.02298:74 42.03526:807 43.01884:143 49.00584:72 50.01445:182 51.02223:764 53.03298:38 55.97499:73 61.29638:36 63.02553:73 65.03701:437 67.05118:72 74.01969:143 76.84435:233 77.03761:35900 77.26337:197 77.39377:101 77.46957:72 77.66734:72 78.34088:129 78.81033:87 78.89937:170 79.05249:10530 80.04884:586 86.64758:90 91.05352:12047 92.04806:430 92.77438:106 92.78662:143 93.06979:16762 93.35067:98 …	Phenylalanine	C9H11NO2	Organic acids and derivatives	Carboxylic acids and derivatives	HMDB0000159	C00079	-
positive	pos-M167T227	167.0692939	3.78365	hmdb::Ethylparaben; ENone; false; HMDB0032573	167.06796	[M+H]+	71.3	39.8	83.2	60	77.03754:108 84.95866:433 95.04607:72 121.0293:107	Ethylparaben	C9H10O3	Benzenoids	Benzene and substituted derivatives	HMDB0032573	null	-
positive	pos-M170T476	170.0948715	7.938391667	hmdb::3-(4-Hydroxyphenyl)-1-propanol; E40; true; HMDB0032599	170.11754	[M+NH4]+	76.6	71.8	59.4	55.2	41.03719:72 55.01802:143 55.05365:334 57.03166:143 60.04389:36 67.0493:107 67.05392:251 69.06598:107 76.80396:72 77.03806:466 79.0542:706 80.04676:37 81.07095:254 83.08221:107 84.08024:107 85.06469:73 91.05669:403 92.05937:73 93.0621:184 93.07163:624 95.08797:73 107.05008:72 107.08662:215 109.0657:107 111.07778:107 117.06999:143 123.07857:36 135.08025:179 154.06462:72 170.09749:72	3-(4-Hydroxyphenyl)-1-propanol	C9H12O2	Benzenoids	Benzene and substituted derivatives	HMDB0032599	null	-
positive	pos-M170T292	170.1168936	4.866183333	hmdb::3-(4-Hydroxyphenyl)-1-propanol; E40; true; HMDB0032599	170.1176	[M+NH4]+	77.4	71.5	62.9	58.6	39.02409:107 43.01722:143 44.01309:143 55.01575:215 55.05451:740 56.05132:73 57.03254:442 59.49559:36 65.04064:217 67.05254:552 69.03289:107 69.07396:147 72.04185:109 74.0126:73 77.03904:940 77.80077:77 79.04891:433 79.05394:2220 79.70571:73 81.06941:633 83.04718:143 83.08579:251 84.07996:143 85.02794:109 91.04561:77 91.0537:1293 91.69899:75 93.0577:77 93.06996:1187 95.0849:75 97.06158:107 97.101…	3-(4-Hydroxyphenyl)-1-propanol	C9H12O2	Benzenoids	Benzene and substituted derivatives	HMDB0032599	null	-
positive	pos-M170T468	170.1167368	7.795183333	hmdb::3-(4-Hydroxyphenyl)-1-propanol; E40; true; HMDB0032599	170.11754	[M+NH4]+	76.6	71.8	59.4	55.2	41.03719:72 55.01802:143 55.05365:334 57.03166:143 60.04389:36 67.0493:107 67.05392:251 69.06598:107 76.80396:72 77.03806:466 79.0542:706 80.04676:37 81.07095:254 83.08221:107 84.08024:107 85.06469:73 91.05669:403 92.05937:73 93.0621:184 93.07163:624 95.08797:73 107.05008:72 107.08662:215 109.0657:107 111.07778:107 117.06999:143 123.07857:36 135.08025:179 154.06462:72 170.09749:72	3-(4-Hydroxyphenyl)-1-propanol	C9H12O2	Benzenoids	Benzene and substituted derivatives	HMDB0032599	null	-
positive	pos-M170T265	170.116773	4.41205	hmdb::3-(4-Hydroxyphenyl)-1-propanol; E40; true; HMDB0032599	170.11731	[M+NH4]+	77.5	75.1	61.3	51.7	51.03144:36 55.05546:143 57.03563:72 66.04323:72 67.0536:143 70.06449:36 77.04141:326 79.05383:412 81.06676:217 83.08439:72 84.07985:72 91.05493:251 93.06849:215 105.07307:72 107.08176:143 109.10209:72 111.08027:72 114.01677:36 117.07101:72 125.09956:107 135.0764:107	3-(4-Hydroxyphenyl)-1-propanol	C9H12O2	Benzenoids	Benzene and substituted derivatives	HMDB0032599	null	-
positive	pos-M172T299	172.1325322	4.989366667	hmdb::Gabapentin; ENone; false; HMDB0005015	172.13306	[M+H]+	82.7	71.3	71.6	90	39.02762:114 41.03796:763 43.01722:181 43.05521:525 44.01122:222 46.51072:36 53.62725:36 55.05346:1844 55.06394:198 57.06667:227 59.04981:405 61.36295:36 65.03836:361 66.84916:72 67.04791:202 67.05485:8697 67.54608:72 69.03288:73 69.07161:439 70.06577:143 71.05038:326 71.0849:107 72.04665:182 77.03655:179 79.04765:146 79.05518:479 80.06418:190 81.06812:1518 82.0425:73 83.08449:510 85.0657:215 86.…	Gabapentin	C9H17NO2	Organic acids and derivatives	Carboxylic acids and derivatives	HMDB0005015	null	-
positive	pos-M172T392	172.1323803	6.534783333	hmdb::Gabapentin; ENone; false; HMDB0005015	172.13235	[M+H]+	78.1	63.3	67.8	80	38.01526:36 39.02233:288 40.02648:73 41.03796:635 43.05521:326 55.05346:1177 56.05132:109 57.03467:328 57.0688:251 59.04873:292 60.14112:36 65.0395:290 66.8457:210 67.05485:7265 69.06574:362 70.06223:72 71.04919:143 77.03779:143 79.05141:287 81.0694:1149 83.08578:394 85.067:251 86.05719:107 86.60175:73 91.05502:367 93.06858:251 95.0835:626 101.18102:36 107.08769:150 109.09333:120 109.1007:2418 10…	Gabapentin	C9H17NO2	Organic acids and derivatives	Carboxylic acids and derivatives	HMDB0005015	null	-
positive	pos-M172T156	172.1324004	2.59685	hmdb::Gabapentin; ENone; false; HMDB0005015	172.13289	[M+H]+	83.2	63	80.4	100	38.01427:146 39.02309:514 39.28997:76 41.03784:1022 43.01619:107 43.0551:564 44.01205:363 45.03163:107 53.03723:143 55.01776:288 55.05443:2447 57.03353:415 57.0698:386 59.04757:413 60.04581:73 62.02289:73 65.03717:817 65.74064:80 67.05481:11443 67.44742:92 69.0704:662 70.06338:179 71.04797:327 71.9268:72 77.03654:394 79.05267:748 80.06165:186 81.07067:2087 83.08707:741 84.07737:143 85.06441:430 8…	Gabapentin	C9H17NO2	Organic acids and derivatives	Carboxylic acids and derivatives	HMDB0005015	null	-
positive	pos-M172T239	172.1324549	3.981066667	hmdb::Gabapentin; ENone; false; HMDB0005015	172.13297	[M+H]+	78.4	67.6	68	70	41.04323:72 44.01575:73 55.05329:218 57.06969:143 65.0359:107 65.05299:74 67.05351:1295 67.98768:36 71.0871:72 77.03761:72 79.05248:107 81.07047:181 83.08301:107 84.08234:107 89.93573:72 91.04944:107 93.06975:72 95.08193:179 107.09188:109 109.1005:404	Gabapentin	C9H17NO2	Organic acids and derivatives	Carboxylic acids and derivatives	HMDB0005015	null	-
positive	pos-M172T266	172.1324944	4.436066667	hmdb::Gabapentin; ENone; false; HMDB0005015	172.13283	[M+H]+	82.9	75.2	70.7	80	39.02409:182 41.03615:258 43.05244:143 45.03459:110 55.05349:528 57.06991:215 59.04443:72 59.42703:74 65.03841:349 67.05376:2537 67.38259:72 69.0705:179 71.04926:72 77.03292:72 79.05402:251 79.07159:73 81.07076:513 83.08459:289 85.0645:107 91.04841:72 91.0538:358 93.06599:179 95.08501:322 106.06729:36 109.0994:711	Gabapentin	C9H17NO2	Organic acids and derivatives	Carboxylic acids and derivatives	HMDB0005015	null	-
positive	pos-M172T349	172.1324583	5.818391667	hmdb::Gabapentin; ENone; false; HMDB0005015	172.13248	[M+H]+	82.6	70.4	72.6	90	39.02402:215 39.68227:36 41.0388:287 43.05515:143 44.01397:107 53.03932:74 55.05445:525 57.07195:143 59.04759:107 65.04059:193 67.05481:2910 69.06805:179 71.05034:179 77.03776:143 79.05138:107 79.33416:74 81.06937:785 83.0806:110 83.08833:287 85.06306:143 91.04558:72 91.05501:322 93.07265:287 95.08074:362 95.08487:505 99.07403:74 107.08186:143 109.10072:1140 111.08335:107 114.19639:37	Gabapentin	C9H17NO2	Organic acids and derivatives	Carboxylic acids and derivatives	HMDB0005015	null	-
positive	pos-M173T61	173.0910034	1.0234	inhouse::Pro-Gly; false; [M+H]+	173.09035	[M+H]+	81.7	53.4	87.7	100	41.0406:18 44.05895:36 68.04842:73 69.07043:37 70.06341:1185 72.07542:36 81.044:36 82.07069:18 88.00845:18 90.90153:179 98.98137:36 103.02911:36 118.91827:36 130.09277:18 131.93231:107 132.98555:18 173.04399:54 173.08487:36	Pro-Gly	C7H12N2O3	Organic acids and derivatives	Carboxylic acids and derivatives	HMDB0011178	NA	-
positive	pos-M174T153	174.1117775	2.551208333	inhouse::N-Acetyl-DL-leucine; false; [M+H]+	174.10974	[M+H]+	75.7	63.9	71	50	67.05367:72 86.09522:322	N-Acetyl-DL-leucine	C8H15NO3	Organic acids and derivatives	Carboxylic acids and derivatives	NA	NA	-
positive	pos-M175T261	175.1108972	4.347058333	inhouse::Val-Gly; false; [M+H]+	175.1102	[M+H]+	74.4	59.1	72.6	50	79.05759:36 91.88019:36 175.10817:72	Val-Gly	C7H14N2O3	Organic acids and derivatives	Carboxylic acids and derivatives	HMDB0029127	NA	-
positive	pos-M175T53_2	175.1181534	0.877133333	massbank::Arginine; LC-ESI-QTOF; MS2; CE	175.11772	[M+H]+	93.1	85.1	91.2	100	38.96146:54 39.54455:18 43.03017:72 55.05343:18 60.05569:456 68.04606:37 69.84839:73 70.06573:3169 70.44689:38 71.04914:161 72.08017:90 98.05606:54 112.08127:36 112.08875:125 115.08238:36 116.07229:233 122.95429:18 130.09409:179 158.09184:54 175.11174:36	Arginine	C6H14N4O2	Organic acids and derivatives	Carboxylic acids and derivatives	HMDB0000517	C00062	-
positive	pos-M176T57	176.1020607	0.945708333	massbank::Citrulline; LC-ESI-QTOF; MS2; CE	176.10205	[M+H]+	92.9	88.9	92.1	87.5	68.04829:107 69.84476:78 69.85184:80 70.06446:3385 86.06101:215 97.07538:72 99.04161:74 113.07024:1040 114.05298:367 115.08543:107 116.06774:143 142.048:72 159.08081:215	Citrulline	C6H13N3O3	Organic acids and derivatives	Carboxylic acids and derivatives	HMDB0000904	C00327	-
positive	pos-M176T54	176.1208283	0.892041667	massbank::Citrulline; LC-ESI-QTOF; MS2; CE	176.10205	[M+H]+	92.9	88.9	92.1	87.5	68.04829:107 69.84476:78 69.85184:80 70.06446:3385 86.06101:215 97.07538:72 99.04161:74 113.07024:1040 114.05298:367 115.08543:107 116.06774:143 142.048:72 159.08081:215	Citrulline	C6H13N3O3	Organic acids and derivatives	Carboxylic acids and derivatives	HMDB0000904	C00327	-
positive	pos-M178T134	178.1219133	2.238166667	inhouse::N-Acetylamphetamine; false; [M+H]+	178.12175	[M+H]+	74.6	59.7	67.3	60	58.06415:72 73.94328:73 80.99812:73 87.04513:74 91.05225:789 97.96936:107 100.94668:109 119.04742:256 178.12415:107	N-Acetylamphetamine	C11H15NO	Unknown	-	NA	NA	-
positive	pos-M178T483	178.1218219	8.047266667	inhouse::N-Acetylamphetamine; false; [M+H]+	178.12195	[M+H]+	79.6	72.1	70	60	59.07156:72 65.03726:72 67.05142:73 91.05238:476 119.04603:215 178.16011:72	N-Acetylamphetamine	C11H15NO	Unknown	-	NA	NA	-
positive	pos-M182T77	182.080334	1.2772	massbank::Tyrosine; LC-ESI-QTOF; MS2; CE	182.08179	[M+H]+	98.9	97.7	98.5	100	44.06573:36 51.02362:143 63.0203:73 64.83368:73 65.03853:625 67.04115:37 68.42657:36 73.17198:76 76.80387:151 77.03796:2323 77.59801:42 81.06957:107 90.76974:179 91.05386:17808 91.47074:75 91.6694:107 91.96305:72 92.05381:72 92.19885:72 93.03606:72 93.06876:179 94.03997:107 94.06599:107 94.75484:116 95.04788:5353 103.05213:466 106.06149:74 107.04988:920 108.07956:75 109.06549:508 110.03367:72 117…	Tyrosine	C9H11NO3	Organic acids and derivatives	Carboxylic acids and derivatives	HMDB0000158	C00082	-
positive	pos-M182T101	182.080682	1.6871	massbank::Tyrosine; LC-ESI-QTOF; MS2; CE	182.08131	[M+H]+	97.5	95.9	98.1	93.8	43.0171:54 55.93706:36 63.03459:18 65.03938:269 67.9342:37 73.94325:37 77.03769:711 79.05508:54 80.05397:36 81.0693:54 81.30471:38 90.77081:118 91.05359:4670 91.55424:36 92.12402:36 93.03172:36 93.07122:90 93.87407:37 95.049:2271 95.63921:36 96.96828:36 99.9347:54 100.93108:36 102.04935:36 103.05188:161 105.93911:18 107.04671:382 108.07638:72 109.06229:107 117.05577:36 118.06486:304 118.68408:57 …	Tyrosine	C9H11NO3	Organic acids and derivatives	Carboxylic acids and derivatives	HMDB0000158	C00082	-
positive	pos-M182T95	182.1023482	1.575566667	massbank::Tyrosine; LC-ESI-QTOF; MS2; CE	182.08131	[M+H]+	97.5	95.9	98.1	93.8	43.0171:54 55.93706:36 63.03459:18 65.03938:269 67.9342:37 73.94325:37 77.03769:711 79.05508:54 80.05397:36 81.0693:54 81.30471:38 90.77081:118 91.05359:4670 91.55424:36 92.12402:36 93.03172:36 93.07122:90 93.87407:37 95.049:2271 95.63921:36 96.96828:36 99.9347:54 100.93108:36 102.04935:36 103.05188:161 105.93911:18 107.04671:382 108.07638:72 109.06229:107 117.05577:36 118.06486:304 118.68408:57 …	Tyrosine	C9H11NO3	Organic acids and derivatives	Carboxylic acids and derivatives	HMDB0000158	C00082	-
positive	pos-M182T267	182.1533822	4.449883333	hmdb::5-Phenyl-1-pentanol; E40; true; HMDB0031624	182.15384	[M+NH4]+	72	51.2	66.6	63	39.02409:72 41.03796:143 43.05521:107 53.04144:36 55.05556:367 57.03467:110 65.05431:36 67.0537:468 69.06927:251 70.06342:143 72.07903:72 79.04891:144 79.05519:442 79.73093:72 81.0694:950 82.16537:37 84.08255:107 91.0483:72 91.05639:179 93.0686:179 95.08215:179 96.97116:72 100.0732:107 103.51842:36 105.07028:215 107.08479:72 109.0609:72 112.08585:36 119.08296:215 121.09641:143 123.08128:72 123.11…	5-Phenyl-1-pentanol	C11H16O	Lipids and lipid-like molecules	Fatty Acyls	HMDB0031624	null	-
positive	pos-M184T57	184.0723576	0.942733333	massbank::Phosphocholine; LC-ESI-QTOF; MS2; CE	184.07251	[M]+	85.2	69.9	78.7	100	43.0412:36 45.03257:1172 46.05521:73 50.53628:36 56.04805:253 58.06413:145 59.10942:77 60.08081:1328 60.08847:119 61.93725:36 70.06451:184 71.07292:3094 71.5846:77 71.8154:72 74.02346:36 78.04628:75 80.974:984 81.74084:79 84.08248:78 85.82934:112 86.09514:10522 86.70424:79 89.0741:112 98.90681:90 98.98267:6352 101.44824:74 102.09363:74 103.0419:74 104.10692:820 104.35635:80 110.06905:36 124.6168:…	Phosphocholine	C5H15NO4P	Organic nitrogen compounds	Organonitrogen compounds	HMDB0001565	C00588	-
positive	pos-M185T215	185.152702	3.578	hmdb::Prenyl caproate; E20; true; HMDB0032489	185.15294	[M+H]+	70.2	62.2	49.7	47.6	37.01191:36 39.02411:218 41.03888:560 43.05246:215 45.03271:179 45.64893:74 54.89018:74 55.05247:527 59.0488:151 69.07054:4219 69.42546:72 71.05049:107 73.06325:215 83.08336:143 87.04012:72 87.04538:254 87.07964:368 95.08646:72 97.10073:179 98.96042:367 99.97029:180 101.05769:143 102.95185:36 108.99183:73 111.11486:559 115.11153:107 126.96603:107 139.10977:107 152.98657:107	Prenyl caproate	C11H20O2	Lipids and lipid-like molecules	Fatty Acyls	HMDB0032489	C13422	-
positive	pos-M186T239	186.1478021	3.979291667	inhouse::(1R)-Chrysanthemolactone; false; [M+NH4]+	186.14784	[M+NH4]+	89.5	87.6	87.1	68.4	39.02758:12 41.03611:36 55.05238:108 59.04977:36 62.94389:12 67.05251:314 69.06923:72 77.03528:24 79.05013:48 79.05138:167 81.06174:25 81.06937:768 83.08575:36 85.06176:36 87.03728:12 91.05096:72 95.08761:60 97.09354:24 100.96518:36 101.83836:12 105.07024:36 109.09921:36 123.11415:48	(1R)-Chrysanthemolactone	C10H16O2	Organoheterocyclic compounds	Lactones	NA	NA	-
positive	pos-M186T163	186.1479719	2.7108	inhouse::(1R)-Chrysanthemolactone; false; [M+NH4]+	186.1479	[M+NH4]+	85.2	86.5	76.4	57.9	39.02323:36 43.02004:72 53.03534:36 55.0525:215 57.06783:72 65.03506:73 65.03962:73 67.05383:476 77.04292:36 79.05537:329 79.06039:143 81.06832:1201 81.91228:38 85.06461:143 87.91325:36 95.09203:107 102.09537:36 107.08655:107 109.0966:72 123.11456:72	(1R)-Chrysanthemolactone	C10H16O2	Organoheterocyclic compounds	Lactones	NA	NA	-
positive	pos-M189T138	189.1222781	2.295816667	inhouse::Leu-Gly; false; [M+H]+	189.12117	[M+H]+	78.1	69.5	72.7	50	44.04781:36 86.0967:233	Leu-Gly	C8H16N2O3	Organic acids and derivatives	Carboxylic acids and derivatives	HMDB0000759	NA	-
positive	pos-M191T184	190.9651407	3.070066667	inhouse::2,4-Dichlorobenzoic acid; false; [M+H]+	190.96255	[M+H]+	75.6	52.7	70.1	83.3	74.01363:14 75.02305:43 87.00813:7 105.06428:14 105.97968:7 107.08457:14 108.984:57 110.99683:193 134.0213:7 135.11403:14 139.0076:29 143.08823:7 144.95763:143 146.97267:21 169.05023:7 172.94682:131 172.95796:334 173.24968:14 183.23793:7 190.96451:29	2,4-Dichlorobenzoic acid	C7H4Cl2O2	Benzenoids	Benzene and substituted derivatives	NA	C06670	-
positive	pos-M193T385	193.1577043	6.4216	inhouse::.alpha.-Ionone; false; [M+H]+	193.15714	[M+H]+	76.7	56.8	80.6	61.5	41.03788:7 43.05235:7 55.05652:14 57.06765:7 65.04169:11 67.05244:54 67.06401:11 69.07034:11 77.03646:21 79.05383:39 81.06803:75 83.04578:7 85.06169:7 91.04819:21 91.05358:61 93.06849:32 95.04623:7 95.08754:61 97.06703:14 102.04932:4 103.05615:7 105.06873:50 107.08614:32 109.06374:21 109.10209:43 111.07729:7 115.87152:4 119.08285:32 121.0994:7 123.07803:11 124.0246:4 131.08176:7 133.10091:32 133.…	.alpha.-Ionone	C13H20O	Lipids and lipid-like molecules	Prenol lipids	HMDB0059883	C12286	-
positive	pos-M194T156	194.1147291	2.59685	inhouse::N-Benzyl-2-methyl-.beta.-alanine; false; [M+H]+	194.11372	[M+H]+	73	47.7	78.7	66.7	63.01897:36 76.04194:107 82.96096:73 91.05235:779 107.0483:143 135.04379:294 194.1161:72	N-Benzyl-2-methyl-.beta.-alanine	C11H15NO2	Unknown	-	NA	NA	-
positive	pos-M194T484	194.1148311	8.0696	inhouse::1,3-Benzodioxole-4-ethanamine, N,.alpha.-dimethyl-; false; [M+H]+	194.1171	[M+H]+	73	76.1	36.7	57.1	46.06395:36 58.06315:107 105.07462:36 107.04971:413 134.61566:74 135.04202:1183 194.10794:72 194.11778:107	1,3-Benzodioxole-4-ethanamine, N,.alpha.-dimethyl-	C11H15NO2	Unknown	-	NA	NA	-
positive	pos-M194T131	194.1169776	2.191291667	inhouse::1,3-Benzodioxole-4-ethanamine, N,.alpha.-dimethyl-; false; [M+H]+	194.117	[M+H]+	70.5	74.6	34.8	42.9	58.06195:72 65.04164:36 77.03518:107 92.05757:36 107.04666:947 135.0419:2339 163.14078:36 194.11964:322	1,3-Benzodioxole-4-ethanamine, N,.alpha.-dimethyl-	C11H15NO2	Unknown	-	NA	NA	-
positive	pos-M195T227	195.1006187	3.783083333	inhouse::Butyl 4-hydroxybenzoate; false; [M+H]+	195.10075	[M+H]+	83.6	67.6	90.5	75	65.03833:54 67.05251:36 69.06923:18 77.03776:396 93.03313:129 95.04904:1449 95.99867:19 107.05112:36 121.02797:763 123.07965:90 136.04492:54 139.03607:72 149.05695:235 167.06946:197 195.1205:36	Butyl 4-hydroxybenzoate	C11H14O3	Benzenoids	Benzene and substituted derivatives	HMDB0032575	NA	-
positive	pos-M198T385	198.1843346	6.424866667	hmdb::2-trans-6-cis-Dodecadienal; E40; true; HMDB0032531	198.18446	[M+NH4]+	79.3	63.5	72.9	80	39.02069:48 41.03718:72 43.01644:36 43.05257:84 44.01137:60 55.05261:363 57.07007:131 65.04088:24 67.05279:96 69.06717:191 71.05183:36 72.04332:24 77.03561:24 79.05172:96 81.0659:84 83.0861:203 86.06015:48 86.09422:24 87.0416:12 91.05539:60 93.06759:119 95.08389:60 97.09952:155 100.075:60 107.08375:119 109.09673:48 111.08528:36 114.09123:60 121.09844:107 123.11625:24 135.11809:36 143.09242:12 155…	2-trans-6-cis-Dodecadienal	C12H20O	Organic oxygen compounds	Organooxygen compounds	HMDB0032531	null	-
positive	pos-M200T342	200.1635272	5.700483333	inhouse::2-Hexyl-4-pentynoic acid; false; [M+NH4]+	200.16322	[M+NH4]+	81.3	69.4	75.9	77.8	38.01785:12 39.02584:36 41.03885:48 43.05891:36 53.03938:12 55.05452:143 57.06882:48 67.05257:310 69.07165:143 71.05042:24 71.08733:48 77.03785:24 79.05273:132 81.0682:540 83.08585:36 85.06448:84 88.07474:36 91.10499:12 93.06732:48 95.08499:554 97.06584:36 105.06316:48 119.08466:48 200.1958:48	2-Hexyl-4-pentynoic acid	C11H18O2	Unknown	-	NA	NA	-
positive	pos-M200T170	200.1636615	2.830225	inhouse::10-Undecynoic acid; false; [M+NH4]+	200.16328	[M+NH4]+	85.8	67.9	84.4	100	39.02324:72 55.05457:179 55.06086:107 65.04299:36 67.05494:399 69.07287:215 73.06805:36 79.05404:217 80.04787:73 81.06951:590 81.92115:37 83.08719:72 91.05382:72 93.07009:143 94.79606:74 95.08641:821 95.65601:38 105.07044:143 151.00853:36	10-Undecynoic acid	C11H18O2	Organic acids and derivatives	-	NA	NA	-
positive	pos-M200T292	200.1637736	4.863425	inhouse::10-Undecynoic acid; false; [M+NH4]+	200.1633	[M+NH4]+	78.2	52.9	79.3	87.5	39.02402:18 42.03542:18 55.05441:54 65.04394:18 67.05126:72 69.06914:54 79.05504:36 81.06798:197 83.08562:36 91.05756:36 93.06841:54 95.08471:179 119.08427:36 137.12909:36 147.11304:36 200.20502:36	10-Undecynoic acid	C11H18O2	Organic acids and derivatives	-	NA	NA	-
positive	pos-M204T72	204.12245	1.1974	inhouse::Acetyl-DL-carnitine; false; [M+H]+	204.12244	[M+H]+	92.1	85.3	87.4	100	41.03777:73 43.01982:671 44.04946:143 53.04536:75 57.03235:768 58.06297:224 59.07351:149 60.07962:2148 60.09385:153 61.73837:73 72.95918:36 82.07305:73 84.08109:626 84.77013:358 84.908:309 85.02777:47402 85.27016:108 85.32364:152 85.40454:107 85.72459:143 85.81615:72 86.07145:72 98.09515:107 106.07428:36 129.07806:216 144.10039:890 145.04791:1099 145.25038:76 162.11789:73 177.92072:36 204.119:751	Acetyl-DL-carnitine	C9H17NO4	Lipids and lipid-like molecules	Fatty Acyls	HMDB0000201	NA	-
positive	pos-M204T89	204.1222624	1.482783333	inhouse::Acetyl-DL-carnitine; false; [M+H]+	204.12201	[M+H]+	91.8	84.5	87.8	100	57.02934:72 60.08091:251 72.93769:77 85.02803:3837 103.04208:36 111.07014:36 129.08003:72 141.06706:36 144.10246:72 145.04491:107 204.11346:72	Acetyl-DL-carnitine	C9H17NO4	Lipids and lipid-like molecules	Fatty Acyls	HMDB0000201	NA	-
positive	pos-M205T140	205.0962355	2.3415	hmdb::(??)-Tryptophan; ENone; false; HMDB0030396	205.09621	[M+H]+	96.4	94.6	97.3	92.9	43.0551:36 65.03716:143 67.05248:143 69.06686:108 69.07508:73 71.01582:74 74.02471:515 77.03529:107 79.05265:72 81.06812:143 83.07933:36 89.03551:216 91.05235:1784 93.0686:179 95.07941:72 95.08353:215 103.05344:179 105.06599:143 107.08192:107 109.10226:253 113.98981:76 115.05529:2748 116.04205:147 117.05593:1775 117.06815:1321 117.79816:107 118.06348:19027 118.33064:100 118.49046:96 118.86278:107…	(±)-Tryptophan	C11H12N2O2	Organoheterocyclic compounds	Indoles and derivatives	HMDB0030396	C00806	-
positive	pos-M208T162	208.1301504	2.7067	massbank::Benzoylcholine; LC-ESI-QTOF; MS2; CE	208.12929	[M]+	83.2	59.8	88	100	84.96139:143 149.04665:72 208.16826:72	Benzoylcholine	C12H18NO2	Benzenoids	-	NA	NA	-
positive	pos-M209T146	209.0778436	2.429025	inhouse::L-Kynurenine; false; [M+H]+	209.09181	[M+H]+	92.2	87.1	94.8	82.4	74.02215:215 77.03391:72 85.97713:36 91.05216:107 93.05207:73 94.0629:511 99.00641:107 104.04913:107 116.05243:36 118.06321:438 120.04175:509 122.06012:72 128.04356:107 132.04065:215 132.63202:36 136.07281:287 136.08765:77 146.05818:671 150.0551:107 164.07103:108 174.05186:216 177.91302:36	L-Kynurenine	C10H12N2O3	Organic oxygen compounds	Organooxygen compounds	HMDB0000684	C00328	-
positive	pos-M209T136	209.0912897	2.268066667	inhouse::L-Kynurenine; false; [M+H]+	209.09181	[M+H]+	92.2	87.1	94.8	82.4	74.02215:215 77.03391:72 85.97713:36 91.05216:107 93.05207:73 94.0629:511 99.00641:107 104.04913:107 116.05243:36 118.06321:438 120.04175:509 122.06012:72 128.04356:107 132.04065:215 132.63202:36 136.07281:287 136.08765:77 146.05818:671 150.0551:107 164.07103:108 174.05186:216 177.91302:36	L-Kynurenine	C10H12N2O3	Organic oxygen compounds	Organooxygen compounds	HMDB0000684	C00328	-
positive	pos-M209T385	209.1526584	6.419016667	hmdb::Eremopetasinorol; E40; true; HMDB0029668	209.15157	[M+H]+	71.5	66.8	44.7	53.3	55.05433:72 59.03444:36 65.03931:18 67.05813:143 69.07024:72 72.04525:54 77.03883:54 79.05372:197 81.07046:287 83.04437:36 85.06678:18 91.05615:90 93.06972:125 95.0819:161 97.05855:36 105.06569:36 107.08453:125 109.06654:36 121.09613:72 131.08321:90 140.18556:18 147.11473:54 149.13431:36 173.13065:54 174.14114:36 209.15312:36	Eremopetasinorol	C13H20O2	Organooxygen compounds	Alcohols and polyols	HMDB0029668	null	-
positive	pos-M209T379	209.1733328	6.309183333	hmdb::Eremopetasinorol; E40; true; HMDB0029668	209.15157	[M+H]+	71.5	66.8	44.7	53.3	55.05433:72 59.03444:36 65.03931:18 67.05813:143 69.07024:72 72.04525:54 77.03883:54 79.05372:197 81.07046:287 83.04437:36 85.06678:18 91.05615:90 93.06972:125 95.0819:161 97.05855:36 105.06569:36 107.08453:125 109.06654:36 121.09613:72 131.08321:90 140.18556:18 147.11473:54 149.13431:36 173.13065:54 174.14114:36 209.15312:36	Eremopetasinorol	C13H20O2	Organooxygen compounds	Alcohols and polyols	HMDB0029668	null	-
positive	pos-M210T156	210.0879827	2.5979	hmdb::Proflavine; E10; true; HMDB0015255	210.11008	[M+H]+	78.9	75	75	100	210.11104:72	Proflavine	C13H11N3	Organoheterocyclic compounds	Quinolines and derivatives	HMDB0015255	C11181	-
positive	pos-M210T149	210.1095124	2.489483333	hmdb::Proflavine; E10; true; HMDB0015255	210.11008	[M+H]+	78.9	75	75	100	210.11104:72	Proflavine	C13H11N3	Organoheterocyclic compounds	Quinolines and derivatives	HMDB0015255	C11181	-
positive	pos-M211T149_1	211.0938258	2.476458333	inhouse::N-(4-Chlorophenyl)-4-piperidinamine; false; [M+H]+	211.09315	[M+H]+	70.8	63.6	81.4	50	81.07047:72 211.09834:72	N-(4-Chlorophenyl)-4-piperidinamine	C11H15ClN2	Unknown	-	NA	NA	-
positive	pos-M211T149_2	211.1122861	2.489983333	inhouse::N-(4-Chlorophenyl)-4-piperidinamine; false; [M+H]+	211.09315	[M+H]+	70.8	63.6	81.4	50	81.07047:72 211.09834:72	N-(4-Chlorophenyl)-4-piperidinamine	C11H15ClN2	Unknown	-	NA	NA	-
positive	pos-M211T187	211.1683458	3.11685	hmdb::Methyl (2E,6Z)-dodecadienoate; E40; true; HMDB0031014	211.16983	[M+H]+	70.6	77.5	37.1	40.7	55.05435:72 67.05006:36 67.05469:161 69.07027:72 71.08355:36 79.05753:36 81.06924:90 83.08562:54 88.03606:18 93.06979:72 95.08611:179 97.10733:36 105.06867:36 109.09909:36 117.07555:18 133.09598:36	Methyl (2E,6Z)-dodecadienoate	C13H22O2	Lipids and lipid-like molecules	Fatty Acyls	HMDB0031014	null	-
positive	pos-M212T156	212.1249144	2.59685	hmdb::Methoxamine; ENone; false; HMDB0014861	212.12511	[M+H]+	79.7	75	73.5	50	194.11406:107	Methoxamine	C11H17NO3	Benzenoids	Benzene and substituted derivatives	HMDB0014861	C07513	-
positive	pos-M212T267	212.163661	4.444775	hmdb::Perillyl acetate; E40; true; HMDB0037231	212.16403	[M+NH4]+	81.8	66.1	76.3	86.7	38.01434:36 41.03882:215 43.05424:107 53.0373:36 55.05345:294 57.0336:107 59.04547:36 65.03951:183 67.05487:1607 67.53101:75 69.07163:436 71.04684:143 74.92912:36 77.03908:402 79.05524:1041 79.68054:76 81.03259:150 81.06946:1465 83.0498:251 83.08456:291 85.06577:107 86.0612:146 89.06091:74 91.05242:718 92.78551:147 93.06868:1306 95.04919:289 95.08361:474 97.06584:322 105.06895:358 107.08784:559 1…	Perillyl acetate	C12H18O2	Lipids and lipid-like molecules	Prenol lipids	HMDB0037231	null	-
positive	pos-M212T172	212.1637241	2.863883333	hmdb::Perillyl acetate; E40; true; HMDB0037231	212.16437	[M+NH4]+	82.2	70.7	75	80	38.01339:18 39.02396:54 41.03873:36 43.0523:36 55.05544:107 57.03135:72 65.03825:36 67.05359:362 69.07151:143 71.05147:72 77.03522:90 79.0551:322 81.06805:457 83.08441:161 85.06171:36 91.04823:36 91.05361:215 93.06852:322 95.08207:161 97.06707:72 100.56113:18 105.06589:90 107.08474:215 109.09773:36 111.07885:36 117.06956:72 119.0814:36 121.09483:54 127.10739:18 131.08188:54 133.10101:72 135.11426…	Perillyl acetate	C12H18O2	Lipids and lipid-like molecules	Prenol lipids	HMDB0037231	null	-
positive	pos-M213T77	213.1224355	1.27805	inhouse::Pro-Pro; false; [M+H]+	213.12202	[M+H]+	80.1	59.7	73.4	100	61.0448:73 70.06348:962 73.06322:36 83.06273:36 84.08654:72 110.69838:36 116.06348:72 116.065:107	Pro-Pro	C10H16N2O3	Unknown	-	NA	NA	-
positive	pos-M213T102	213.1225179	1.700016667	inhouse::Pro-Pro; false; [M+H]+	213.12386	[M+H]+	74.3	41.9	71.6	100	56.96428:36 70.06461:288 84.96157:215 116.07554:72	Pro-Pro	C10H16N2O3	Unknown	-	NA	NA	-
positive	pos-M214T178	214.179124	2.962466667	inhouse::Dodeca-2(E),4(E)-dienoic acid; false; [M+NH4]+	214.17888	[M+NH4]+	88.9	87.1	86.1	71.9	39.02223:72 41.03876:72 41.58794:18 43.05142:54 53.03829:36 55.05341:381 57.0677:90 61.00391:18 65.03835:54 67.0537:796 69.06809:340 71.05039:54 71.08849:36 73.23829:18 77.03907:72 79.05272:199 81.06946:789 83.08327:215 85.06056:90 91.05378:161 93.06733:161 95.08501:1439 97.06448:143 99.08121:54 105.06898:54 107.08203:54 109.10237:380 119.08318:90 121.09974:36 126.09228:18 133.09969:107 135.11127…	Dodeca-2(E),4(E)-dienoic acid	C12H20O2	Lipids and lipid-like molecules	Fatty Acyls	NA	NA	-
positive	pos-M214T379	214.17911	6.309458333	inhouse::Dodeca-2(E),4(E)-dienoic acid; false; [M+NH4]+	214.179	[M+NH4]+	84.4	75.5	84.4	68.8	37.17378:18 41.03725:54 53.03757:18 55.05582:161 57.07334:36 67.05402:345 69.06841:197 71.04833:36 77.04063:36 79.05305:90 81.06978:469 83.08488:125 85.0661:72 89.94975:18 91.05546:54 93.07039:199 95.08395:904 95.63007:19 97.06619:54 99.07872:36 105.06932:90 109.06583:36 109.09975:197 119.08505:125 133.09837:90 135.11652:54 137.13495:54 147.07289:18 153.12665:18 161.12761:90 179.13864:54 197.0912…	Dodeca-2(E),4(E)-dienoic acid	C12H20O2	Lipids and lipid-like molecules	Fatty Acyls	NA	NA	-
positive	pos-M216T169	216.1946893	2.814116667	inhouse::.gamma.-Dodecalactone; false; [M+NH4]+	216.19633	[M+NH4]+	82.7	59.7	82.8	100	43.05426:72 55.05242:143 57.06881:72 67.05257:72 69.0693:215 79.05273:72 81.06947:107 83.08585:251 86.05859:72 91.05512:36 93.06733:107 95.08362:72 97.09647:72 107.09077:72 115.07355:36 157.02866:36	.gamma.-Dodecalactone	C12H22O2	Unknown	-	NA	NA	-
positive	pos-M217T62	217.1173845	1.029716667	inhouse::Pro-Thr; false; [M+H]+	217.11519	[M+H]+	74.3	59.2	71.6	66.7	57.06877:18 69.07161:55 70.06459:1020 70.47894:19 72.08142:36 84.04633:54 84.08128:54 217.11618:36	Pro-Thr	C9H16N2O4	Organic acids and derivatives	Carboxylic acids and derivatives	HMDB0029027	NA	-
positive	pos-M218T89	218.1376342	1.488208333	inhouse::L-Propionylcarnitine; false; [M+H]+	218.13776	[M+H]+	75	83.1	34	60	60.0797:36 85.0292:594 140.94615:12 159.06499:36	L-Propionylcarnitine	C10H19NO4	Lipids and lipid-like molecules	Fatty Acyls	HMDB0000824	C03017	-
positive	pos-M218T119	218.137827	1.987133333	inhouse::L-Propionylcarnitine; false; [M+H]+	218.13776	[M+H]+	72.8	50.7	53.1	100	57.03354:21 57.34539:7 60.08084:29 72.04423:7 85.02664:748 86.77665:14 109.06393:7 140.95461:14 142.89108:7 144.09898:21 153.97845:7 159.06685:43 218.13078:14	L-Propionylcarnitine	C10H19NO4	Lipids and lipid-like molecules	Fatty Acyls	HMDB0000824	C03017	-
positive	pos-M220T138	220.1169546	2.292433333	inhouse::Pantothenic acid; false; [M+H]+	220.1156	[M+H]+	75.9	56.7	73.7	78.3	43.01637:24 45.03559:12 57.07103:36 57.68185:12 65.03848:12 67.05382:48 67.69485:12 70.03045:48 72.03959:36 72.04558:84 73.02705:36 83.05634:12 85.06717:72 90.0473:24 90.05267:227 95.05203:60 96.07919:36 98.02137:131 100.03666:24 103.07367:48 113.05253:24 113.07055:12 116.03155:36 120.08549:24 121.82973:12 124.0753:107 131.09184:12 140.01898:12 142.082:48 145.09932:36 156.09923:24 160.0963:48 177…	Pantothenic acid	C9H17NO5	Organic acids and derivatives	Carboxylic acids and derivatives	HMDB0000210	C00864	-
positive	pos-M226T385	226.1792277	6.4232	hmdb::Eremopetasinorol; E40; true; HMDB0029668	226.17914	[M+NH4]+	76.3	59.4	63.2	90	39.02238:125 40.53924:36 41.03802:273 43.01544:36 43.01729:90 43.05435:179 44.01316:72 53.03637:90 55.02317:113 55.05251:853 56.05035:36 57.03476:161 57.06997:203 65.03278:36 65.03506:179 66.84927:57 67.05381:2317 69.07056:1045 70.06471:90 71.04812:215 71.08384:90 72.08034:90 75.07352:36 77.04041:534 77.98287:37 78.8094:154 79.05407:2873 80.06306:54 80.81543:72 81.06954:4496 82.05033:36 82.82353:…	Eremopetasinorol	C13H20O2	Organooxygen compounds	Alcohols and polyols	HMDB0029668	null	-
positive	pos-M226T172	226.1791569	2.860966667	hmdb::2,2,6,7-Tetramethylbicyclo[4.3.0]nona-1(9),4-diene-7,8-diol; E40; true; HMDB0036686	226.17877	[M+NH4]+	71	64.9	52.4	50	43.05592:72 55.0522:107 57.06859:107 67.05696:107 69.06906:143 72.08241:72 79.05248:143 81.06794:143 81.08447:72 83.08302:215 93.06705:72 95.08472:107 97.09758:72 99.96851:72 107.08317:107 109.10057:72 121.09782:72 145.10233:36 163.15167:72 173.13095:72 180.17514:107	2,2,6,7-Tetramethylbicyclo[4.3.0]nona-1(9),4-diene-7,8-diol	C13H20O2	Organic oxygen compounds	Organooxygen compounds	HMDB0036686	null	-
positive	pos-M226T470	226.1790607	7.84105	hmdb::Eremopetasinorol; E40; true; HMDB0029668	226.17879	[M+NH4]+	73.9	71.2	56.1	70	39.02321:36 43.05428:54 55.01889:36 55.05346:107 57.53276:18 65.03609:54 67.0537:322 69.06927:107 71.08848:36 77.03656:72 79.05267:287 81.07068:495 83.04845:72 83.0845:90 86.08079:18 91.05369:107 93.0686:287 95.08489:292 97.06435:72 99.96867:36 103.062:36 105.06883:72 107.08479:287 109.06237:54 109.35311:18 111.07442:36 117.07112:36 119.09067:54 121.09951:107 125.09019:36 131.07056:36 131.08673:2…	Eremopetasinorol	C13H20O2	Organooxygen compounds	Alcohols and polyols	HMDB0029668	null	-
positive	pos-M227T50	227.1132415	0.8375	inhouse::L-Carnosine; false; [M+H]+	227.11417	[M+H]+	96.6	93	95.1	100	30.03579:36 39.02758:36 45.04403:74 55.0147:224 55.01785:448 55.87806:109 56.04921:466 62.10865:36 66.03189:251 67.0387:74 68.04964:1056 69.04466:143 70.06937:73 72.0443:469 74.02238:73 78.04144:110 81.04406:784 82.05283:741 82.80163:158 83.05885:7662 83.95319:107 89.07027:74 92.03479:77 93.04556:5248 94.55283:78 94.7658:143 95.05886:11607 95.4986:72 105.04729:143 107.06012:72 109.05813:179 109.1…	L-Carnosine	C9H14N4O3	Organic acids and derivatives	Peptidomimetics	HMDB0000033	C00386	-
positive	pos-M227T75	227.1130106	1.256625	massbank::L-Carnosine; LC-ESI-QTOF; MS2; CE	227.11337	[M+H]+	84.5	65.6	87	90	72.93746:215 83.06242:179 93.03842:107 95.05853:251 98.97406:36 100.96075:74 108.90883:78 110.07033:2549 112.08414:73 113.96237:553 122.06788:143 146.06665:107 149.90457:143 152.08418:145 156.07571:441 160.9062:72 164.08362:254 167.91737:143 177.90541:107 180.07823:72 181.10497:107 190.93329:143 210.08969:287	L-Carnosine	C9H14N4O3	Organic acids and derivatives	Peptidomimetics	HMDB0000033	C00386	-
positive	pos-M227T177	227.1380378	2.942133333	inhouse::Pentobarbital; false; [M+H]+	227.13919	[M+H]+	90	80.5	90.2	88.9	41.04502:73 43.05318:332 44.01292:72 61.03904:72 68.0459:73 68.99632:291 69.03385:397 69.06906:107 71.04661:109 71.0847:146 79.05121:36 83.04439:36 86.0583:599 86.9212:73 94.0341:36 96.03448:75 96.04279:237 97.02936:2565 110.0718:110 113.09113:74 114.05284:907 122.07412:73 123.45266:74 129.05708:74 129.06351:665 130.43892:73 140.03685:72 155.04002:77 156.5719:160 157.06001:2769 227.09962:72	Pentobarbital	C11H18N2O3	Organoheterocyclic compounds	Diazines	HMDB0014457	C07422	-
positive	pos-M227T171	227.163009	2.856083333	inhouse::Pentobarbital; false; [M+H]+	227.13919	[M+H]+	90	80.5	90.2	88.9	41.04502:73 43.05318:332 44.01292:72 61.03904:72 68.0459:73 68.99632:291 69.03385:397 69.06906:107 71.04661:109 71.0847:146 79.05121:36 83.04439:36 86.0583:599 86.9212:73 94.0341:36 96.03448:75 96.04279:237 97.02936:2565 110.0718:110 113.09113:74 114.05284:907 122.07412:73 123.45266:74 129.05708:74 129.06351:665 130.43892:73 140.03685:72 155.04002:77 156.5719:160 157.06001:2769 227.09962:72	Pentobarbital	C11H18N2O3	Organoheterocyclic compounds	Diazines	HMDB0014457	C07422	-
positive	pos-M228T265	228.158615	4.420266667	inhouse::Jasmonic acid; false; [M+NH4]+	228.15823	[M+NH4]+	76.7	71.2	58.5	60	55.05344:143 67.05367:466 69.06805:143 71.01582:72 74.57616:36 79.05138:215 81.0363:73 81.07063:582 83.04712:72 83.08445:179 91.04959:107 91.05228:251 93.06718:179 95.05041:109 95.08484:407 97.10187:72 100.95522:72 101.96378:107 103.92828:36 105.06732:215 109.06673:72 109.10065:322 111.04459:72 119.07826:72 121.09943:179 123.11253:107 129.07166:72 133.09604:107 145.94733:72 147.11322:72 149.13107…	Jasmonic acid	C12H18O3	Lipids and lipid-like molecules	Fatty Acyls	HMDB0032797	C08491	-
positive	pos-M228T386_2	228.1947458	6.428116667	hmdb::Methyl (2E,6Z)-dodecadienoate; E40; true; HMDB0031014	228.19493	[M+NH4]+	76.1	57.3	60.2	92.6	39.0223:398 40.9177:73 41.04065:572 43.01813:187 43.05426:559 44.01683:108 53.03524:108 55.0545:3490 57.03466:251 57.06986:414 62.33364:73 65.03835:373 66.85146:164 67.05485:6782 68.67546:78 69.03757:151 69.07043:2167 70.06577:72 71.048:359 71.08728:179 72.08021:72 77.0378:287 79.05393:1384 80.05786:72 80.81783:152 81.0694:8516 83.05103:256 83.08578:2702 83.43629:108 84.08125:73 85.0657:408 85.09…	Methyl (2E,6Z)-dodecadienoate	C13H22O2	Lipids and lipid-like molecules	Fatty Acyls	HMDB0031014	null	-
positive	pos-M228T187	228.1945392	3.115683333	hmdb::Methyl (2E,6Z)-dodecadienoate; E40; true; HMDB0031014	228.19455	[M+NH4]+	75.7	55.1	60.4	96.3	38.01608:18 39.02227:215 40.91586:37 41.0379:389 43.01809:107 43.05423:278 44.01397:90 53.03931:90 55.05444:2578 55.34824:42 56.05019:54 57.03247:143 57.07087:407 62.90352:18 65.03715:272 66.84908:83 67.05362:5176 68.85925:37 69.00582:55 69.06918:1666 69.65728:36 70.06688:90 71.0503:215 71.08482:143 72.04417:54 73.06305:54 77.03771:197 78.81043:55 79.0551:1191 80.05904:37 80.81901:96 81.06931:512…	Methyl (2E,6Z)-dodecadienoate	C13H22O2	Lipids and lipid-like molecules	Fatty Acyls	HMDB0031014	null	-
positive	pos-M228T469	228.1948634	7.815583333	hmdb::Methyl (2E,6Z)-dodecadienoate; E40; true; HMDB0031014	228.19458	[M+NH4]+	72.6	57.7	53.6	74.1	39.02401:72 41.03968:72 53.03823:73 55.0523:264 57.06868:107 60.93874:36 65.03252:146 67.0524:786 69.07029:287 70.06445:72 71.05141:143 79.05125:72 79.05502:252 81.06796:783 83.0856:358 85.05901:72 88.07844:36 91.05348:179 93.06702:179 95.08606:1514 97.06553:256 105.06715:143 105.90697:36 107.08601:143 109.10048:702 109.7283:36 111.07864:74 119.0827:107 121.10079:36 123.11547:143 127.10712:72 131…	Methyl (2E,6Z)-dodecadienoate	C13H22O2	Lipids and lipid-like molecules	Fatty Acyls	HMDB0031014	null	-
positive	pos-M228T278	228.1948144	4.62855	hmdb::Methyl (2E,6Z)-dodecadienoate; E40; true; HMDB0031014	228.19589	[M+NH4]+	71.5	54.9	56.1	66.7	43.05527:71 55.05666:286 57.06779:71 62.01634:72 65.03956:36 67.05376:505 67.72152:37 69.0705:214 77.03909:71 79.05524:214 80.78741:74 81.06946:944 83.08841:179 84.0826:107 91.05373:286 93.07137:143 95.08494:364 97.10058:143 100.069:107 101.9639:71 105.06888:179 107.08191:107 109.10371:143 111.08191:107 117.07269:71 119.083:179 121.1011:214 123.08131:143 123.11579:179 126.11267:71 133.10756:71 13…	Methyl (2E,6Z)-dodecadienoate	C13H22O2	Lipids and lipid-like molecules	Fatty Acyls	HMDB0031014	null	-
positive	pos-M228T267	228.2184312	4.450366667	hmdb::Methyl (2E,6Z)-dodecadienoate; E40; true; HMDB0031014	228.19589	[M+NH4]+	71.5	54.9	56.1	66.7	43.05527:71 55.05666:286 57.06779:71 62.01634:72 65.03956:36 67.05376:505 67.72152:37 69.0705:214 77.03909:71 79.05524:214 80.78741:74 81.06946:944 83.08841:179 84.0826:107 91.05373:286 93.07137:143 95.08494:364 97.10058:143 100.069:107 101.9639:71 105.06888:179 107.08191:107 109.10371:143 111.08191:107 117.07269:71 119.083:179 121.1011:214 123.08131:143 123.11579:179 126.11267:71 133.10756:71 13…	Methyl (2E,6Z)-dodecadienoate	C13H22O2	Lipids and lipid-like molecules	Fatty Acyls	HMDB0031014	null	-
positive	pos-M229T76_2	229.153398	1.26855	hmdb::Isoleucylproline; E20; true; HMDB0011174	229.15326	[M+H]+	70.6	70.9	28.1	72.7	35.95473:9 41.03765:27 42.03336:54 43.05491:27 44.04841:98 45.05608:45 55.01757:107 56.9619:27 57.03227:54 58.06396:990 58.46714:18 59.07343:233 60.07955:1103 60.45451:18 68.0482:278 69.84821:81 69.89661:32 70.06437:10564 70.19801:18 70.28087:18 70.36969:27 70.51549:27 70.56293:18 70.59022:27 70.68874:18 70.74099:18 70.79327:18 71.06326:27 72.0812:116 73.80357:18 74.93132:27 79.05249:18 83.047:18…	Isoleucylproline	C11H20N2O3	Organic acids and derivatives	Carboxylic acids and derivatives	HMDB0011174	null	-
positive	pos-M231T215	231.158192	3.5821	inhouse::Diethyl suberate; false; [M+H]+	231.15866	[M+H]+	70.8	48	52.7	88.9	39.02322:226 39.81948:75 41.03707:837 43.05338:369 45.03461:370 53.04252:79 55.05353:1521 57.06994:333 59.04772:367 67.05264:215 68.85476:215 69.03651:295 69.06937:28691 69.22909:167 69.34312:80 69.66101:107 69.70227:72 69.73765:72 71.04812:288 71.08622:519 72.1607:76 73.06446:891 79.05534:107 81.06956:143 83.04861:215 83.08466:733 85.06197:256 87.04276:505 87.0533:152 87.07966:1772 87.62082:72 9…	Diethyl suberate	C12H22O4	Unknown	-	NA	NA	-
positive	pos-M231T140	231.1690179	2.3345	inhouse::DL-Leu-DL-Val; false; [M+H]+	231.16922	[M+H]+	87.6	85.9	86.8	57.1	55.05555:107 57.0656:36 71.06703:73 72.079:547 72.98106:37 86.09125:72 86.09518:143	DL-Leu-DL-Val	C11H22N2O3	Organic acids and derivatives	Carboxylic acids and derivatives	NA	NA	-
positive	pos-M232T138	232.1535217	2.304733333	inhouse::Isobutyryl-L-carnitine; false; [M+H]+	232.15369	[M+H]+	88.3	82.9	80.6	85.7	39.02242:14 41.03806:14 43.05532:72 57.03377:57 58.06548:29 60.07998:186 71.04584:57 72.08524:14 84.08282:44 84.76536:50 84.77576:22 85.02821:5181 85.58126:21 85.65313:14 85.81136:14 85.94354:21 86.09286:29 86.23706:14 89.05979:21 110.06944:14 129.07863:14 144.10098:107 151.91783:7 154.9951:14 173.07961:129 232.15331:150	Isobutyryl-L-carnitine	C11H21NO4	Lipids and lipid-like molecules	Fatty Acyls	HMDB0000736	NA	-
positive	pos-M233T76_1	233.1117649	1.271783333	inhouse::Val-Asp; false; [M+H]+	233.11249	[M+H]+	70.9	48.4	72.7	50	71.01475:73 72.08149:399 98.98287:107	Val-Asp	C9H16N2O5	Organic acids and derivatives	Carboxylic acids and derivatives	HMDB0029123	NA	-
positive	pos-M233T76_2	233.147384	1.2706	inhouse::Ile-Thr; false; [M+H]+	233.14932	[M+H]+	74.7	58.6	64.9	66.7	69.07027:72 85.02515:36 86.09371:179	Ile-Thr	C10H20N2O4	Organic acids and derivatives	Carboxylic acids and derivatives	HMDB0028917	NA	-
positive	pos-M234T172	234.1455812	2.863883333	massbank::Metolachlor morpholinone; LC-ESI-ITFT; MS2; CE	234.14441	[M+H]+	84.9	75	75	100	234.14969:72	Metolachlor morpholinone	C14H19NO2	Unknown	-	NA	NA	-
positive	pos-M240T189	240.1943899	3.14445	hmdb::Rishitin; E40; true; HMDB0035593	240.19687	[M+NH4]+	71.2	62.6	47.2	66.7	41.03698:7 46.06388:11 55.0555:25 57.03354:11 65.03489:7 67.05248:39 69.07038:36 74.09762:4 77.04022:11 79.05262:36 81.07063:54 83.08831:14 85.06305:7 89.05945:7 91.05095:18 93.06718:43 95.08485:72 97.0991:11 107.08621:18 109.10217:14 111.07587:7 119.08139:7 121.10104:36 123.07499:7 125.09649:7 128.07889:4 133.09775:7 135.11424:11 145.10411:11 149.02254:7 175.14557:7 187.14723:11 222.14081:4 240.…	Rishitin	C14H22O2	Organooxygen compounds	Alcohols and polyols	HMDB0035593	C09715	-
positive	pos-M241T51	241.1283038	0.84925	massbank::L-Anserine; LC-ESI-QTOF; MS2; CE	241.12793	[M+H]+	84.2	56.8	93.7	100	67.04077:36 82.04871:36 83.05598:72 95.05715:107 96.07049:179 97.09755:73 109.0666:37 109.07545:442 110.07331:289 111.06976:37 122.6506:36 124.08902:290 126.09342:72 126.10135:179 136.08104:72 150.10527:72 153.06812:107 156.07227:107 162.089:36 168.11699:73 170.09122:293 179.13013:37 197.1398:72 224.09825:72 241.11986:72 241.12424:143	L-Anserine	C10H16N4O3	Organic acids and derivatives	Peptidomimetics	HMDB0000194	C01262	-
positive	pos-M242T378	242.1738278	6.301858333	inhouse::Methyl jasmonate; false; [M+NH4]+	242.17102	[M+NH4]+	77.9	48.5	81.9	93.1	39.02595:7 41.04982:7 43.05532:14 51.02561:7 55.0536:64 57.03161:14 65.03966:14 67.05386:93 69.07178:57 71.04698:14 71.08746:14 73.06693:7 77.03798:43 79.05537:100 81.06705:122 83.04479:14 83.08212:36 85.02683:14 91.05524:129 93.06336:14 93.06745:122 95.04656:43 95.08374:186 97.06319:50 97.10355:29 99.07709:14 100.07484:14 103.05507:14 105.06763:129 107.04704:21 107.08212:43 109.06115:57 109.0965…	Methyl jasmonate	C13H20O3	Unknown	-	NA	NA	-
positive	pos-M242T197	242.2103711	3.2911	hmdb::Ethyl (2E,6Z)-dodecadienoate; E40; true; HMDB0031015	242.21004	[M+NH4]+	75.7	64.6	61.7	70	41.04161:7 43.01819:18 43.05247:7 51.02453:4 55.05458:36 57.06887:18 62.34488:4 67.05379:25 69.07053:29 71.04929:14 71.08739:25 79.0528:7 79.05782:11 81.03393:7 81.06826:61 83.08591:29 85.09971:14 89.54677:4 91.05114:7 93.06875:11 95.08368:72 97.09931:11 105.07191:7 107.08205:11 109.10239:54 111.11481:7 115.96613:7 121.1013:7 123.11285:18 133.09966:7 137.13295:7 141.95576:7 147.11362:11 179.17981…	Ethyl (2E,6Z)-dodecadienoate	C14H24O2	Lipids and lipid-like molecules	Fatty Acyls	HMDB0031015	null	-
positive	pos-M244T386_1	244.1898665	6.430433333	hmdb::Methyl dihydrojasmonate; E40; true; HMDB0031740	244.18843	[M+NH4]+	72.1	41.7	71.6	80.8	39.02216:215 39.02834:75 41.03869:456 43.05318:378 44.01199:143 55.01765:179 55.05432:2443 57.03341:145 57.06754:656 59.04636:72 65.03929:109 67.05349:1134 68.87084:78 69.07023:3073 71.05016:216 71.08588:516 72.0788:322 73.06412:179 73.52356:36 77.03757:215 79.0537:1032 80.8214:83 81.07044:2719 82.06403:143 83.08427:3701 85.06287:322 86.05959:360 86.09496:108 91.05344:361 93.06971:1182 93.1801:73…	Methyl dihydrojasmonate	C13H22O3	Lipids and lipid-like molecules	Fatty Acyls	HMDB0031740	null	-
positive	pos-M246T144	246.1691258	2.394008333	lipidblast::Acylcarnitine 5:0; [M]+	246.16925	[M]+	74.8	50.1	61.7	100	57.06877:72 60.07978:143 69.06691:74 81.03383:36 84.79112:79 85.02797:2669 85.50395:72 144.09898:107 187.1012:107 246.16409:179 246.1796:107	Acylcarnitine 5:0	C12H24NO4	Lipids and lipid-like molecules	Fatty Acyls	HMDB00378;HMDB00688;HMDB13128;HMDB41993	C02301	LMFA07070111;LMFA07070076;LMFA07070034;LMFA07070103;LMFA07070077
positive	pos-M250T267	250.1401166	4.4454	inhouse::3',4'-Methylenedioxy-N-tert-butylcathinone; false; [M+H]+	250.14037	[M+H]+	75	59.9	83.7	50	162.0932:72 194.13017:36 250.1488:72	3',4'-Methylenedioxy-N-tert-butylcathinone	C14H19NO3	Unknown	-	NA	NA	-
positive	pos-M250T386	250.1765508	6.428616667	inhouse::O-Desmethyl-cis-tramadol; false; [M+H]+	250.17789	[M+H]+	84.6	88	78.7	50	250.13962:72 250.18652:143	O-Desmethyl-cis-tramadol	C15H23NO2	Unknown	-	NA	NA	-
positive	pos-M250T187	250.1771311	3.115683333	inhouse::O-Desmethyl-cis-tramadol; false; [M+H]+	250.17615	[M+H]+	83.1	83.7	78.7	50	159.1185:36 250.17976:448	O-Desmethyl-cis-tramadol	C15H23NO2	Unknown	-	NA	NA	-
positive	pos-M250T479	250.176709	7.98465	inhouse::O-Desmethyl-cis-tramadol; false; [M+H]+	250.17763	[M+H]+	84.6	88	78.7	50	250.17961:107	O-Desmethyl-cis-tramadol	C15H23NO2	Unknown	-	NA	NA	-
positive	pos-M250T440_2	250.1768152	7.333133333	inhouse::O-Desmethyl-cis-tramadol; false; [M+H]+	250.17749	[M+H]+	84	88	78.7	50	250.17255:143	O-Desmethyl-cis-tramadol	C15H23NO2	Unknown	-	NA	NA	-
positive	pos-M252T151	252.1559719	2.5216	inhouse::N-Desmethylmirtazapine; false; [M+H]+	252.15666	[M+H]+	73	75	71.9	50	252.15417:72	N-Desmethylmirtazapine	C16H17N3	Unknown	-	NA	NA	-
positive	pos-M254T431	254.2103578	7.189033333	inhouse::Curcumol; false; [M+NH4]+	254.21179	[M+NH4]+	79.6	64.3	71.8	82.4	39.02325:21 41.25542:7 43.05712:14 55.05251:21 57.06783:14 65.03963:7 67.05267:150 69.06705:43 71.04814:14 74.0565:7 77.03796:21 79.05285:100 81.07085:143 83.0834:36 85.06329:14 87.0441:14 91.05524:57 93.06881:93 93.62141:7 95.08512:165 97.06319:29 101.0563:7 105.0662:29 107.0836:72 109.10247:107 111.08215:29 113.09914:14 117.07143:7 119.08173:36 121.09983:64 121.80955:7 123.11295:21 127.09978:7 …	Curcumol	C15H24O2	Unknown	-	NA	NA	-
positive	pos-M254T378	254.2101137	6.2928	hmdb::3-Hydroxy-1,10-bisaboladien-9-one; E40; true; HMDB0034722	254.21257	[M+NH4]+	73.5	82	38.9	40.7	55.0568:36 67.04931:36 67.05624:72 69.06599:54 79.05547:72 81.07095:125 81.07986:72 88.11605:18 93.06891:90 95.08384:233 97.06608:36 107.08223:36 109.09814:72 121.09681:54 135.11635:90 193.15742:18 212.17964:18	3-Hydroxy-1,10-bisaboladien-9-one	C15H24O2	Lipids and lipid-like molecules	Prenol lipids	HMDB0034722	null	-
positive	pos-M255T346_1	255.2307689	5.760841667	inhouse::cis-9-Hexadecenoic acid; false; [M+H]+	255.23097	[M+H]+	90	84.3	88.9	82.1	39.01973:36 39.0312:12 41.03801:48 43.0145:36 43.05526:96 55.05246:191 57.03151:24 57.06991:194 65.0384:12 67.05605:84 69.06695:287 71.08494:143 73.06316:36 79.0527:131 81.06815:263 83.04848:48 83.08451:298 85.06311:24 85.09828:48 87.07554:12 93.06315:24 93.0686:227 95.08214:143 97.10192:191 107.08331:155 107.5134:12 109.09628:84 111.08185:72 121.09792:167 123.11259:36 123.48737:12 125.09174:48 1…	cis-9-Hexadecenoic acid	C16H30O2	Lipids and lipid-like molecules	Fatty Acyls	HMDB0003229	C08362	-
positive	pos-M256T211	256.2261255	3.521266667	hmdb::1,6,9-Farnesatriene-3,11-diol; E40; true; HMDB0036880	256.22565	[M+NH4]+	75.5	60.4	63.9	76.7	38.01535:36 43.05625:72 53.0457:73 55.05468:294 57.06898:143 65.0454:36 67.05392:487 67.08167:79 69.06831:956 69.83214:36 71.08752:148 79.05169:179 81.06841:980 83.08092:216 83.08479:359 85.066:72 85.09857:72 86.262:36 91.05805:72 93.07165:410 95.08524:1036 97.06053:72 97.10367:251 99.08284:72 102.09261:107 105.07067:179 107.08518:179 109.10261:400 111.118:143 116.1063:72 119.08341:72 119.08958:1…	1,6,9-Farnesatriene-3,11-diol	C15H26O2	Lipids and lipid-like molecules	Prenol lipids	HMDB0036880	null	-
positive	pos-M256T345	256.2626307	5.757066667	inhouse::Palmitamide; false; [M+H]+	256.26288	[M+H]+	97.6	95.3	96.5	100	38.15895:72 39.02221:216 39.41578:73 41.03965:521 41.92741:73 43.05417:1357 44.01205:143 53.03825:73 55.05441:523 57.03564:424 57.06978:1901 60.0436:107 62.84304:36 67.0675:147 69.06919:659 70.06571:74 71.05032:256 71.08484:985 72.08375:225 74.05872:1586 79.05263:289 81.06936:326 83.04971:183 83.08446:515 84.07862:73 85.06567:324 85.10214:403 86.0611:250 87.4528:81 87.82696:115 88.07596:5021 88.5…	Palmitamide	C16H33NO	Lipids and lipid-like molecules	Fatty Acyls	HMDB0012273	NA	-
positive	pos-M256T188	256.2623791	3.139283333	inhouse::Palmitamide; false; [M+H]+	256.2616	[M+H]+	71.8	59.8	63.5	42.9	46.06577:72 71.08604:72 88.07729:107 95.08627:36 256.26074:179	Palmitamide	C16H33NO	Lipids and lipid-like molecules	Fatty Acyls	HMDB0012273	NA	-
positive	pos-M258T57	258.1084579	0.945433333	inhouse::Glycerophosphocholine; false; [M+H]+	258.10721	[M+H]+	94.4	85.9	96.8	100	57.03567:73 60.07756:291 71.06821:72 71.07417:179 80.97279:75 86.09521:830 87.18364:75 98.98135:290 98.9968:120 104.10701:3948 106.81176:74 124.99874:1460 134.96016:73 166.06737:406 166.60286:36 180.02577:73 184.07108:701 258.11133:107	Glycerophosphocholine	C8H20NO6P	Lipids and lipid-like molecules	Glycerophospholipids	HMDB0000086	C00670	-
positive	pos-M260T147	260.1850946	2.44845	inhouse::Hexanoyl-L-carnitine; false; [M+H]+	260.18552	[M+H]+	80.5	75.5	80.3	57.1	71.105:72 81.07181:36 85.0278:324 201.11372:107 223.03633:36 260.19565:72	Hexanoyl-L-carnitine	C13H25NO4	Lipids and lipid-like molecules	Fatty Acyls	HMDB0000756	NA	-
positive	pos-M261T58	261.0359313	0.973883333	hmdb::Mannose 6-phosphate; E25; false; HMDB0001078	261.03488	[M+H]+	87.8	76.4	86.1	88.9	61.03925:36 69.03291:358 73.04385:72 81.04529:110 85.02669:1363 91.66253:36 97.02965:294 98.98277:1954 109.02708:251 114.06374:72 116.0725:36 127.0359:251 145.04477:143 163.06177:72 198.10909:72	Mannose 6-phosphate	C6H13O9P	Organic oxygen compounds	Organooxygen compounds	HMDB0001078	C00275	-
positive	pos-M261T77	261.1432864	1.282483333	inhouse::Ile-Glu; false; [M+H]+	261.14243	[M+H]+	82.4	59.7	83.9	100	41.03795:18 69.07286:36 72.0791:54 84.0451:36 85.08406:36 86.09532:431 129.10089:36 130.04292:36 132.10115:36 148.05556:54 167.04803:18 176.38545:18 261.13104:36	Ile-Glu	C11H20N2O5	Organic acids and derivatives	Carboxylic acids and derivatives	HMDB0028906	NA	-
positive	pos-M261T177	261.1433205	2.946133333	inhouse::Glu-Leu; false; [M+H]+	261.14316	[M+H]+	72.4	70.9	44.8	50	62.98193:107 261.14426:107	Glu-Leu	C11H20N2O5	Organic acids and derivatives	Carboxylic acids and derivatives	HMDB0028823	NA	-
positive	pos-M262T137	262.1466025	2.279983333	inhouse::(2R)-3-Hydroxyisovaleroylcarnitine; false; [M+H]+	262.16351	[M+H]+	88.4	75.2	88.4	100	46.06294:14 55.05656:4 58.06311:11 59.0476:29 60.08305:18 85.02921:410 91.05367:7 101.06172:7 117.93759:7 133.10266:7 144.10217:21 145.048:54 156.88864:11 167.00023:7 184.87831:7 185.08191:11 193.15491:11 204.12306:11 220.99097:7 262.16296:61	(2R)-3-Hydroxyisovaleroylcarnitine	C12H23NO5	Lipids and lipid-like molecules	Fatty Acyls	NA	NA	-
positive	pos-M262T126	262.1636708	2.106833333	inhouse::(2R)-3-Hydroxyisovaleroylcarnitine; false; [M+H]+	262.16351	[M+H]+	88.4	75.2	88.4	100	46.06294:14 55.05656:4 58.06311:11 59.0476:29 60.08305:18 85.02921:410 91.05367:7 101.06172:7 117.93759:7 133.10266:7 144.10217:21 145.048:54 156.88864:11 167.00023:7 184.87831:7 185.08191:11 193.15491:11 204.12306:11 220.99097:7 262.16296:61	(2R)-3-Hydroxyisovaleroylcarnitine	C12H23NO5	Lipids and lipid-like molecules	Fatty Acyls	NA	NA	-
positive	pos-M262T87	262.1634795	1.44575	inhouse::(2R)-3-Hydroxyisovaleroylcarnitine; false; [M+H]+	262.16351	[M+H]+	74.5	54.5	81.4	50	60.07862:146 84.76374:109 85.02919:440 130.98494:37 137.12448:36 145.05148:72 147.54539:36 174.98689:72 245.18771:36 262.17239:72	(2R)-3-Hydroxyisovaleroylcarnitine	C12H23NO5	Lipids and lipid-like molecules	Fatty Acyls	NA	NA	-
positive	pos-M263T358	263.235512	5.972766667	hmdb::6,10,14-Trimethyl-5,9,13-pentadecatrien-2-one; E20; true; HMDB0034495	263.23456	[M+H]+	71	52.6	62.6	69	43.05338:36 55.05455:90 57.06991:90 65.03841:73 67.05258:748 69.06814:90 71.08376:90 77.04281:18 79.05399:197 81.06437:110 81.06818:537 83.08842:90 85.06185:90 86.66359:18 91.05106:125 93.06866:215 95.08633:592 97.06442:36 99.07552:54 105.06891:125 107.08486:125 109.09933:400 111.08344:36 113.09293:36 119.0815:125 121.09183:36 121.09805:143 123.11584:161 133.09949:179 135.11763:90 137.12616:72 14…	6,10,14-Trimethyl-5,9,13-pentadecatrien-2-one	C18H30O	Lipids and lipid-like molecules	Prenol lipids	HMDB0034495	null	-
positive	pos-M264T198	264.1922387	3.292666667	massbank::Tramadol; LC-ESI-ITFT; MS2; CE	264.19153	[M+H]+	83.7	88	84.9	50	264.207:72	Tramadol	C16H25NO2	Benzenoids	Phenol ethers	HMDB0014339	C07153	-
positive	pos-M266T386	266.1713271	6.428616667	inhouse::Antazoline; false; [M+H]+	266.17307	[M+H]+	79	74.5	77.5	66.7	91.05651:36 107.08346:72 266.17068:179	Antazoline	C17H19N3	Benzenoids	Benzene and substituted derivatives	HMDB0015689	NA	-
positive	pos-M266T172	266.1713419	2.8608	inhouse::Oxprenolol; false; [M+H]+	266.17172	[M+H]+	73.4	69.9	69.1	50	225.08861:36 266.17252:143	Oxprenolol	C15H23NO3	Benzenoids	Phenol ethers	HMDB0015520	NA	-
positive	pos-M268T144	268.151152	2.398383333	massbank::Atenolol acid; LC-ESI-ITFT; MS2; CE	268.15158	[M+H]+	84.9	75	75	100	268.14212:72	Atenolol acid	C14H21NO4	Unknown	-	NA	NA	-
positive	pos-M269T76	269.0861969	1.27315	massbank::Inosine; LC-ESI-QTOF; MS2; CE	269.08487	[M+H]+	91.2	83.4	86.2	100	57.03254:107 61.03373:36 71.10281:36 87.04004:72 94.03717:179 103.03633:72 110.06774:287 113.96427:72 115.04175:144 119.02922:110 119.03538:365 121.74085:36 133.04749:143 136.60751:72 137.04529:13267 137.53012:74 137.77037:72 138.04071:215 138.22992:72 138.34451:42 139.49472:72	Inosine	C10H12N4O5	Nucleosides, nucleotides, and analogues	Purine nucleosides	HMDB0000195	C00294	-
positive	pos-M269T109	269.0867735	1.815116667	massbank::Inosine; LC-ESI-QTOF; MS2; CE	269.0867	[M+H]+	91.3	84.3	85.6	100	43.01622:7 45.0345:4 55.93184:11 57.03247:14 69.03401:7 73.02689:11 82.04761:7 84.96021:11 92.02383:7 94.0398:50 96.96281:7 102.94449:7 110.0365:43 113.97469:14 115.04617:7 119.03525:57 133.0506:14 136.05826:11 136.61891:25 136.63872:11 137.04347:2278 137.59456:7 139.05289:7 159.11304:7 179.92711:7 188.96983:7 191.9342:11 209.94902:7 214.91992:7 223.16731:7	Inosine	C10H12N4O5	Nucleosides, nucleotides, and analogues	Purine nucleosides	HMDB0000195	C00294	-
positive	pos-M269T64	269.1231224	1.0664	inhouse::N-Acetyl-L-carnosine; false; [M+H]+	269.12234	[M+H]+	83.1	71.3	76.1	92.3	43.03133:36 55.01706:143 56.05159:36 68.05458:72 72.04459:1640 81.04182:107 82.05186:180 83.06043:932 85.1091:73 86.0943:185 93.03634:74 93.04451:715 93.05677:190 95.05918:678 109.73055:357 110.07107:20674 110.50414:106 111.05411:72 111.3013:72 112.08189:107 114.05511:1914 122.064:72 122.06868:179 136.08351:72 140.98524:36 146.06416:72 148.97842:36 155.58659:107 156.07669:5994 156.5764:56 157.727…	N-Acetyl-L-carnosine	C11H16N4O4	Organic acids and derivatives	Carboxylic acids and derivatives	NA	NA	-
positive	pos-M279T282	279.1577516	4.69865	hmdb::Dibutyl phthalate; ENone; false; HMDB0033244	279.15744	[M+H]+	91.6	85.3	85.3	100	41.0352:36 41.03791:107 52.47207:36 57.06874:634 60.21008:18 65.03829:143 67.05594:89 77.04018:18 79.05384:54 81.07185:89 90.05775:18 93.03306:215 95.08753:89 99.08096:18 107.09342:18 121.02943:384 121.10402:36 127.10246:18 145.11073:18 148.55724:147 149.02234:14997 149.08786:41 149.30867:50 149.44157:36 149.62117:36 149.90981:36 151.25461:36 159.11803:36 167.03464:54 187.15662:18 201.04329:107 2…	Dibutyl phthalate	C16H22O4	Benzenoids	Benzene and substituted derivatives	HMDB0033244	C14214	-
positive	pos-M280T325	280.2622852	5.421766667	hmdb::6,10,14-Trimethyl-5,9,13-pentadecatrien-2-one; E40; true; HMDB0034495	280.26282	[M+NH4]+	74.3	48.1	70.4	86.2	38.01278:73 39.02158:253 40.9296:74 41.0381:557 43.02108:221 43.05629:376 44.01325:215 55.0149:148 55.05471:2133 57.03168:181 57.07008:819 60.21913:76 62.15561:36 65.03974:251 66.04702:79 67.05279:3120 68.12793:75 69.03197:234 69.06952:3889 70.06486:182 71.04945:180 71.08755:440 72.04692:179 72.08289:179 74.98927:36 79.05298:1258 81.06971:5820 81.61996:72 83.05006:258 83.08482:3109 84.08157:397 8…	6,10,14-Trimethyl-5,9,13-pentadecatrien-2-one	C18H30O	Lipids and lipid-like molecules	Prenol lipids	HMDB0034495	null	-
positive	pos-M280T238	280.2622621	3.962266667	hmdb::6,10,14-Trimethyl-5,9,13-pentadecatrien-2-one; E40; true; HMDB0034495	280.26285	[M+NH4]+	70	41.7	64	79.3	41.03884:72 43.05519:107 53.03836:73 55.05244:410 57.06777:327 60.04263:36 65.59426:73 67.0526:555 68.85706:76 69.06934:973 70.06349:73 71.08499:143 72.04314:72 77.0379:107 79.0553:470 81.06825:1214 83.08463:692 84.07749:179 85.10101:107 86.06258:215 86.95316:73 91.05116:362 93.0674:328 95.05064:110 95.08231:1028 97.06315:143 97.09933:518 98.09409:72 100.07198:107 105.06905:251 107.08209:251 108.…	6,10,14-Trimethyl-5,9,13-pentadecatrien-2-one	C18H30O	Lipids and lipid-like molecules	Prenol lipids	HMDB0034495	null	-
positive	pos-M281T140	281.1118614	2.335608333	inhouse::Phe-Asp; false; [M+H]+	281.11417	[M+H]+	72.5	53	73.9	50	70.0635:72 84.08008:107 88.03902:72 97.97521:36 103.05358:107 110.07372:74 120.07156:75 120.0824:1059 120.6076:38 129.10571:74 150.02103:72	Phe-Asp	C13H16N2O5	Organic acids and derivatives	Carboxylic acids and derivatives	HMDB0028991	NA	-
positive	pos-M281T359	281.2461074	5.976966667	hmdb::Linoleic acid; ENone; false; HMDB0000673	281.24432	[M+H]+	84.7	80.8	88.9	61.9	41.03704:24 43.05243:36 55.05452:167 56.05872:36 57.06775:72 58.07393:12 67.05256:131 69.06811:298 71.04802:36 77.03783:12 79.0527:72 81.06944:275 83.0472:24 83.08582:310 85.02406:24 85.06444:24 85.10091:36 91.04699:24 91.05373:155 93.06864:131 95.08632:382 96.09012:36 97.06441:48 97.09919:203 99.04458:36 103.05202:12 105.07323:96 107.08631:119 109.10078:143 110.10321:48 111.07896:36 111.11766:72…	Linoleic acid	C18H32O2	Lipids and lipid-like molecules	Fatty Acyls	HMDB0000673	C01595	-
positive	pos-M282T285	282.2778173	4.749125	inhouse::Oleamide; false; [M+H]+	282.27835	[M+H]+	90.7	78.4	92.5	96.8	43.05412:179 55.05642:258 57.03341:72 57.06861:475 65.03815:36 67.05927:291 69.06905:934 69.62885:38 71.0835:251 72.04403:72 79.05244:180 81.07044:400 81.5212:73 83.07911:146 83.08555:592 85.06416:72 85.09933:251 86.09757:143 87.25592:36 93.06425:143 93.06834:251 95.08463:330 97.06827:290 97.09749:634 97.66051:38 100.07293:251 105.07001:36 107.08598:251 109.09897:322 111.08158:143 111.11433:358 1…	Oleamide	C18H35NO	Lipids and lipid-like molecules	Fatty Acyls	HMDB0002117	C19670	-
positive	pos-M282T311	282.2778823	5.182683333	inhouse::Oleamide; false; [M+H]+	282.27734	[M+H]+	89.1	77	92.4	96.8	39.02141:143 41.03611:72 43.05331:215 44.53269:73 55.01673:146 55.0534:369 57.0698:446 67.05708:287 68.85221:74 69.07034:1179 71.04552:73 71.086:326 71.48664:72 72.08012:143 79.05257:287 81.0642:108 81.06928:441 83.08695:905 83.81586:72 85.10205:179 86.05445:179 86.09769:107 91.05489:72 93.07117:325 94.78752:73 95.08337:515 96.09131:72 97.0656:253 97.10178:727 100.07445:400 106.06116:72 107.08607…	Oleamide	C18H35NO	Lipids and lipid-like molecules	Fatty Acyls	HMDB0002117	C19670	-
positive	pos-M282T188_2	282.2778324	3.129416667	inhouse::Oleamide; false; [M+H]+	282.27808	[M+H]+	81.4	75.4	69.3	67.7	43.05327:72 55.05547:72 57.06871:143 67.05476:107 69.07034:179 71.08481:72 79.05383:143 81.06931:107 83.08569:288 86.06104:72 95.08066:107 97.10182:179 100.07168:107 107.0803:72 109.09767:72 111.116:107 114.10425:36 125.09641:72 135.11743:72 139.11266:72 153.12935:72 265.2634:72 282.27966:179	Oleamide	C18H35NO	Lipids and lipid-like molecules	Fatty Acyls	HMDB0002117	C19670	-
positive	pos-M282T245	282.2776018	4.0769	inhouse::Oleamide; false; [M+H]+	282.27759	[M+H]+	86.6	80.2	82.4	80.6	41.0406:36 43.05421:143 55.0534:256 57.06981:215 67.05479:107 69.06803:179 71.08366:143 79.06267:36 83.08574:541 85.09692:72 93.06447:72 95.08072:143 95.08623:179 97.06293:216 97.10049:435 100.07457:215 104.96605:36 107.0833:179 109.10069:143 111.08035:143 111.11459:143 114.08924:143 119.08141:36 121.09949:143 125.09808:72 128.10606:107 135.10933:72 139.10443:72 139.11441:72 149.12946:107 163.148…	Oleamide	C18H35NO	Lipids and lipid-like molecules	Fatty Acyls	HMDB0002117	C19670	-
positive	pos-M282T327	282.2779729	5.443025	inhouse::Oleamide; false; [M+H]+	282.27734	[M+H]+	89.1	77	92.4	96.8	39.02141:143 41.03611:72 43.05331:215 44.53269:73 55.01673:146 55.0534:369 57.0698:446 67.05708:287 68.85221:74 69.07034:1179 71.04552:73 71.086:326 71.48664:72 72.08012:143 79.05257:287 81.0642:108 81.06928:441 83.08695:905 83.81586:72 85.10205:179 86.05445:179 86.09769:107 91.05489:72 93.07117:325 94.78752:73 95.08337:515 96.09131:72 97.0656:253 97.10178:727 100.07445:400 106.06116:72 107.08607…	Oleamide	C18H35NO	Lipids and lipid-like molecules	Fatty Acyls	HMDB0002117	C19670	-
positive	pos-M282T340	282.2780295	5.668716667	inhouse::Oleamide; false; [M+H]+	282.27811	[M+H]+	90.1	78.3	93.4	96.8	39.02226:107 41.0397:322 43.0533:322 51.02241:36 55.05342:531 57.06877:763 60.04475:73 65.03948:108 67.05368:509 67.63896:76 69.06808:1805 70.07404:72 71.08252:404 72.07781:179 77.03904:109 79.05394:439 81.07069:739 81.75497:73 83.04719:185 83.08581:1113 84.07738:75 85.06573:108 85.1009:218 86.05985:287 86.09392:107 91.05911:108 93.06863:545 95.08632:565 97.06441:359 97.10059:1075 98.42994:73 99.…	Oleamide	C18H35NO	Lipids and lipid-like molecules	Fatty Acyls	HMDB0002117	C19670	-
positive	pos-M282T358	282.2778459	5.965058333	inhouse::Oleamide; false; [M+H]+	282.2785	[M+H]+	92.9	83.7	94.5	100	34.45872:12 35.99845:48 37.00782:244 38.01548:227 39.02343:2131 40.91614:84 41.03909:7089 42.0339:60 42.92396:108 43.01839:1222 43.0295:271 43.05452:14592 43.22612:24 43.38225:48 43.46601:36 43.74392:36 44.01334:2170 44.04988:177 45.03482:119 51.02171:24 53.03862:315 54.88516:119 55.01812:265 55.0265:203 55.05479:31552 55.20159:89 55.35173:48 55.38326:48 55.41164:36 55.44949:36 55.47684:36 55.557…	Oleamide	C18H35NO	Lipids and lipid-like molecules	Fatty Acyls	HMDB0002117	C19670	-
positive	pos-M283T393	283.2814491	6.556725	inhouse::trans-Vaccenic acid; false; [M+H]+	283.26242	[M+H]+	84.4	58.9	96.5	92.3	39.02232:107 41.03885:332 43.01722:143 43.0552:421 44.01215:72 51.37309:36 55.0545:655 56.05553:72 57.03358:251 57.07092:909 57.08159:112 58.07282:115 67.05367:510 68.05656:110 69.06807:2075 70.06812:143 70.07166:287 71.05273:219 71.08607:1065 72.08739:182 73.0631:107 74.07455:36 77.03777:143 78.04507:73 79.05515:435 81.06429:186 81.06937:1173 82.07191:251 83.04713:215 83.08575:1586 84.05013:145 …	trans-Vaccenic acid	C18H34O2	Lipids and lipid-like molecules	Fatty Acyls	HMDB0003231	C08367	-
positive	pos-M284T403	284.293454	6.710808333	inhouse::Stearamide; false; [M+H]+	284.2933	[M+H]+	97.1	96.1	95.5	95	37.00763:29 38.01442:79 39.02324:375 40.97377:16 41.03888:1239 42.03277:50 43.01817:86 43.05431:3333 43.25655:21 43.30672:14 43.93164:15 44.01312:360 44.05435:21 45.0346:21 46.0285:57 47.84351:7 55.01785:150 55.05452:726 56.05027:115 56.05872:29 56.89397:29 57.03467:256 57.06987:5245 57.44068:21 57.46102:21 57.48565:21 57.59063:21 57.71072:21 58.06531:100 58.07284:36 58.1342:14 60.04259:93 65.037…	Stearamide	C18H37NO	Lipids and lipid-like molecules	Fatty Acyls	HMDB0034146	C13846	-
positive	pos-M284T479	284.2935345	7.991533333	inhouse::Stearamide; false; [M+H]+	284.29489	[M+H]+	93.1	90.2	94	85	41.03617:72 41.04431:36 43.05523:215 44.01218:36 46.02851:107 55.05245:72 57.03151:73 57.06671:180 69.06815:72 70.06465:72 71.05044:143 71.08734:251 74.06005:322 74.63237:36 79.0565:72 81.07964:72 83.08585:107 85.09834:72 86.05858:110 88.07606:669 95.08635:143 97.1034:143 98.09958:72 100.07893:109 102.08947:363 116.09684:72 116.10901:143 121.09962:72 125.0903:72 129.11038:36 139.11122:72 144.1362…	Stearamide	C18H37NO	Lipids and lipid-like molecules	Fatty Acyls	HMDB0034146	C13846	-
positive	pos-M287T52	287.0505092	0.871466667	hmdb::Luteolin; E10; true; HMDB0005800	287.05035	[M+H]+	80.6	67.3	87.2	66.7	38.96241:1014 39.20697:39 70.03036:36 214.04054:143 269.03275:144 287.04984:707	Luteolin	C15H10O6	Phenylpropanoids and polyketides	Flavonoids	HMDB0005800	C01514	-
positive	pos-M287T69	287.1399707	1.14575	inhouse::His-Met; false; [M+H]+	287.11719	[M+H]+	70.8	50.1	69	50	69.07039:36 110.0632:54 110.0721:358 111.11171:36 118.08958:18 132.07506:72 136.9328:54 156.06912:36 193.10025:36	His-Met	C11H18N4O3S	Organic acids and derivatives	Carboxylic acids and derivatives	HMDB0028891	NA	-
positive	pos-M287T351	287.2352344	5.844808333	hmdb::13-cis Retinol; E20; true; HMDB0006221	287.23383	[M+H]+	70.2	55.1	60.8	60	43.05333:107 57.07092:107 71.08491:179 79.05142:72 81.06941:107 85.06441:72 91.05505:107 95.08492:107 97.10194:36 105.07175:400 111.11613:72 117.06963:251 119.08147:107 121.10266:72 127.05173:36 129.07181:109 131.08354:291 133.10271:215 143.08008:72 145.10078:179 147.1134:179 157.10103:143 159.11298:107 161.13055:143 171.11708:107 173.14038:72 175.11015:72 175.14566:72 185.13193:107 189.16199:72 …	13-cis Retinol	C20H30O	Lipids and lipid-like molecules	Prenol lipids	HMDB0006221	C19962	-
positive	pos-M288T217	288.2519391	3.624883333	inhouse::Lauric acid diethanolamide; false; [M+H]+	288.25317	[M+H]+	80.8	74.4	79.9	50	46.07051:36 70.06914:72 88.07047:72 88.07578:143 95.0833:107 97.1031:72 106.08146:107 106.08727:143 109.09901:72 206.2001:36 227.19313:72	Lauric acid diethanolamide	C16H33NO3	Organic nitrogen compounds	Organonitrogen compounds	NA	NA	-
positive	pos-M292T207	292.2252515	3.455883333	hmdb::Nandrolone; ENone; false; HMDB0002725	292.22787	[M+NH4]+	80.3	75	74	50	275.20941:36	Nandrolone	C18H26O2	Lipids and lipid-like molecules	Sterol Lipids	HMDB0002725	C07254	-
positive	pos-M293T228	293.2097245	3.801816667	inhouse::9-Oxo-10E,12Z,15Z-octadecatrienoic acid; false; [M+H]+	293.21036	[M+H]+	77.4	73.9	68.5	50	69.83318:36 79.76382:36 275.19315:74 293.21133:1186	9-Oxo-10E,12Z,15Z-octadecatrienoic acid	C18H28O3	Unknown	-	NA	NA	-
positive	pos-M293T237	293.2325265	3.951016667	inhouse::9-Oxo-10E,12Z,15Z-octadecatrienoic acid; false; [M+H]+	293.21036	[M+H]+	77.4	73.9	68.5	50	69.83318:36 79.76382:36 275.19315:74 293.21133:1186	9-Oxo-10E,12Z,15Z-octadecatrienoic acid	C18H28O3	Unknown	-	NA	NA	-
positive	pos-M295T173	295.2253295	2.8787	inhouse::9-Oxo-10(E),12(E)-octadecadienoic acid; false; [M+H]+	295.22546	[M+H]+	78.8	80.7	63	46	43.01993:72 65.04055:36 67.05477:179 71.05029:107 71.08363:72 77.04143:36 79.05384:179 81.06931:143 83.0844:72 91.05359:143 93.0685:107 95.08617:72 97.10043:143 105.06728:107 107.08176:72 109.09914:107 119.09057:72 121.10407:72 125.09167:72 133.09929:107 137.09453:72 143.08498:36 147.11665:107 149.73357:36 151.10362:107 161.14648:36 259.20987:36 277.21066:143	9-Oxo-10(E),12(E)-octadecadienoic acid	C18H30O3	Unknown	-	NA	NA	-
positive	pos-M295T258	295.2251481	4.302383333	inhouse::9-Oxo-10(E),12(E)-octadecadienoic acid; false; [M+H]+	295.22568	[M+H]+	85.7	81.9	80	70	39.02668:36 43.05886:36 53.03829:107 55.05236:107 59.05193:72 65.03718:36 67.0525:287 69.06687:287 71.09439:36 77.03528:72 79.05515:251 81.03249:377 81.06683:421 81.3914:40 83.04842:179 85.53131:36 91.05366:322 93.06992:367 93.99732:75 95.04631:407 95.08349:215 97.06155:72 99.04169:72 105.06737:287 107.08185:215 109.10071:215 113.09434:107 117.06653:72 119.0845:72 121.0995:179 123.12045:72 125.09…	9-Oxo-10(E),12(E)-octadecadienoic acid	C18H30O3	Unknown	-	NA	NA	-
positive	pos-M295T212	295.2254658	3.527916667	inhouse::9-Oxo-10(E),12(E)-octadecadienoic acid; false; [M+H]+	295.22568	[M+H]+	77.7	56.1	77.3	80	55.05556:107 67.05486:179 69.06927:107 71.08492:215 79.05143:107 81.06814:215 83.04589:72 91.05235:72 93.06316:143 95.08491:143 97.09776:107 99.07968:107 105.06885:72 107.0848:72 109.10221:72 119.08607:72 121.10109:107 125.09179:72 133.09778:107 145.10075:72 149.02946:72 151.11592:72 161.13229:72 171.09854:107 176.14882:36 241.19019:36 277.2132:107	9-Oxo-10(E),12(E)-octadecadienoic acid	C18H30O3	Unknown	-	NA	NA	-
positive	pos-M296T55	296.064469	0.916583333	inhouse::Glycerophosphocholine; false; [M+K]+	296.06595	[M+K]+	73.6	68.4	53.6	50	38.96259:287 60.07896:72 71.07565:36 86.10071:220 104.10433:292 126.00984:36 231.85793:36	Glycerophosphocholine	C8H20NO6P	Lipids and lipid-like molecules	Glycerophospholipids	HMDB0000086	C00670	-
positive	pos-M296T251	296.257163	4.182116667	hmdb::Punicic acid; E20; true; HMDB0030963	296.25644	[M+NH4]+	70.2	49.5	56.8	71	43.05429:36 55.05452:72 65.03609:36 67.0537:287 69.06809:179 71.08372:215 77.0378:72 79.05268:143 81.0694:292 83.08836:179 83.0948:72 86.15025:36 93.0686:358 94.07268:73 95.08352:434 97.06158:144 97.09914:107 99.08389:72 107.08479:251 109.09925:215 111.07889:107 115.95526:36 119.08142:179 121.0358:73 121.10262:615 123.11732:215 127.11059:179 131.09158:36 135.11261:287 137.09299:72 139.07944:72 14…	Punicic acid	C18H30O2	Lipids and lipid-like molecules	Fatty Acyls	HMDB0030963	C08364	-
positive	pos-M297T76	297.1064212	1.272883333	inhouse::Tyr-Asp; false; [M+H]+	297.11044	[M+H]+	74.9	51.3	84.9	55.6	84.0815:107 88.06034:36 91.05261:179 100.07774:72 108.19868:36 119.04634:107 120.08717:109 130.0495:74 132.0818:74 136.07339:1058 137.0686:37 221.02513:72 265.01593:107 281.03867:72 281.06235:72	Tyr-Asp	C13H16N2O6	Organic acids and derivatives	Carboxylic acids and derivatives	HMDB0029101	NA	-
positive	pos-M298T207	298.2725999	3.445616667	hmdb::Linoleic acid; ENone; false; HMDB0000673	298.27112	[M+NH4]+	71.7	61	66	43.2	55.05554:107 57.07198:107 67.05598:107 69.06924:107 71.0825:143 71.0956:36 79.05515:36 81.06809:179 83.08446:107 93.06583:72 95.07796:72 95.08347:183 97.09909:143 99.04588:36 107.08619:36 109.09919:72 121.10566:36 123.11568:107 133.09932:72 135.11581:36 141.1254:107 151.15051:36 161.13933:36 165.12378:143 179.17741:72 245.22697:72 253.25542:36	Linoleic acid	C18H32O2	Lipids and lipid-like molecules	Fatty Acyls	HMDB0000673	C01595	-
positive	pos-M298T275	298.2726107	4.585	hmdb::Linoleic acid; ENone; false; HMDB0000673	298.27405	[M+NH4]+	74.9	59.6	73.8	47.7	55.05544:107 57.06762:72 65.08609:36 67.05589:143 69.06798:287 71.0836:143 77.03893:36 79.05633:36 81.06802:287 83.08439:143 85.06299:107 91.05088:72 93.06849:143 95.08479:215 97.09904:215 105.08755:36 107.08615:143 109.09915:72 119.09366:36 121.10408:72 125.13275:72 133.09767:72 133.1042:36 141.12204:107 155.13692:72 175.15112:72 197.15776:72 221.23447:36 245.22275:72 263.23639:72 281.24625:72	Linoleic acid	C18H32O2	Lipids and lipid-like molecules	Fatty Acyls	HMDB0000673	C01595	-
positive	pos-M300T184	300.2880661	3.067783333	inhouse::D-erythro-N-stearoylsphingosine; false; [M+H]+	300.28781	[M+H]+	81.8	80.6	80.3	42.5	39.02662:36 55.05232:107 56.047:179 67.05247:107 69.06921:251 71.08485:72 77.04148:36 81.07065:215 82.06296:107 83.08576:72 86.06243:36 93.07269:72 95.08491:107 97.09917:143 100.07605:72 107.08923:36 119.10926:36 123.1237:36 165.17133:36 226.26047:36 252.26604:398 264.26453:322 282.05273:148 282.27811:681 295.12476:36	D-erythro-N-stearoylsphingosine	C18H37NO2	Organic nitrogen compounds	Organonitrogen compounds	HMDB0000252	C00319	-
positive	pos-M300T323	300.2880003	5.39015	inhouse::Palmitoyl ethanolamide; false; [M+H]+	300.2894	[M+H]+	72.9	66.7	57.3	42.9	44.05056:143 57.06985:72 57.50811:36 62.05853:179 83.08576:107 95.08212:72 282.28207:72 283.28665:72	Palmitoyl ethanolamide	C18H37NO2	Organic acids and derivatives	Carboximidic acids and derivatives	HMDB0002100	C16512	-
positive	pos-M302T72	302.1336783	1.197833333	inhouse::Gly-Pro-Glu; false; [M+H]+	302.13364	[M+H]+	80.1	67.1	73.8	83.3	68.05305:18 70.06337:215 125.94452:18 127.08664:251 130.05548:18 148.05687:36 155.08063:36 155.09293:36 230.00764:18 245.10541:36	Gly-Pro-Glu	C12H19N3O6	Organic acids and derivatives	Carboxylic acids and derivatives	NA	NA	-
positive	pos-M302T146	302.1949962	2.429016667	inhouse::Leu-Gly-Leu; false; [M+H]+	302.19522	[M+H]+	71	53.9	64.3	50	70.06353:72 72.07914:72 84.07753:72 86.09668:582 129.09937:179 171.1138:72 189.12361:72	Leu-Gly-Leu	C14H27N3O4	Organic acids and derivatives	Carboxylic acids and derivatives	NA	NA	-
positive	pos-M303T53	303.0241544	0.876483333	inhouse::Clofentezine; false; [M+H]+	303.02518	[M+H]+	74.3	56.2	78.5	50	38.96237:1014 94.92398:37 230.00398:107 285.03952:74 303.00574:145 303.02542:373	Clofentezine	C14H8Cl2N4	Unknown	-	NA	C18576	-
positive	pos-M303T253	303.2300177	4.220883333	inhouse::5-Hydroxy-6E,8Z,11Z,14Z-eicosatetraenoic acid, 1,5-lactone; false; [M+H]+	303.23062	[M+H]+	82.8	89.4	74.2	50.7	55.05129:72 65.04284:36 67.05362:143 69.06802:72 79.05386:143 81.06934:107 85.07475:73 91.05362:292 91.63671:36 93.06989:143 95.08483:143 105.06877:215 107.08035:72 117.07107:107 119.086:143 129.06529:107 131.07698:72 131.08345:322 133.09935:72 137.07642:36 145.09898:215 147.11501:107 149.09665:107 155.07892:72 157.09738:72 159.11642:143 161.12865:107 167.09692:36 169.12393:36 171.12621:36 173.09…	5-Hydroxy-6E,8Z,11Z,14Z-eicosatetraenoic acid, 1,5-lactone	C20H30O2	Lipids and lipid-like molecules	Fatty Acyls	NA	NA	-
positive	pos-M304T358	304.2596385	5.968733333	massbank::Fenpropimorph; LC-ESI-ITFT; MS2; CE	304.25751	[M+H]+	80.7	63.4	75	100	41.03444:7 67.05386:7 69.07061:36 80.04796:50 81.06834:14 96.08754:7 111.11191:21 111.11488:50 113.06159:21 286.06094:7 304.22137:21 304.25586:50 304.29526:122	Fenpropimorph	C20H33NO	Benzenoids	Benzene and substituted derivatives	HMDB0037270	NA	-
positive	pos-M304T485	304.259361	8.0867	massbank::Fenpropimorph; LC-ESI-ITFT; MS2; CE	304.26004	[M+H]+	83.2	67.3	75	100	69.06915:72 304.29449:143	Fenpropimorph	C20H33NO	Benzenoids	Benzene and substituted derivatives	HMDB0037270	NA	-
positive	pos-M305T267	305.2265835	4.44345	inhouse::Stearidonic acid ethyl ester; false; [M+H]+	305.246	[M+H]+	81.3	81.1	72	44.1	67.05598:179 69.0704:107 78.81049:73 79.05264:183 81.07064:143 83.85992:36 91.05365:145 93.07128:398 95.08348:179 97.10049:72 105.06735:143 107.08475:215 109.09773:107 119.0783:72 119.08909:107 121.10103:287 129.08936:36 133.10098:72 135.11421:107 147.1133:72 149.12941:72 157.10091:72 161.13042:72 171.12433:72 173.1328:72 175.14926:72 177.16235:72 235.17897:72 249.19061:72 305.23383:72 305.30292:…	Stearidonic acid ethyl ester	C20H32O2	Lipids and lipid-like molecules	Fatty Acyls	NA	NA	-
positive	pos-M305T351	305.2458935	5.8438	inhouse::cis-5,8,11,14-Eicosatetraenoic acid; false; [M+H]+	305.24542	[M+H]+	91.5	85	88.8	97.3	37.00929:36 39.01965:72 39.58539:36 41.03792:219 43.01534:72 43.05703:147 51.02646:73 55.05134:448 57.03038:74 57.06878:553 60.89696:36 65.03947:182 67.05252:3289 68.2501:74 69.06924:1375 71.04798:322 71.08607:251 73.06673:185 77.03778:868 79.05391:2947 79.78262:85 81.06938:5005 83.05102:327 83.08448:1042 85.02922:107 85.06308:361 85.09956:107 87.04388:111 90.77763:146 91.05502:3001 93.06995:6022…	cis-5,8,11,14-Eicosatetraenoic acid	C20H32O2	Lipids and lipid-like molecules	Fatty Acyls	HMDB0001043	C00219	-
positive	pos-M305T358	305.2636734	5.967483333	inhouse::cis-5,8,11,14-Eicosatetraenoic acid; false; [M+H]+	305.24542	[M+H]+	91.5	85	88.8	97.3	37.00929:36 39.01965:72 39.58539:36 41.03792:219 43.01534:72 43.05703:147 51.02646:73 55.05134:448 57.03038:74 57.06878:553 60.89696:36 65.03947:182 67.05252:3289 68.2501:74 69.06924:1375 71.04798:322 71.08607:251 73.06673:185 77.03778:868 79.05391:2947 79.78262:85 81.06938:5005 83.05102:327 83.08448:1042 85.02922:107 85.06308:361 85.09956:107 87.04388:111 90.77763:146 91.05502:3001 93.06995:6022…	cis-5,8,11,14-Eicosatetraenoic acid	C20H32O2	Lipids and lipid-like molecules	Fatty Acyls	HMDB0001043	C00219	-
positive	pos-M307T292	307.2419858	4.874683333	inhouse::11,14,17-Eicosatrienoic acid, (Z,Z,Z)-; false; [M+H]+	307.25998	[M+H]+	80.7	71.6	83.5	47.6	67.04913:54 67.05492:125 69.07167:54 79.05022:36 81.07074:197 95.07945:36 95.08358:287 107.08631:36 109.10078:107 111.32319:18 123.11582:72 133.09782:36 137.13274:36 163.14818:36 175.1774:18 307.24811:54	11,14,17-Eicosatrienoic acid, (Z,Z,Z)-	C20H34O2	Lipids and lipid-like molecules	Fatty Acyls	HMDB0060039	C16522	-
positive	pos-M307T373	307.2617005	6.219375	inhouse::9Z,11E,13E-Octadecatrienoic acid ethyl ester; false; [M+H]+	307.26212	[M+H]+	92.7	83.5	96.4	94.7	41.03622:72 41.03893:251 43.05528:107 53.03841:147 55.05457:453 57.06887:183 57.36477:36 65.03728:328 67.04797:196 67.05375:5935 68.49774:75 69.06931:864 71.04924:107 74.80814:72 77.04032:296 79.05523:1140 79.72087:83 81.06944:9687 83.08582:984 85.06704:179 91.05506:443 92.78409:75 93.06862:1036 94.78769:297 95.08492:9942 97.06854:182 97.10194:722 99.07968:143 104.74049:73 105.07463:370 107.08479…	9Z,11E,13E-Octadecatrienoic acid ethyl ester	C20H34O2	Unknown	-	NA	NA	-
positive	pos-M308T73	308.0891147	1.210083333	inhouse::L-Glutathione, reduced; false; [M+H]+	308.08865	[M+H]+	91.5	81.1	90.7	100	39.02766:7 43.04044:7 56.04507:14 58.99458:150 73.01138:21 75.78493:22 76.02117:1632 76.47622:14 80.04918:29 84.04517:746 84.08142:24 85.03853:14 86.99007:79 88.02184:29 94.05918:7 98.00182:14 99.05318:14 102.05537:29 109.05082:7 112.04126:7 114.05333:7 116.01485:455 129.06725:29 130.04942:375 131.04016:14 136.93297:14 141.0453:29 142.03325:272 144.00929:337 145.06026:21 146.02287:21 151.05551:21…	L-Glutathione, reduced	C10H17N3O6S	Organic acids and derivatives	Carboxylic acids and derivatives	HMDB0000125	C00051	-
positive	pos-M308T93	308.0880825	1.547741667	inhouse::L-Glutathione, reduced; false; [M+H]+	308.09048	[M+H]+	76.5	75.8	58	46.7	76.01981:90 116.01468:36 130.04602:54 142.03137:36 162.01927:72 179.04736:36 187.06248:36 197.02524:18	L-Glutathione, reduced	C10H17N3O6S	Organic acids and derivatives	Carboxylic acids and derivatives	HMDB0000125	C00051	-
positive	pos-M309T470	309.2769868	7.83225	inhouse::8Z,14Z-Eicosadienoic acid; false; [M+H]+	309.28171	[M+H]+	80.4	64.8	78.1	73	55.05358:29 57.55967:7 67.04922:21 67.0527:29 69.06825:50 71.08746:14 79.05161:14 79.82951:7 81.07087:64 83.04995:21 83.08598:72 89.06239:7 91.05257:21 93.07155:29 95.08788:93 97.10078:50 105.06766:36 109.10101:57 111.07918:21 111.11341:21 117.07143:7 119.08482:43 121.09517:14 121.09673:29 123.12392:14 131.09355:7 133.10463:50 135.11461:21 137.09998:29 143.12433:7 149.13158:21 151.1111:14 155.118…	8Z,14Z-Eicosadienoic acid	C20H36O2	Lipids and lipid-like molecules	Fatty Acyls	NA	NA	-
positive	pos-M310T216	310.2358285	3.598866667	hmdb::(2'E,4'Z,7'Z,8E)-Colnelenic acid; E20; true; HMDB0030996	310.23416	[M+NH4]+	72	43.2	72.4	74.2	41.0361:7 55.05237:14 57.06769:14 67.05249:21 69.06804:21 71.08366:14 79.05514:21 81.06935:21 83.08831:14 83.99187:7 85.09692:29 93.06854:14 95.05042:36 95.08347:21 97.10048:29 101.06168:7 105.06878:21 107.08474:29 109.0992:43 111.07883:14 113.0958:36 117.06802:21 119.09061:14 121.06372:14 123.07967:14 125.09962:14 127.12009:7 133.09772:14 135.12077:21 137.09294:14 141.09355:7 145.10068:7 147.118…	(2'E,4'Z,7'Z,8E)-Colnelenic acid	C18H28O3	Lipids and lipid-like molecules	Fatty Acyls	HMDB0030996	C16320	-
positive	pos-M310T411	310.3091987	6.8423	hmdb::Geranylcitronellol; E20; true; HMDB0032147	310.30768	[M+NH4]+	70.3	34.6	69.9	90	38.01354:72 39.02323:143 41.03436:76 41.03798:561 43.01725:215 43.05524:1081 44.01406:179 53.04045:143 55.04932:246 55.05456:1813 57.03365:344 57.06992:2420 58.06751:107 60.04046:109 65.04298:76 67.05376:1550 68.86057:73 69.03765:242 69.06934:6505 71.05283:370 71.08498:2368 72.04433:430 72.08149:778 72.09229:109 73.06321:143 77.03788:290 79.05402:680 80.04911:76 81.0695:2887 83.04855:293 83.08588…	Geranylcitronellol	C20H36O	Lipids and lipid-like molecules	Prenol lipids	HMDB0032147	null	-
positive	pos-M314T211	314.2674659	3.512433333	hmdb::9,10-Epoxyoctadecenoic acid; E20; true; HMDB0004701	314.26901	[M+NH4]+	73.7	65.3	58.7	50	46.06395:72 47.63956:36 57.07097:143 67.58562:36 69.06934:107 71.0838:215 79.0553:72 81.06952:143 83.08591:143 91.05383:72 93.07284:143 95.07817:107 97.1007:107 105.06903:36 107.07915:72 109.10094:72 121.09666:107 125.09046:72 137.12804:107 141.13084:72 155.1409:179 169.1299:36 181.17035:72 183.18134:72 251.23546:179 261.22467:107 279.22809:143 279.23755:72 314.33969:107	9,10-Epoxyoctadecenoic acid	C18H32O3	Lipids and lipid-like molecules	Fatty Acyls	HMDB0004701	C14825	-
positive	pos-M315T364	315.2507475	6.068233333	inhouse::Dibutyl sebacate; false; [M+H]+	315.25232	[M+H]+	76.7	60.5	81.3	56	57.06878:14 69.07044:29 77.0341:7 81.06563:29 83.08196:14 91.06588:7 93.06866:36 95.08497:43 97.06165:21 97.10062:29 100.07046:7 107.08198:14 109.10379:14 119.08774:14 121.09967:107 123.11591:14 129.97844:14 135.11446:7 139.10963:107 149.09521:14 156.00391:14 165.13144:7 167.10272:21 185.10721:14 185.11296:57 222.19598:7 256.26321:14 257.26572:29 274.06964:7 297.2977:7 315.11368:21 315.25156:14	Dibutyl sebacate	C18H34O4	Unknown	-	NA	NA	-
positive	pos-M318T137_1	318.1639534	2.284483333	inhouse::Ile-Trp; false; [M+H]+	318.17889	[M+H]+	77.4	65.6	68.9	62.5	84.08264:36 86.09792:179 138.0872:36 146.05867:72 159.08832:107 188.07037:179 205.09319:72	Ile-Trp	C17H23N3O3	Organic acids and derivatives	Carboxylic acids and derivatives	HMDB0028918	NA	-
positive	pos-M318T137_2	318.1923628	2.276483333	inhouse::Ile-Trp; false; [M+H]+	318.17889	[M+H]+	77.4	65.6	68.9	62.5	84.08264:36 86.09792:179 138.0872:36 146.05867:72 159.08832:107 188.07037:179 205.09319:72	Ile-Trp	C17H23N3O3	Organic acids and derivatives	Carboxylic acids and derivatives	HMDB0028918	NA	-
positive	pos-M318T251	318.2388999	4.1829	massbank::Drofenine; LC-ESI-QTOF; MS2; CE	318.23972	[M+H]+	79.4	74.5	74.4	50	107.06107:36 318.22845:506 318.23599:1421	Drofenine	C20H31NO2	Unknown	-	NA	NA	-
positive	pos-M318T387	318.2389108	6.444833333	massbank::Drofenine; LC-ESI-QTOF; MS2; CE	318.23828	[M+H]+	76.1	71.9	74.4	50	274.15033:36 318.23868:711	Drofenine	C20H31NO2	Unknown	-	NA	NA	-
positive	pos-M318T440	318.2388057	7.325816667	massbank::Drofenine; LC-ESI-QTOF; MS2; CE	318.23853	[M+H]+	75	67.3	74.4	50	119.05064:36 181.12425:36 250.17924:74 267.19449:36 318.23917:1068	Drofenine	C20H31NO2	Unknown	-	NA	NA	-
positive	pos-M318T476	318.2386645	7.934116667	massbank::Drofenine; LC-ESI-QTOF; MS2; CE	318.23785	[M+H]+	76.6	71.9	74.4	50	125.06035:36 255.11786:36 318.23434:371 318.23941:632	Drofenine	C20H31NO2	Unknown	-	NA	NA	-
positive	pos-M318T218	318.2389875	3.630091667	massbank::Drofenine; LC-ESI-QTOF; MS2; CE	318.23914	[M+H]+	78.8	75	74.4	50	318.23273:108	Drofenine	C20H31NO2	Unknown	-	NA	NA	-
positive	pos-M319T247	319.2225708	4.119233333	inhouse::9-Oxoprosta-10,12Z,14E-trienoic acid; false; [M+H]+	319.22443	[M+H]+	88.4	77.3	87.8	100	79.06894:36 261.03687:36 301.20837:107 319.23782:183	9-Oxoprosta-10,12Z,14E-trienoic acid	C20H30O3	Unknown	-	NA	NA	-
positive	pos-M319T283	319.2230959	4.710033333	inhouse::9-Oxoprosta-10,12Z,14E-trienoic acid; false; [M+H]+	319.22433	[M+H]+	78.5	88	60.7	50	319.22064:179	9-Oxoprosta-10,12Z,14E-trienoic acid	C20H30O3	Unknown	-	NA	NA	-
positive	pos-M319T251	319.2424455	4.1829	inhouse::9-Oxoprosta-10,12Z,14E-trienoic acid; false; [M+H]+	319.22443	[M+H]+	88.4	77.3	87.8	100	79.06894:36 261.03687:36 301.20837:107 319.23782:183	9-Oxoprosta-10,12Z,14E-trienoic acid	C20H30O3	Unknown	-	NA	NA	-
positive	pos-M320T142_1	320.1226496	2.364233333	inhouse::Asp-Trp; false; [M+H]+	320.1239	[M+H]+	83.4	70.5	82.6	75	44.52903:18 70.06473:72 88.04171:36 118.06365:36 127.08699:36 130.06711:90 132.0817:36 143.04825:36 146.05528:107 158.08705:36 159.09189:54 169.07292:36 170.06232:54 185.06693:36 188.06842:270 205.09315:36 212.06432:18 223.09584:54 239.08324:18 243.07184:54 256.11179:36 260.63141:18 274.11407:36	Asp-Trp	C15H17N3O5	Organic acids and derivatives	Carboxylic acids and derivatives	HMDB0028764	NA	-
positive	pos-M328T266	328.2466031	4.430383333	inhouse::9-Oxo-11-(3-pentyl-2-oxiranyl)-10E-undecenoic acid; false; [M+NH4]+	328.24811	[M+NH4]+	73.7	60	62.4	59.5	43.05616:72 46.06589:36 60.04266:73 67.05494:328 69.06936:179 71.04929:107 77.03915:72 79.04903:72 79.05405:322 81.03648:145 81.06953:471 83.0473:72 83.08334:143 85.06454:72 88.07613:36 91.0525:251 93.06467:72 93.0674:179 95.04513:107 95.08231:251 97.06036:72 105.06325:143 105.06614:179 107.08353:179 109.09946:215 111.07762:72 119.08321:287 121.09821:143 123.11445:107 125.0952:107 129.06882:143 1…	9-Oxo-11-(3-pentyl-2-oxiranyl)-10E-undecenoic acid	C18H30O4	Unknown	-	NA	NA	-
positive	pos-M329T341	329.2458704	5.688983333	inhouse::Pinolenic acid ethyl ester; false; [M+Na]+	329.24539	[M+Na]+	73.2	40.6	75.4	86.5	43.05243:72 55.0545:107 57.06879:184 60.07979:73 67.04906:112 67.05368:938 69.06807:430 71.0456:72 71.05036:215 77.04025:254 79.05516:637 79.5343:75 81.06938:1066 83.051:109 83.08318:179 85.06568:108 86.05586:73 87.05441:74 91.055:1032 92.06445:78 93.0672:1509 93.68266:75 95.08486:952 97.06154:72 97.09772:72 101.05318:145 104.068:75 105.06879:870 107.01753:74 107.08475:1098 107.10082:114 109.0638…	Pinolenic acid ethyl ester	C20H34O2	Lipids and lipid-like molecules	Fatty Acyls	NA	NA	-
positive	pos-M331T358	331.2618522	5.973883333	inhouse::8Z,14Z-Eicosadienoic acid; false; [M+Na]+	331.25992	[M+Na]+	76.6	51.8	76.8	81.1	43.05338:107 55.05455:72 57.03471:73 57.07097:275 67.04912:36 67.05374:197 69.07048:199 71.08614:509 77.03909:54 79.05399:179 81.06946:656 83.08456:233 85.10094:179 91.05375:125 93.06866:215 95.08496:493 97.06442:36 97.09921:125 99.11488:54 102.06947:18 105.06891:161 107.08486:143 109.09933:322 111.11767:36 113.13048:36 117.06815:72 117.91314:18 119.08305:197 121.0623:36 121.10115:179 123.0845:36…	8Z,14Z-Eicosadienoic acid	C20H36O2	Lipids and lipid-like molecules	Fatty Acyls	NA	NA	-
positive	pos-M331T359	331.2826358	5.983316667	inhouse::8Z,14Z-Eicosadienoic acid; false; [M+Na]+	331.25992	[M+Na]+	76.6	51.8	76.8	81.1	43.05338:107 55.05455:72 57.03471:73 57.07097:275 67.04912:36 67.05374:197 69.07048:199 71.08614:509 77.03909:54 79.05399:179 81.06946:656 83.08456:233 85.10094:179 91.05375:125 93.06866:215 95.08496:493 97.06442:36 97.09921:125 99.11488:54 102.06947:18 105.06891:161 107.08486:143 109.09933:322 111.11767:36 113.13048:36 117.06815:72 117.91314:18 119.08305:197 121.0623:36 121.10115:179 123.0845:36…	8Z,14Z-Eicosadienoic acid	C20H36O2	Lipids and lipid-like molecules	Fatty Acyls	NA	NA	-
positive	pos-M335T177	335.2181593	2.945375	inhouse::Prostaglandin A2; false; [M+H]+	335.21918	[M+H]+	81.4	70.4	84.1	66.7	97.06335:72 114.80434:36 263.18466:72 317.21582:109 335.21463:256	Prostaglandin A2	C20H30O4	Lipids and lipid-like molecules	Fatty Acyls	HMDB0002752	NA	-
positive	pos-M335T213	335.2178655	3.556825	inhouse::13,14-Dihydro-15-ketoprostaglandin A2; false; [M+H]+	335.21771	[M+H]+	88.6	87.8	86.2	66.7	317.19989:72 335.19821:109 335.2215:256	13,14-Dihydro-15-ketoprostaglandin A2	C20H30O4	Unknown	-	NA	NA	-
positive	pos-M335T194	335.237243	3.237133333	inhouse::13,14-Dihydro-15-ketoprostaglandin A2; false; [M+H]+	335.22006	[M+H]+	85.5	79.9	85.2	66.7	79.05505:72 101.02326:36 207.13013:36 317.23459:36 335.21066:543	13,14-Dihydro-15-ketoprostaglandin A2	C20H30O4	Unknown	-	NA	NA	-
positive	pos-M338T341	338.3401213	5.681116667	inhouse::Erucamide; false; [M+H]+	338.34183	[M+H]+	88.1	81.8	86.1	76.8	39.02418:36 43.05346:179 53.03951:36 55.0515:287 57.06894:409 67.04924:72 67.05271:143 67.18577:73 69.06709:590 71.08509:326 72.0792:72 77.04543:36 79.05288:179 81.06961:405 83.0461:109 83.08729:856 84.08147:73 85.09979:215 86.05611:143 86.09542:107 93.07156:328 95.08514:630 97.06182:362 97.10218:844 99.11507:72 100.07346:287 105.8886:36 107.08507:215 109.10249:437 111.08067:215 111.11788:472 112…	Erucamide	C22H43NO	Unknown	-	NA	NA	-
positive	pos-M338T393	338.3400556	6.5556	inhouse::Erucamide; false; [M+H]+	338.33936	[M+H]+	90.4	87.1	84.9	84.3	41.03798:89 43.01726:54 43.05246:143 55.05457:182 57.06993:449 57.07953:113 67.05378:286 67.20304:37 68.85941:37 69.03179:110 69.07052:1065 71.04928:107 71.08618:645 72.04314:125 72.07791:54 77.03418:36 79.04776:36 79.05152:125 79.06408:73 81.06951:587 83.04857:89 83.0859:1089 85.06712:89 85.10099:345 86.05994:233 86.09531:54 91.05382:36 93.07009:271 94.80293:54 95.08366:819 97.0645:468 97.09928:…	Erucamide	C22H43NO	Unknown	-	NA	NA	-
positive	pos-M338T310	338.3401383	5.161183333	inhouse::Erucamide; false; [M+H]+	338.33929	[M+H]+	87.2	84.4	87.6	69.6	41.03801:179 43.05619:215 55.05356:143 57.06891:294 61.1619:36 67.05615:180 69.07059:736 71.04816:183 71.08507:445 72.08158:143 77.04913:36 79.0604:73 81.06833:435 83.04481:72 83.0847:519 83.10401:72 84.08016:73 85.10109:251 86.06004:179 93.07021:215 95.08377:435 97.06462:289 97.09801:473 99.11649:72 100.07488:143 107.08363:251 109.10104:179 111.11494:289 114.08809:322 121.10298:215 123.12709:36 …	Erucamide	C22H43NO	Unknown	-	NA	NA	-
positive	pos-M338T474	338.340453	7.893966667	inhouse::Erucamide; false; [M+H]+	338.34167	[M+H]+	93.6	90	87.5	98.6	35.99839:11 37.0069:72 38.00149:11 38.01455:72 38.90701:18 39.02249:581 40.91428:15 41.03812:1855 42.03567:14 42.88597:11 42.92297:25 43.0174:623 43.05446:3460 43.33756:11 43.4008:11 43.44547:11 43.51065:7 44.01234:450 44.04982:25 45.03381:39 46.02676:7 51.99466:7 53.03959:64 54.8872:39 54.90393:15 55.01701:483 55.05473:6131 55.2834:11 55.33066:14 55.36113:11 55.39791:11 55.48204:14 55.4894:14 55…	Erucamide	C22H43NO	Unknown	-	NA	NA	-
positive	pos-M338T254	338.3401361	4.229383333	inhouse::Erucamide; false; [M+H]+	338.34146	[M+H]+	82.9	85.8	72.7	44.3	41.03971:72 43.05238:143 55.05135:143 57.06879:181 59.04763:36 69.06927:395 71.08254:179 81.06436:179 81.06818:251 83.08326:698 85.09832:143 86.09264:72 93.07003:107 95.0836:215 97.06165:72 97.10062:394 99.11772:72 100.07188:107 107.08344:143 109.09789:143 111.11474:179 114.08638:179 121.09966:143 123.11121:72 125.09509:72 128.10464:107 135.11774:179 139.10629:72 149.13141:143 156.16798:36 163.15…	Erucamide	C22H43NO	Unknown	-	NA	NA	-
positive	pos-M340T399	340.3555163	6.651116667	inhouse::Docosanamide; false; [M+H]+	340.35553	[M+H]+	93.8	93.5	90	92.6	39.02247:7 41.03992:39 43.05259:75 44.01326:11 46.06508:11 53.04472:4 55.05367:25 57.03275:14 57.07009:125 58.06445:7 67.05396:32 69.06836:111 70.07078:11 71.04708:29 71.08399:115 72.08289:21 74.05907:97 79.05424:21 81.06844:57 82.06969:21 83.08353:122 84.08546:29 85.06343:18 85.1012:47 86.05753:21 88.075:421 93.06895:21 95.08526:61 96.08906:25 97.06473:57 97.10091:125 98.10268:25 99.08006:11 100…	Docosanamide	C22H45NO	Lipids and lipid-like molecules	Fatty Acyls	HMDB0000583	NA	-
positive	pos-M342T145	342.2369614	2.418816667	inhouse::Ile-Pro-Ile; false; [M+H]+	342.23605	[M+H]+	91	88.2	95	66.7	47.0672:36 70.06348:430 83.04596:36 86.0979:107 183.15421:107 211.13536:73 229.15411:627 259.87906:37 277.76379:36 342.23907:72	Ile-Pro-Ile	C17H31N3O4	Organic acids and derivatives	Carboxylic acids and derivatives	NA	NA	-
positive	pos-M344T173	344.2775944	2.886966667	inhouse::Lauroyl-L-carnitine; false; [M+H]+	344.27704	[M+H]+	91.8	87.8	94.6	87.5	46.0639:36 60.0787:36 72.08624:18 81.07327:18 84.67675:37 85.02539:647 95.08498:36 99.11491:18 109.09938:36 142.99918:18 183.17548:36 285.20178:143 327.0755:36 344.27811:434	Lauroyl-L-carnitine	C19H37NO4	Lipids and lipid-like molecules	Fatty Acyls	HMDB0002250	NA	-
positive	pos-M347T166	347.2285424	2.759816667	hmdb::Corticosterone; ENone; false; HMDB0001547	347.22891	[M+H]+	73.1	71.3	71	50	219.11818:36 246.86005:36 329.16251:36 347.18719:150 347.22665:1380	Corticosterone	C21H30O4	Lipids and lipid-like molecules	Sterol Lipids	HMDB0001547	C02140	-
positive	pos-M349T350	349.2083953	5.840641667	hmdb::Bexarotene; ENone; false; HMDB0014452	349.21152	[M+H]+	74.8	53.8	75	100	156.10939:73 303.2482:73 303.26294:36 332.05054:36 349.20758:594 349.28677:72	Bexarotene	C24H28O2	Lipids and lipid-like molecules	Prenol lipids	HMDB0014452	null	-
positive	pos-M353T173	353.2280012	2.8787	hmdb::Anileridine; ENone; false; HMDB0015049	353.22678	[M+H]+	77	69.2	72.1	50	133.10454:18 184.07115:36 195.11517:36 265.18372:36 305.22491:18 337.39249:18 353.1868:37 353.23193:351	Anileridine	C22H28N2O2	Organoheterocyclic compounds	Piperidines	HMDB0015049	null	-
positive	pos-M355T322	355.2822193	5.371433333	inhouse::2-Linoleoylglycerol; false; [M+H]+	355.28287	[M+H]+	77.3	52.8	79.2	92.1	43.05336:7 45.01657:4 55.05662:18 57.06775:14 67.05257:68 69.03056:7 69.07047:50 71.08731:25 73.04505:43 75.04162:11 77.04031:4 79.05145:21 81.06689:125 82.02337:7 83.04592:11 83.08582:79 85.06445:11 85.09831:11 88.77323:4 91.05238:25 93.06864:29 95.08495:201 97.06162:25 97.10059:57 99.08113:11 101.05895:4 105.06744:25 107.08339:47 109.09931:111 110.09728:7 111.08193:14 111.1132:18 113.09292:11 1…	2-Linoleoylglycerol	C21H38O4	Lipids and lipid-like molecules	Fatty Acyls	HMDB0011538	NA	-
positive	pos-M356T173	356.2775284	2.889966667	lipidblast::Acylcarnitine 13:1; [M]+	356.27768	[M]+	86.6	76.2	87.1	100	81.07054:36 85.03041:144 121.09473:36 356.26852:108	Acylcarnitine 13:1	C20H38NO4	Lipids and lipid-like molecules	Fatty Acyls	-	C02301	-
positive	pos-M357T361	357.2977544	6.010966667	inhouse::Monoelaidin; false; [M+H]+	357.29703	[M+H]+	86.9	89.3	83.9	64.7	41.03619:24 55.05247:36 57.06779:36 67.0526:84 69.06933:131 71.08735:48 75.04165:24 79.05274:48 81.06947:215 81.62099:12 83.08456:131 85.09704:24 87.04398:12 93.06458:36 95.08497:167 97.06443:72 97.10061:131 98.10237:24 99.08256:36 107.0834:84 109.10081:155 111.07748:36 111.11619:60 115.03864:24 119.07843:12 121.10115:215 121.12136:36 123.11584:36 125.09502:36 133.09459:12 135.11598:143 136.0352:…	Monoelaidin	C21H40O4	Lipids and lipid-like molecules	Glycerolipids	HMDB0011567	NA	-
positive	pos-M359T412	359.3140091	6.8622	hmdb::Glycerol 1-octadecanoate; E40; true; HMDB0031075	359.31241	[M+H]+	76.1	53	75.3	80	43.2938:36 57.06998:72 67.05959:107 71.08502:251 76.48607:36 81.07079:215 83.08461:107 85.09969:143 95.08639:143 97.10065:107 107.08782:36 111.07751:72 267.25916:72 285.27496:72 341.29111:143 359.35391:107	Glycerol 1-octadecanoate	C21H42O4	Lipids and lipid-like molecules	Glycerolipids	HMDB0031075	null	-
positive	pos-M360T60	360.1481662	0.992	hmdb::Trehalose; E25; false; HMDB0000975	360.14612	[M+NH4]+	82.9	62.9	85.7	85.7	45.04767:36 61.03023:179 69.03271:287 73.02433:72 81.03362:147 85.02776:2840 87.04372:107 91.03869:287 97.02801:409 99.04155:215 103.03746:144 103.04606:36 109.02386:217 115.03687:291 117.05874:74 127.02924:75 127.04039:709 131.13832:75 145.04785:1904 146.97447:73 163.03438:146 163.05782:715	Trehalose	C12H22O11	Organic oxygen compounds	Organooxygen compounds	HMDB0000975	C01083	-
positive	pos-M363T233	363.223611	3.881583333	massbank::Hydrocortisone; LC-ESI-QTOF; MS2; CE	363.22446	[M+H]+	71.3	66.1	74.1	50	195.12804:36 363.22696:143	Hydrocortisone	C21H30O5	Lipids and lipid-like molecules	Sterol Lipids	HMDB0014879	C00735	-
positive	pos-M365T58	365.1032148	0.964716667	hmdb::Gerberinol; E10; true; HMDB0033304	365.10443	[M+H]+	84.8	84.8	82.2	50	184.08992:73 202.42764:73 203.05504:844 277.96133:36 305.0784:145 347.07602:109 347.09708:415 354.85165:36 364.52045:132 365.10306:13791	Gerberinol	C21H16O6	Phenylpropanoids and polyketides	Coumarins and derivatives	HMDB0033304	null	-
positive	pos-M369T463	369.3495806	7.72205	massbank::Cholesterol M+H-H20	369.34775	[M+H-H2O]+	71.7	65.6	55.2	60	38.96246:143 43.05624:36 57.06784:179 67.05264:215 69.07053:287 71.0862:179 74.09048:73 79.05653:109 81.0695:563 83.08588:322 85.10227:107 91.05108:143 93.07413:330 95.08636:748 96.98793:145 97.10201:216 105.06747:256 107.08633:364 109.09932:755 110.10618:72 111.11469:217 112.64881:36 119.08303:332 121.09958:322 123.11581:331 125.13132:107 131.08841:73 133.10107:402 135.08969:75 135.11758:828 145…	Cholesterol	C27H46O	Lipids and lipid-like molecules	Sterol Lipids	HMDB0000067	C00187	-
positive	pos-M369T481	369.3496114	8.015816667	massbank::Cholesterol M+H-H20	369.34988	[M+H-H2O]+	76.4	68.5	59.7	67.1	38.96073:143 38.96338:215 55.0557:107 57.07001:108 67.05614:287 69.07292:291 71.08504:288 77.04784:36 79.05783:254 81.07081:1014 83.08334:518 85.09579:72 85.10231:215 91.05112:72 92.77738:72 93.06872:521 93.08643:111 95.08364:1011 96.99213:181 97.10065:326 97.99334:73 105.06171:37 105.0704:401 107.07906:144 107.08636:470 109.09936:962 111.1177:216 113.13351:73 119.0846:366 121.09961:483 123.11585…	Cholesterol	C27H46O	Lipids and lipid-like molecules	Sterol Lipids	HMDB0000067	C00187	-
positive	pos-M371T460	371.3135281	7.661666667	inhouse::Bis(2-ethylhexyl) adipate; false; [M+H]+	371.31284	[M+H]+	78.8	42.9	94.3	100	41.0407:7 43.05617:7 55.05457:21 55.06296:7 57.06887:36 68.06367:7 70.06943:14 71.08501:93 73.04755:79 74.09414:21 81.07081:21 83.04988:72 84.08786:14 89.07298:14 94.07284:7 96.08747:14 97.09792:14 98.99271:14 101.05908:179 105.07481:7 107.08499:21 109.10535:14 111.04487:244 112.09802:14 113.13062:14 122.09955:14 123.116:22 124.11935:14 126.09069:7 128.09674:15 129.05437:540 133.08662:14 135.0045…	Bis(2-ethylhexyl) adipate	C22H42O4	Lipids and lipid-like molecules	Fatty Acyls	HMDB0040270	C14240	-
positive	pos-M372T186	372.309801	3.100283333	lipidblast::Acylcarnitine 14:0; [M]+	372.30933	[M]+	87	80.2	84.8	100	85.029:215 93.0302:36 372.30527:107	Acylcarnitine 14:0	C21H42NO4	Lipids and lipid-like molecules	Fatty Acyls	HMDB05066	C02301	LMFA07070102;LMFA07070107
positive	pos-M375T174	375.2118541	2.8963	inhouse::Furanylfentanyl; false; [M+H]+	375.20901	[M+H]+	71.3	46.4	78.7	50	46.06573:143 75.04146:72 109.09912:36 230.1105:36 375.19693:72	Furanylfentanyl	C24H26N2O2	Unknown	-	NA	NA	-
positive	pos-M379T178	379.2178913	2.967025	massbank::Neotame; LC-ESI-ITFT; MS2; CE	379.21799	[M+H]+	76.4	66.9	74.6	50	184.06525:36 379.21335:72 379.22711:72	Neotame	C20H30N2O5	Organic acids and derivatives	Carboxylic acids and derivatives	HMDB0034566		-
positive	pos-M379T318	379.2816264	5.2966	inhouse::1-Arachidonoylglycerol; false; [M+H]+	379.28415	[M+H]+	88.4	83.8	86.6	71.4	57.06876:107 67.05479:179 79.0526:143 81.06679:179 85.06172:179 91.04956:72 93.06578:143 95.0848:179 95.70689:36 99.08942:73 105.06728:288 107.08469:107 108.04993:36 109.09914:107 111.08324:72 117.06184:72 117.06795:215 117.71213:36 119.08284:327 121.09939:478 123.11876:72 129.07001:107 131.08659:215 131.65312:73 133.09763:256 135.08128:143 137.09285:72 141.12366:72 143.07817:72 145.09546:107 147…	1-Arachidonoylglycerol	C23H38O4	Lipids and lipid-like molecules	Glycerolipids	HMDB0011578	NA	-
positive	pos-M385T453	385.3446575	7.546308333	inhouse::8(9)-Dehydrocholesterol; false; [M+H]+	385.34579	[M+H]+	86.2	87.1	76.2	63	57.07087:36 67.05248:18 69.06803:45 71.08485:54 74.10249:9 81.06808:63 83.08445:72 91.04961:18 93.06856:54 95.08486:98 97.06571:45 97.10329:45 103.06197:9 105.07026:63 107.08623:72 109.09923:81 111.04465:27 111.11758:45 112.11874:18 117.06806:27 119.08296:45 121.09795:54 123.08128:27 123.11419:63 125.12968:18 129.0509:18 131.08189:45 133.09941:90 135.11263:81 137.13104:36 145.10245:72 147.11507:1…	8(9)-Dehydrocholesterol	C27H44O	Unknown	-	NA	NA	-
positive	pos-M386T385	386.3240049	6.419658333	lipidblast::Acylcarnitine 15:0; [M]+	386.32413	[M]+	71.8	50.1	74.8	50	71.0884:36 91.05359:36 107.08614:72 140.11885:36 175.14166:72 386.29895:107	Acylcarnitine 15:0	C22H44NO4	Lipids and lipid-like molecules	Fatty Acyls	-	C02301	-
positive	pos-M387T177	387.2329558	2.954425	inhouse::Bufalin; false; [M+H]+	387.25708	[M+H]+	72	63.6	73.1	50	115.08832:24 153.03311:12 157.06532:36 177.04564:12 193.11143:12 210.08974:12 285.16266:24 387.25735:345	Bufalin	C24H34O4	Unknown	-	NA	C16922	-
positive	pos-M387T176	387.2585544	2.930633333	inhouse::Bufalin; false; [M+H]+	387.25708	[M+H]+	72	63.6	73.1	50	115.08832:24 153.03311:12 157.06532:36 177.04564:12 193.11143:12 210.08974:12 285.16266:24 387.25735:345	Bufalin	C24H34O4	Unknown	-	NA	C16922	-
positive	pos-M391T457	391.2821107	7.616141667	inhouse::Dioctyl phthalate; false; [M+H]+	391.28357	[M+H]+	92.9	88	86.9	100	41.03972:48 41.26802:12 43.05331:119 57.06979:551 60.8958:12 70.87064:37 71.08599:1004 113.13021:167 121.02782:131 148.55544:84 148.57437:48 149.02228:14462 149.29651:26 149.5002:24 150.64897:36 160.61787:12 167.03273:1133 279.16528:36 391.29694:60 391.37238:36	Dioctyl phthalate	C24H38O4	Unknown	-	NA	C14227	-
positive	pos-M398T190	398.3239482	3.168358333	lipidblast::Acylcarnitine 16:1; [M]+	398.3223	[M]+	91.5	85	85	100	85.02774:143 398.32648:72	Acylcarnitine 16:1	C23H44NO4	Lipids and lipid-like molecules	Fatty Acyls	HMDB06317	C02301	LMFA07070097;LMFA07070109
positive	pos-M400T204	400.3398658	3.396283333	inhouse::Palmitoylcarnitine; false; [M+H]+	400.33997	[M+H]+	90.4	81.5	87.8	100	46.06762:72 57.60226:73 60.08075:324 79.05254:36 81.06546:75 85.02651:2269 91.13445:36 109.10211:72 123.11883:72 144.10214:143 239.24008:107 261.85675:36 341.24725:72 341.26813:328 341.86844:36 400.24661:81 400.34268:1950	Palmitoylcarnitine	C23H45NO4	Lipids and lipid-like molecules	Fatty Acyls	HMDB0000222	C02990	-
positive	pos-M401T468	401.3389993	7.805383333	inhouse::1-Hydroxy Vitamin D3; false; [M+H]+	401.34085	[M+H]+	89.7	81.7	83.9	97	55.0546:36 57.07103:63 65.04188:9 67.05264:81 69.06937:134 71.0862:125 77.03666:36 77.87812:9 79.05153:81 81.07078:546 83.08589:143 85.09838:54 91.05379:72 93.07007:125 95.085:591 97.06307:90 97.10065:170 105.0675:90 107.04691:72 107.08782:197 108.76183:27 109.06838:54 109.10084:306 111.11622:161 112.00524:9 115.05229:18 117.06665:18 119.08616:98 121.06544:54 121.10118:170 123.07983:54 123.11587:…	1-Hydroxy Vitamin D3	C27H44O2	Unknown	-	NA	NA	-
positive	pos-M413T457	413.2637371	7.6111	massbank::2-acetoxy-4-pentadecylbenzoic acid M+Na	413.26126	[M+Na]+	83.6	84.2	80.2	50	167.03165:12 171.00105:36 189.01086:48 301.13785:215 332.20605:12 413.19128:36 413.25732:659	2-acetoxy-4-pentadecylbenzoic acid	C24H38O4	Benzenoids	-	NA	NA	-
positive	pos-M413T481	413.2638013	8.023441667	massbank::2-acetoxy-4-pentadecylbenzoic acid M+Na	413.26346	[M+Na]+	84.3	82.6	80.8	50	269.1171:36 301.13806:107 413.20599:73 413.26627:438 413.30933:183	2-acetoxy-4-pentadecylbenzoic acid	C24H38O4	Benzenoids	-	NA	NA	-
positive	pos-M413T437	413.3383001	7.288733333	inhouse::1-Hydroxy Vitamin D2; false; [M+H]+	413.33582	[M+H]+	70.6	65.1	66.5	58.3	59.05207:7 69.06821:43 81.06956:57 81.83558:7 83.08595:29 95.08372:29 97.09935:43 101.06054:14 107.08065:36 107.97249:7 109.09802:29 109.97896:7 119.08942:7 121.09981:29 123.11292:21 125.13474:21 130.09453:7 133.10625:7 135.11296:29 142.94189:7 147.11372:29 149.13503:21 157.09784:21 159.11154:14 159.16142:7 161.09326:14 163.14857:21 169.18503:7 173.14635:7 175.1498:14 187.12457:7 189.01288:21 191…	1-Hydroxy Vitamin D2	C28H44O2	Unknown	-	NA	C08211	-
positive	pos-M416T185	416.3345517	3.078283333	inhouse::3-Hydroxyhexadecanoylcarnitine; false; [M+H]+	416.33423	[M+H]+	75.7	62.4	65.6	71.4	60.0819:72 69.06683:109 83.08572:73 85.02917:706 95.08897:38 144.09879:72 145.04462:179 153.17143:36 179.13414:36 339.24658:72 405.65271:75 416.31439:116 416.33456:1011	3-Hydroxyhexadecanoylcarnitine	C23H45NO5	Organic acids and derivatives	Hydroxy acids and derivatives	HMDB0013336	NA	-
positive	pos-M416T460	416.3707921	7.660383333	inhouse::16-Deoxyvertaline B; false; [M+H]+	416.34879	[M+H]+	78.2	72	72.3	66.7	46.06491:107 398.33548:36 416.34833:609	16-Deoxyvertaline B	C27H45NO2	Unknown	-	NA	NA	-
positive	pos-M422T188	422.3241409	3.139325	lipidblast::Acylcarnitine 18:3; [M]+	422.32071	[M]+	88.1	77.5	87.9	100	55.05221:36 85.02379:72 85.02769:143 261.22357:72 422.32285:215 422.34317:107	Acylcarnitine 18:3	C25H44NO4	Lipids and lipid-like molecules	Fatty Acyls	-	C02301	-
positive	pos-M424T195	424.3395482	3.254066667	inhouse::Linoleoylcarnitine; false; [M+H]+	424.34164	[M+H]+	95.9	92.6	93.5	100	46.06587:21 53.03735:7 55.0556:36 55.39459:7 57.03365:21 57.06885:14 58.06643:7 60.08096:158 65.03616:7 67.05147:21 69.06935:201 71.0862:21 81.06827:72 83.08464:115 83.98818:15 85.02808:2048 85.88058:14 91.05386:14 93.07423:14 95.08508:64 97.06316:36 97.09933:122 99.07987:14 103.04071:21 105.0734:14 107.08502:21 107.0938:14 109.10244:50 109.99228:7 111.11487:50 119.08479:14 121.10291:43 123.11135…	Linoleoylcarnitine	C25H45NO4	Lipids and lipid-like molecules	Fatty Acyls	NA	NA	-
positive	pos-M426T210	426.3553659	3.49535	inhouse::Oleoyl-L-carnitine; false; [M+H]+	426.35562	[M+H]+	94.6	92.6	92.7	100	43.05521:7 57.03041:11 57.07094:14 60.08091:132 64.46107:4 67.05486:14 69.06693:21 71.08611:21 81.07068:18 83.08579:36 84.76119:18 85.02795:1548 85.10088:20 85.41515:7 86.03625:7 95.08215:18 97.10194:25 103.03764:7 107.08479:7 109.09926:21 111.11909:18 113.13641:7 115.07643:14 121.09952:21 123.11733:11 125.09494:11 125.13127:7 133.10429:4 135.11754:32 137.13103:7 139.1111:14 141.24799:4 144.10048…	Oleoyl-L-carnitine	C25H47NO4	Lipids and lipid-like molecules	Fatty Acyls	HMDB0005065	NA	-
positive	pos-M428T231	428.3705498	3.85075	inhouse::Stearoyl-L-carnitine; false; [M+H]+	428.37003	[M+H]+	93.7	91.4	96.2	100	57.03141:36 60.08194:153 81.06554:74 84.76633:74 85.02658:1681 85.04221:160 87.63778:41 109.09921:72 109.39443:36 121.09482:36 144.09875:72 171.00247:36 267.26846:143 271.12875:36 355.21918:36 369.30072:258 383.18314:36 428.37283:2236	Stearoyl-L-carnitine	C25H49NO4	Lipids and lipid-like molecules	Fatty Acyls	HMDB0000848	NA	-
positive	pos-M436T457	436.3393002	7.618841667	inhouse::Di(2-nonyl) phthalate; false; [M+NH4]+	436.34085	[M+NH4]+	80.9	52.3	87.9	100	46.06586:334 47.58011:36 57.0699:107 71.08974:143 81.03136:72 90.06468:36 111.11034:36 113.14262:72 114.96758:36 121.0236:108 136.07327:74 149.02287:1020 161.13263:37 167.02066:73 167.03526:323 279.15723:72 406.37906:36 436.34073:72	Di(2-nonyl) phthalate	C26H42O4	Unknown	-	NA	NA	-
positive	pos-M436T480	436.3390967	7.995691667	inhouse::Di(2,6-dimethyl-4-heptyl) phthalate; false; [M+NH4]+	436.33661	[M+NH4]+	80	52.5	87.8	100	149.02081:251 159.05766:36 167.03487:107 436.3186:72	Di(2,6-dimethyl-4-heptyl) phthalate	C26H42O4	Unknown	-	NA	NA	-
positive	pos-M442T189	442.3497862	3.153883333	inhouse::3-Hydroxyoleylcarnitine; false; [M+H]+	442.34869	[M+H]+	90.3	84.7	89.3	100	43.01427:4 57.03344:7 59.04857:4 60.08293:25 69.06794:18 71.08476:7 81.06673:7 83.08437:21 85.0265:339 91.05357:7 95.08203:25 97.10321:14 100.45773:4 103.0361:18 109.09769:14 119.08136:7 123.111:7 125.13437:7 133.09773:7 137.09958:7 144.10045:21 145.04628:43 147.11162:7 157.05318:11 161.13228:7 165.11848:7 175.14937:7 184.07655:11 221.21996:11 237.9792:4 239.23357:25 245.22519:14 263.2298:7 383.2…	3-Hydroxyoleylcarnitine	C25H47NO5	Lipids and lipid-like molecules	Fatty Acyls	NA	NA	-
positive	pos-M448T195	448.3393413	3.245091667	lipidblast::Acylcarnitine 20:4; [M]+	448.33859	[M]+	90	78.6	87.2	100	85.02789:90 133.06511:36 149.06384:18 217.17383:18 448.32651:90 448.33548:125	Acylcarnitine 20:4	C27H46NO4	Lipids and lipid-like molecules	Fatty Acyls	-	C02301	LMFA07070088
positive	pos-M452T210	452.2731217	3.499158333	lipidblast::LysoPE 16:1; [M+H]+	452.27643	[M+H]+	76.5	48.7	72.5	100	44.05054:446 62.05628:107 69.07156:72 83.08702:36 140.06879:72 144.1021:36 155.01733:72 216.06602:72 219.2141:36 237.22571:107 280.25702:143 280.45801:78 311.25641:1574 314.64664:38 434.259:72 452.27356:107 452.37268:107	LysoPE 16:1	C21H42NO7P	Lipids and lipid-like molecules	Glycerophospholipids	HMDB11474	C04438	LMGP02050037;LMGP02050010
positive	pos-M454T243	454.2894201	4.054708333	lipidblast::LysoPE 16:0; [M+H]+	454.29089	[M+H]+	76.2	65	73.9	50	41.04336:18 44.04962:143 57.06878:197 67.05137:36 69.06573:36 69.07159:107 71.08489:233 81.06557:36 81.06812:143 83.08449:161 85.02663:54 85.10217:215 89.06349:73 95.08351:273 97.10052:125 99.11622:90 101.69308:18 103.07633:54 109.09777:125 111.11462:90 123.11576:161 125.12969:54 135.12083:18 137.136:72 146.17104:18 198.05516:54 213.1078:18 221.22192:36 239.24214:197 257.24475:385 282.27985:251 3…	LysoPE 16:0	C21H44NO7P	Lipids and lipid-like molecules	Glycerophospholipids	HMDB11473;HMDB11503	C04438	LMGP02050036;LMGP02050002
positive	pos-M468T267	468.3055914	4.455233333	lipidblast::LysoPE 17:0; [M+H]+	468.30667	[M+H]+	79.2	58.8	71.9	100	44.04777:107 296.30667:73 327.28403:474 336.92725:36 468.31638:37	LysoPE 17:0	C22H46NO7P	Lipids and lipid-like molecules	Glycerophospholipids	-	C04438	LMGP02050030
positive	pos-M468T210	468.3049601	3.4941	lipidblast::LysoPC 14:0; [M+H]+	468.30307	[M+H]+	86.2	78.9	91.4	80	71.07094:18 81.07356:9 86.09818:98 95.08528:9 104.10591:573 124.99906:27 177.1066:9 184.07132:1045 184.56599:10 255.94695:9 258.1069:36 285.23761:45 386.07831:9 424.33206:18 450.29172:116 450.32169:54 464.33774:9 468.29929:456	LysoPC 14:0	C22H46NO7P	Lipids and lipid-like molecules	Glycerophospholipids	HMDB10379	C04230	LMGP01050012;LMGP01050073
positive	pos-M476T178	476.2742158	2.960033333	lipidblast::LysoPE 18:3; [M+H]+	476.27441	[M+H]+	72.3	56.2	73.9	50	95.08889:72 294.21976:36 319.02576:36 335.25485:257	LysoPE 18:3	C23H42NO7P	Lipids and lipid-like molecules	Glycerophospholipids	HMDB11478;HMDB11479	C04438	LMGP02050017;LMGP02050043;LMGP02050042;LMGP02050029
positive	pos-M478T221	478.2900775	3.684758333	lipidblast::LysoPE 18:2; [M+H]+	478.28928	[M+H]+	82.7	70.2	75	100	44.04959:325 55.05449:72 67.04907:72 67.05486:438 69.07162:363 77.0341:36 79.05396:252 81.06689:594 83.08325:399 87.07954:36 91.63955:36 93.06866:179 93.08365:75 95.08359:686 97.06165:107 97.10062:290 99.07835:72 105.06749:143 105.92039:36 107.08344:143 109.09789:292 111.08347:107 119.08773:107 119.83327:36 121.11365:219 123.08457:145 123.11591:402 125.09509:107 133.09795:215 135.11609:179 137.12…	LysoPE 18:2	C23H44NO7P	Lipids and lipid-like molecules	Glycerophospholipids	HMDB11477	C04438	LMGP02050011;LMGP02050041
positive	pos-M480T255	480.3051445	4.252475	lipidblast::LysoPE 18:1; [M+H]+	480.30771	[M+H]+	78	52.5	73.7	100	42.03557:75 44.04972:2157 46.16855:36 57.07208:109 62.06197:665 62.91264:39 67.05609:72 81.06821:179 81.08856:36 83.08587:107 91.35319:36 95.08636:251 97.09923:143 98.9856:143 109.09933:179 112.92329:36 124.01222:72 135.11761:143 142.02287:179 149.13298:107 151.15244:145 154.99814:75 155.01045:551 173.01773:107 195.17198:73 198.05122:362 216.06616:399 247.24606:219 265.24744:368 289.63998:36 308.…	LysoPE 18:1	C23H46NO7P	Lipids and lipid-like molecules	Glycerophospholipids	HMDB11475;HMDB11476;HMDB11505;HMDB11506	C04438	LMGP02050039;LMGP02050004;LMGP02050064;LMGP02050040
positive	pos-M482T295	482.3210749	4.913841667	lipidblast::LysoPE 18:0; [M+H]+	482.32196	[M+H]+	78.9	55.1	73.7	100	43.04136:73 44.04969:368 62.05754:179 97.10216:72 135.09657:36 155.01082:179 194.12038:36 216.06056:72 310.30402:179 320.21857:36 341.30283:2314 344.76334:38 421.26895:107 464.30789:143 482.31479:107	LysoPE 18:0	C23H48NO7P	Lipids and lipid-like molecules	Glycerophospholipids	HMDB11129;HMDB11130	C04438	LMGP02050001;LMGP02050038
positive	pos-M482T228	482.3207745	3.794583333	lipidblast::LysoPC 15:0; [M+H]+	482.32486	[M+H]+	84.2	76.9	85.7	60	85.03331:18 86.09668:54 98.99555:18 104.10428:251 140.11261:36 184.07115:361 184.10181:36 299.2587:36 464.31039:72 482.28632:127 482.31424:237	LysoPC 15:0	C23H48NO7P	Lipids and lipid-like molecules	Glycerophospholipids	HMDB10381	C04230	LMGP01050016
positive	pos-M494T220	494.3206734	3.66685	lipidblast::LysoPC 16:1; [M+H]+	494.32126	[M+H]+	84.9	79.4	84.9	60	86.09496:72 88.39014:73 104.10523:631 105.58454:75 115.01252:36 164.06361:74 184.05884:113 184.07034:1023 304.22012:36 476.30478:215 494.32706:733 494.34274:435	LysoPC 16:1	C24H48NO7P	Lipids and lipid-like molecules	Glycerophospholipids	HMDB10383	C04230	LMGP01050021;LMGP01050022
positive	pos-M496T251	496.3364793	4.175566667	lipidblast::LysoPC 16:0; [M+H]+	496.33881	[M+H]+	85	80	81.2	80	60.08103:54 86.09407:397 95.08372:18 98.98431:36 104.10572:161 111.1208:18 124.99728:197 166.0638:36 181.0239:18 183.5063:100 184.07303:7849 184.8652:36 186.07111:36 258.10669:54 313.26605:72 462.30386:18 478.31818:217 479.31015:38 496.30264:56 496.33725:825 496.62674:20	LysoPC 16:0	C24H50NO7P	Lipids and lipid-like molecules	Glycerophospholipids	-	C04230	LMGP01050113;LMGP01050074;LMGP01050018
positive	pos-M496T327	496.3369284	5.450166667	lipidblast::LysoPE 19:0; [M+H]+	496.33578	[M+H]+	72.3	39.5	69.4	100	44.04866:60 45.03263:24 57.3347:12 62.05848:24 85.1073:12 98.98259:12 133.08948:24 155.01196:24 184.07243:60 280.26624:12 305.98657:12 324.32162:36 342.98874:12 355.29315:24 355.31711:268 435.28043:48 450.25711:12 478.33521:36 496.3168:36	LysoPE 19:0	C24H50NO7P	Lipids and lipid-like molecules	Glycerophospholipids	-	C04438	LMGP02050028
positive	pos-M502T221	502.2891909	3.687266667	lipidblast::LysoPE 20:4; [M+H]+	502.29053	[M+H]+	78	56.2	75	100	44.04861:598 57.0303:72 57.06976:107 62.06178:146 67.05474:520 69.06915:253 71.08479:217 73.02802:72 77.04388:74 79.05507:372 81.06802:535 83.04705:107 83.08309:251 85.06429:394 85.10076:179 91.05222:929 93.06847:793 94.79993:74 95.08615:1057 96.77921:82 97.06562:327 97.1018:143 103.05614:74 105.06871:1008 105.81119:74 107.08612:634 109.09912:657 117.06947:484 119.08591:973 121.10094:529 121.6517…	LysoPE 20:4	C25H44NO7P	Lipids and lipid-like molecules	Glycerophospholipids	HMDB11487;HMDB11488;HMDB11517;HMDB11518	C04438	LMGP02050009;LMGP02050067;LMGP02050052;LMGP02050051
positive	pos-M502T209	502.3121583	3.485975	lipidblast::LysoPE 20:4; [M+H]+	502.29053	[M+H]+	78	56.2	75	100	44.04861:598 57.0303:72 57.06976:107 62.06178:146 67.05474:520 69.06915:253 71.08479:217 73.02802:72 77.04388:74 79.05507:372 81.06802:535 83.04705:107 83.08309:251 85.06429:394 85.10076:179 91.05222:929 93.06847:793 94.79993:74 95.08615:1057 96.77921:82 97.06562:327 97.1018:143 103.05614:74 105.06871:1008 105.81119:74 107.08612:634 109.09912:657 117.06947:484 119.08591:973 121.10094:529 121.6517…	LysoPE 20:4	C25H44NO7P	Lipids and lipid-like molecules	Glycerophospholipids	HMDB11487;HMDB11488;HMDB11517;HMDB11518	C04438	LMGP02050009;LMGP02050067;LMGP02050052;LMGP02050051
positive	pos-M504T236	504.3044302	3.932066667	lipidblast::LysoPE 20:3; [M+H]+	504.30542	[M+H]+	80.8	65.2	74.9	100	43.01537:36 44.04964:179 65.03835:36 67.0537:107 69.06926:143 77.03779:36 81.0694:215 83.08578:107 93.06722:107 95.0835:287 105.06738:107 109.10219:107 121.10105:107 123.08127:72 135.11588:107 149.13115:72 163.1463:72 175.14554:107 187.14719:72 216.05775:72 282.06619:36 289.24344:72 332.29016:121 335.022:77 362.14352:116 363.28662:6754 363.96527:70 365.91852:48 369.53934:38 504.3028:107	LysoPE 20:3	C25H46NO7P	Lipids and lipid-like molecules	Glycerophospholipids	HMDB11484;HMDB11485;HMDB11486;HMDB11514;HMDB11515	C04438	LMGP02050022;LMGP02050050;LMGP02050065;LMGP02050049;LMGP02050066;LMGP02050048
positive	pos-M505T59	505.1723922	0.983091667	hmdb::1-Kestose; E20; true; HMDB0011729	505.16925	[M+H]+	72.5	73.2	45.1	50	73.02561:36 85.02784:251 127.04046:72 140.06709:36 145.04962:287 163.05788:651 325.11096:107	1-Kestose	C18H32O16	Organic oxygen compounds	Organooxygen compounds	HMDB0011729	C03661	-
positive	pos-M506T238	506.2845328	3.973916667	lipidblast::PE 19:2; PE(2:0/17:2); [M+H]+	506.28607	[M+H]+	76.2	64.2	72.3	50	81.06703:36 95.0851:54 124.02814:18 255.03256:18 292.31226:18 364.10904:37 365.26602:611 366.46271:19 506.31689:36	PE 19:2; PE(2:0/17:2)	C24H44NO8P	Lipids and lipid-like molecules	Glycerophospholipids	-	C00350	-
positive	pos-M506T280	506.3570278	4.669883333	inhouse::N-Octanoylsphingosine-1-phosphate; false; [M+H]+	506.35922	[M+H]+	80.4	63.7	77.4	100	86.09398:143 95.08776:73 104.10564:219 175.83623:36 184.06914:72 212.1691:73 240.09087:107 240.82449:36 488.36551:36 506.35818:877 506.39316:115	N-Octanoylsphingosine-1-phosphate	C26H52NO6P	Nucleosides, nucleotides, and analogues	Purine nucleotides	NA	NA	-
positive	pos-M508T268	508.2991816	4.473083333	lipidblast::PE 19:1; PE(4:0/15:1); [M+H]+	508.2999	[M+H]+	73.3	56.3	72.1	75	71.09559:36 308.29852:36 320.24768:72 366.1347:74 367.28137:672 369.74573:37 429.22064:36 508.27496:72	PE 19:1; PE(4:0/15:1)	C24H46NO8P	Lipids and lipid-like molecules	Glycerophospholipids	-	C00350	-
positive	pos-M508T306	508.3358443	5.096683333	lipidblast::LysoPE 20:1; [M+H]+	508.33414	[M+H]+	71	47	54.7	100	103.7831:24 104.10706:275 181.08443:12 184.07082:60 293.29028:36 336.34946:12 367.31659:606 508.3736:269	LysoPE 20:1	C25H50NO7P	Lipids and lipid-like molecules	Glycerophospholipids	HMDB11482	C04438	LMGP02050020;LMGP02050046
positive	pos-M508T241	508.335877	4.009066667	lipidblast::LysoPC 17:1; [M+H]+	508.33331	[M+H]+	86.4	79.5	86.6	80	104.10262:143 109.06385:18 138.05205:18 181.02344:18 184.07063:287 258.1105:36 490.31949:72 506.72513:18 508.29364:36 508.33502:306	LysoPC 17:1	C25H50NO7P	Lipids and lipid-like molecules	Glycerophospholipids	-	C04230	LMGP01050002;LMGP01050126
positive	pos-M508T286	508.3723679	4.77005	inhouse::1-(1Z-Octadecenyl)-sn-glycero-3-phosphocholine; false; [M+H]+	508.37265	[M+H]+	91.6	98.8	89	75	57.0752:7 60.0809:14 75.04158:14 83.08578:29 86.09389:79 97.09914:21 98.97566:7 104.10549:1463 104.4314:14 105.61964:14 115.07793:7 125.00017:36 155.81845:7 166.0616:21 177.16612:7 184.07452:179 218.14902:7 396.48575:7 473.33884:7 506.76367:7 508.3736:1379	1-(1Z-Octadecenyl)-sn-glycero-3-phosphocholine	C26H54NO6P	Lipids and lipid-like molecules	Glycerophospholipids	NA	NA	-
positive	pos-M508T339	508.3716887	5.641816667	inhouse::1-(1Z-Octadecenyl)-sn-glycero-3-phosphocholine; false; [M+H]+	508.37286	[M+H]+	91.2	95.2	95.6	100	59.07264:7 60.08094:14 83.08585:7 86.09659:107 90.05257:7 97.06306:14 104.10704:251 107.08781:14 123.93521:7 124.99715:29 151.10912:7 166.05453:21 179.1456:7 181.02373:64 182.22469:7 184.06902:79 240.09285:72 400.97015:7 508.33942:38 508.37762:961	1-(1Z-Octadecenyl)-sn-glycero-3-phosphocholine	C26H54NO6P	Lipids and lipid-like molecules	Glycerophospholipids	NA	NA	-
positive	pos-M510T278	510.3519161	4.629633333	inhouse::1-Heptadecanoyl-sn-glycero-3-phosphocholine; false; [M+H]+	510.35217	[M+H]+	95	89	94.3	100	46.06584:7 60.07868:14 71.07296:14 81.06426:14 83.56529:7 86.09514:79 92.68336:15 103.78291:44 104.10686:822 104.55405:14 119.08134:7 124.99693:21 163.03436:7 166.06696:21 181.03667:15 184.07248:1162 184.77251:8 186.16496:14 256.2533:7 258.10593:29 325.72202:7 327.28375:43 359.27332:7 369.34634:14 433.27039:21 473.11725:7 491.63376:15 492.33231:195 508.73627:14 510.29193:36 510.35254:1110	1-Heptadecanoyl-sn-glycero-3-phosphocholine	C25H52NO7P	Lipids and lipid-like molecules	Glycerophospholipids	NA	NA	-
positive	pos-M520T226	520.3363519	3.762416667	lipidblast::LysoPC 18:2; [M+H]+	520.33801	[M+H]+	90.5	80.5	90	100	60.08309:72 71.07538:72 86.09388:585 98.98549:36 104.10692:5383 104.7289:81 105.34838:72 125.00014:179 163.0128:36 183.50011:126 184.07256:10131 185.29895:72 240.12308:72 258.11057:322 337.26938:143 337.28235:107 443.26047:143 450.31726:36 480.3483:36 500.71259:79 502.32556:1030 505.30527:78 512.92426:36 520.33606:7201	LysoPC 18:2	C26H50NO7P	Lipids and lipid-like molecules	Glycerophospholipids	HMDB10386	C04230	LMGP01050035;LMGP01050034
positive	pos-M520T202	520.3357361	3.360025	lipidblast::LysoPC 18:2; [M+H]+	520.33496	[M+H]+	83.1	81.9	88	60	147.06863:74 184.07056:829 239.20479:36 282.05426:72 502.34479:72 520.33954:215	LysoPC 18:2	C26H50NO7P	Lipids and lipid-like molecules	Glycerophospholipids	HMDB10386	C04230	LMGP01050035;LMGP01050034
positive	pos-M522T60	522.198364	0.992316667	hmdb::Raffinose; E20; true; HMDB0003213	522.19745	[M+NH4]+	71	66.3	58.5	50	85.02653:402 90.77887:37 92.05353:36 97.02528:107 103.05327:36 127.03085:72 127.0388:251 129.1037:73 145.04784:711 163.06137:950 166.15245:37 173.0472:39 289.08954:143 307.10919:73 325.1106:521	Raffinose	C18H32O16	Organic oxygen compounds	Organooxygen compounds	HMDB0003213	C00492	-
positive	pos-M522T263	522.3518025	4.377783333	inhouse::1-Oleoyl-sn-glycero-3-phosphocholine; false; [M+H]+	522.35071	[M+H]+	87.8	90.1	83.6	62.5	60.61404:36 86.09645:400 97.10464:74 98.98123:36 103.78722:173 104.10543:5223 104.6855:72 123.40731:36 124.99694:143 166.06697:72 181.0462:79 184.07443:7423 185.37004:79 185.8087:72 187.19153:46 191.08762:72 255.1017:36 258.10599:252 337.27969:36 339.27975:179 339.31616:107 445.28162:181 476.21271:36 504.34064:1360 520.68719:107 522.23523:122 522.34814:8495 522.66455:120	1-Oleoyl-sn-glycero-3-phosphocholine	C26H52NO7P	Lipids and lipid-like molecules	Glycerophospholipids	HMDB0002815	C04230	-
positive	pos-M524T311	524.3675332	5.190183333	inhouse::1-Stearoyl-2-hydroxy-sn-glycero-3-phosphocholine; false; [M+H]+	524.36676	[M+H]+	93.3	90	92.6	100	104.07964:73 104.10558:520 124.99715:74 177.11378:73 184.071:484 506.35184:179 524.35938:997	1-Stearoyl-2-hydroxy-sn-glycero-3-phosphocholine	C26H54NO7P	Lipids and lipid-like molecules	Glycerophospholipids	HMDB0010384	NA	-
positive	pos-M526T220	526.2892319	3.663958333	lipidblast::LysoPE 22:6; [M+H]+	526.28973	[M+H]+	81.8	67.8	75	100	39.98354:36 41.04333:73 44.04865:257 65.03831:73 67.0525:217 69.06805:107 77.03899:109 79.05389:441 80.43356:72 81.07063:325 83.08575:107 91.05365:482 93.06856:628 95.08348:326 99.08105:36 103.06197:36 105.07025:394 107.08476:336 109.09922:179 115.04762:36 117.07416:328 119.07524:74 119.08449:479 121.06686:73 121.10105:251 123.07657:107 127.05326:36 129.06693:143 130.07326:72 131.0851:329 133.097…	LysoPE 22:6	C27H44NO7P	Lipids and lipid-like molecules	Glycerophospholipids	HMDB11496	C04438	LMGP02050060;LMGP02050013
positive	pos-M526T209	526.3100875	3.488733333	lipidblast::LysoPE 22:6; [M+H]+	526.28973	[M+H]+	81.8	67.8	75	100	39.98354:36 41.04333:73 44.04865:257 65.03831:73 67.0525:217 69.06805:107 77.03899:109 79.05389:441 80.43356:72 81.07063:325 83.08575:107 91.05365:482 93.06856:628 95.08348:326 99.08105:36 103.06197:36 105.07025:394 107.08476:336 109.09922:179 115.04762:36 117.07416:328 119.07524:74 119.08449:479 121.06686:73 121.10105:251 123.07657:107 127.05326:36 129.06693:143 130.07326:72 131.0851:329 133.097…	LysoPE 22:6	C27H44NO7P	Lipids and lipid-like molecules	Glycerophospholipids	HMDB11496	C04438	LMGP02050060;LMGP02050013
positive	pos-M528T229	528.3042239	3.813116667	lipidblast::LysoPE 22:5; [M+H]+	528.30652	[M+H]+	82.9	68.2	75	100	44.05063:84 67.05376:107 69.07168:36 73.06803:12 77.04159:24 79.05401:84 81.06948:131 83.08586:36 88.04161:24 91.05647:119 93.06868:167 95.08636:155 103.07213:12 105.06748:84 107.08488:131 109.10229:72 117.0697:36 119.08307:119 121.10117:96 131.08522:96 133.10114:119 135.11436:60 143.82439:12 145.10085:119 147.10832:36 147.11688:84 149.13475:48 159.11838:72 161.13777:60 171.11343:36 173.13484:72 …	LysoPE 22:5	C27H46NO7P	Lipids and lipid-like molecules	Glycerophospholipids	HMDB11494;HMDB11495;HMDB11524;HMDB11525	C04438	LMGP02050059;LMGP02050058;LMGP02050069;LMGP02050070
positive	pos-M530T252	530.3196672	4.193833333	lipidblast::LysoPE 22:4; [M+H]+	530.32391	[M+H]+	84.6	70.7	75	100	44.04873:125 57.03362:54 65.03953:18 67.05372:161 69.06812:54 79.05396:143 81.0707:215 83.05363:54 91.05506:143 93.06726:143 95.0863:233 97.09917:36 105.06886:143 107.08336:143 109.10075:125 117.06657:54 119.08454:90 121.1011:179 123.11422:72 129.09103:18 131.07867:54 133.09943:161 135.11594:161 137.09468:54 145.10246:90 147.1185:90 149.13466:72 156.0813:18 159.10759:36 161.13051:107 163.11209:72…	LysoPE 22:4	C27H48NO7P	Lipids and lipid-like molecules	Glycerophospholipids	HMDB11493	C04438	LMGP02050057;LMGP02050014
positive	pos-M530T436	530.4371274	7.260533333	lipidblast::Acylcarnitine 26:5; [M]+	530.42737	[M]+	75.2	76.2	78	50	133.0976:36 208.14346:36 211.92986:18 275.1709:18 292.2001:162 313.27753:54 355.28244:18 447.35791:54 456.35181:36 512.41553:161 528.72253:36 530.30841:38 530.42548:2907	Acylcarnitine 26:5	C33H56NO4	Lipids and lipid-like molecules	Fatty Acyls	-	C02301	-
positive	pos-M544T225	544.3357299	3.75575	lipidblast::LysoPC 20:4; [M+H]+	544.33832	[M+H]+	86.9	81.6	82.9	80	55.05455:18 69.31718:18 83.08453:36 86.09654:273 104.10121:36 104.10554:90 124.99231:54 124.99547:107 146.98149:36 149.00188:18 175.15118:18 183.50018:57 184.07263:7949 184.95508:36 258.10385:54 485.26376:90 524.28998:18 526.32916:199 544.33942:1140	LysoPC 20:4	C28H50NO7P	Lipids and lipid-like molecules	Glycerophospholipids	HMDB10395	C04230	LMGP01050048;LMGP01050121
positive	pos-M546T241	546.3508363	4.0175	lipidblast::LysoPC 20:3; [M+H]+	546.35004	[M+H]+	87.1	87.1	87.5	80	60.08103:36 79.0541:18 86.09407:108 99.04474:18 104.1086:54 124.99886:36 168.93518:18 184.07111:2225 258.11124:36 528.35089:90 546.31287:73 546.34589:410	LysoPC 20:3	C28H52NO7P	Lipids and lipid-like molecules	Glycerophospholipids	-	C04230	LMGP01050133
positive	pos-M547T460	547.3953815	7.661883333	inhouse::Tri-2-ethylhexyl trimellitate; false; [M+H]+	547.39789	[M+H]+	78.2	75.3	58.9	63.6	57.06678:36 57.06998:143 71.08505:287 102.98769:18 111.11636:36 113.13066:90 116.6363:18 135.11293:36 183.14114:18 193.0101:161 210.17238:36 243.93352:36 293.81848:38 305.13846:2040 306.64267:22 323.12857:54 323.14886:143 547.34686:54 547.38983:90 547.47906:90 547.52203:54	Tri-2-ethylhexyl trimellitate	C33H54O6	Unknown	-	NA	NA	-
positive	pos-M548T277	548.3664082	4.620716667	lipidblast::LysoPC 20:2; [M+H]+	548.36859	[M+H]+	84.3	74.7	82.5	80	79.05144:36 86.10178:108 104.09976:74 104.10553:476 106.06135:36 166.05803:74 184.06885:704 258.11075:107 306.14261:36 502.25632:73 530.37097:219 548.34705:345 548.37024:1009	LysoPC 20:2	C28H54NO7P	Lipids and lipid-like molecules	Glycerophospholipids	-	C04230	LMGP01050132
positive	pos-M550T325	550.3824504	5.418166667	lipidblast::LysoPC 20:1; [M+H]+	550.38342	[M+H]+	83.7	75.8	81.8	80	81.60044:36 94.02328:75 104.1054:1266 105.14547:74 109.8557:73 126.05384:79 184.07434:1590 258.1149:179 367.31613:72 392.28403:36 530.6499:36 532.36249:287 532.40808:174 534.65894:36 550.37866:3208	LysoPC 20:1	C28H56NO7P	Lipids and lipid-like molecules	Glycerophospholipids	-	C04230	LMGP01050131;LMGP01050047
positive	pos-M552T301	552.3617832	5.020866667	lipidblast::PC 19:0; PC(3:0/16:0); [M+H]+	552.36243	[M+H]+	79.2	72.2	75	50	133.6458:36 155.10542:74 184.06897:552 464.30713:36 478.31824:73 552.35376:257 552.49316:37	PC 19:0; PC(3:0/16:0)	C27H54NO8P	Lipids and lipid-like molecules	Glycerophospholipids	-	C00157	LMGP01010666
positive	pos-M552T332	552.3963811	5.540125	lipidblast::LysoPC 20:0; [M+H]+	552.40192	[M+H]+	79.3	81.3	81.7	60	95.08611:18 104.10678:107 149.09479:18 184.07437:161 184.09737:36 534.38519:54 534.40479:36 552.3623:54 552.3855:289	LysoPC 20:0	C28H58NO7P	Lipids and lipid-like molecules	Glycerophospholipids	HMDB10390	C04230	LMGP01050045
positive	pos-M556T246	556.2999401	4.0951	lipidblast::PE 23:5; PE(5:0/18:5); [M+H]+	556.3006	[M+H]+	71.8	55.3	71.5	50	91.05364:7 117.07413:7 131.08829:14 164.00783:7 173.13094:14 185.12791:14 192.93306:7 355.16571:7 375.27069:7 415.28851:212 507.36475:7 510.20941:14 556.30255:21 556.42578:14	PE 23:5; PE(5:0/18:5)	C28H46NO8P	Lipids and lipid-like molecules	Glycerophospholipids	-	C00350	-
positive	pos-M566T324	566.3770066	5.402208333	lipidblast::PC 20:0; PC(10:0/10:0); [M+H]+	566.37335	[M+H]+	74.8	75.1	79	50	97.09616:12 104.10529:48 184.07233:523 548.38934:24 566.36993:72 566.40021:96 566.56488:24	PC 20:0; PC(10:0/10:0)	C28H56NO8P	Lipids and lipid-like molecules	Glycerophospholipids	-	C00157	LMGP01010380
positive	pos-M566T291	566.3767692	4.851616667	lipidblast::PC 20:0; PC(10:0/10:0); [M+H]+	566.37775	[M+H]+	82.3	81.3	74	50	113.94022:37 184.07307:444 566.33521:54 566.38226:328	PC 20:0; PC(10:0/10:0)	C28H56NO8P	Lipids and lipid-like molecules	Glycerophospholipids	-	C00157	LMGP01010380
positive	pos-M568T213	568.32054	3.553641667	lipidblast::LysoPC 22:6; [M+H]+	568.33655	[M+H]+	87.5	84.8	84.4	80	60.08426:21 71.07189:14 86.09528:115 96.76276:7 98.98701:7 104.10416:57 119.09077:7 125.00028:93 166.06175:14 181.02174:7 183.48883:29 183.4984:36 184.07277:5504 185.01091:21 185.56454:14 243.21011:7 258.09723:14 258.10403:29 381.20355:7 550.31995:158 555.7467:15 566.57245:22 568.33191:906 568.50366:14	LysoPC 22:6	C30H50NO7P	Lipids and lipid-like molecules	Glycerophospholipids	HMDB10404	C04230	LMGP01050056
positive	pos-M570T234	570.350353	3.892725	lipidblast::LysoPC 22:5; [M+H]+	570.34766	[M+H]+	89.2	88.8	89	60	86.09377:72 89.05805:36 184.07057:747 201.02141:38 552.35565:73 570.35339:254	LysoPC 22:5	C30H52NO7P	Lipids and lipid-like molecules	Glycerophospholipids	-	C04230	-
positive	pos-M572T258	572.3660932	4.306316667	lipidblast::LysoPC 22:4; [M+H]+	572.36707	[M+H]+	85	83.4	88.6	60	86.09909:74 105.0688:36 149.12428:74 184.07266:1246 242.11667:36 387.29388:72 554.35614:107 572.32874:146 572.36591:223	LysoPC 22:4	C30H54NO7P	Lipids and lipid-like molecules	Glycerophospholipids	-	C04230	LMGP01050124
positive	pos-M578T291	578.3779296	4.854558333	lipidblast::PC 21:1; PC(6:0/15:1); [M+H]+	578.37927	[M+H]+	82.1	81.8	73.1	50	83.08723:12 121.09977:12 124.99887:36 177.11018:12 184.07307:1345 338.14246:36 400.68231:12 578.37323:715 578.52948:48	PC 21:1; PC(6:0/15:1)	C29H56NO8P	Lipids and lipid-like molecules	Glycerophospholipids	-	C00157	-
positive	pos-M580T300	580.3923645	5.007641667	inhouse::1,2-Dilauroyl-sn-glycero-3-phosphoethanolamine; false; [M+H]+	580.3999	[M+H]+	72	51.3	73.1	50	86.09657:36 143.10043:36 166.11276:73 184.07285:552 217.08682:36 251.17905:72 488.76147:36 580.35767:254 580.39508:365	1,2-Dilauroyl-sn-glycero-3-phosphoethanolamine	C29H58NO8P	Lipids and lipid-like molecules	Glycerophospholipids	NA	NA	-
positive	pos-M594T276	594.3720268	4.601266667	inhouse::2-(5-Oxovaleryl)phosphatidylcholine; false; [M+H]+	594.37177	[M+H]+	70.6	30.2	75	100	86.09924:144 140.12592:77 166.67946:36 184.073:4173 356.16541:36 496.33435:36 576.51001:36 594.38428:1838 594.46002:87	2-(5-Oxovaleryl)phosphatidylcholine	C29H56NO9P	Unknown	-	NA	NA	-
positive	pos-M606T314	606.4081935	5.239833333	lipidblast::PC 23:1; PC(9:0/14:1); [M+H]+	606.40479	[M+H]+	70.3	58.3	69.4	50	93.07672:73 97.10048:36 142.03447:36 184.07248:485 215.09132:38 302.09335:37 392.2757:72 392.29248:143 466.3284:36 588.44385:73 606.40686:529	PC 23:1; PC(9:0/14:1)	C31H60NO8P	Lipids and lipid-like molecules	Glycerophospholipids	-	C00157	-
positive	pos-M611T477	610.5355981	7.94635	lipidblast::DG 34:2; DG(16:0/18:2); [M+NH4]+	610.53796	[M+NH4]+	75.8	36.8	94.7	100	73.04394:72 73.04636:179 121.10276:36 137.13448:36 147.40825:36 221.08551:394 222.07776:72 223.15871:36 239.23347:72 245.22951:72 263.23422:143 263.49548:36 266.99844:143 277.20859:36 281.05215:363 281.30081:73 295.45901:36 311.25659:76 313.25555:113 313.27805:1005 316.54102:74 331.28711:151 337.26709:1045 338.96283:40 341.21564:179 342.21811:143 344.98776:76 353.91611:74 355.07275:859 356.07407:…	DG 34:2; DG(16:0/18:2)	C37H68O5	Lipids and lipid-like molecules	Glycerolipids	HMDB07103	C00641	LMGL02010027
positive	pos-M613T72	613.1543417	1.200916667	inhouse::Glutathione, oxidized; false; [M+H]+	613.15344	[M+H]+	87.4	83.1	87.8	72.4	130.04771:21 132.23262:7 145.0585:14 162.01587:7 177.03134:50 199.0687:29 205.1257:7 208.99902:21 209.02148:7 211.02312:36 217.01868:7 231.04645:93 235.01752:43 256.09409:21 262.03818:7 265.02774:21 271.07169:14 284.67542:7 288.05948:29 290.09326:14 308.07935:14 308.08679:29 319.93848:7 322.05377:21 340.06506:14 353.96823:15 355.0744:499 356.07306:21 357.07309:29 359.01318:14 387.93518:7 407.7732…	Glutathione, oxidized	C20H32N6O12S2	Organic acids and derivatives	Carboxylic acids and derivatives	HMDB0003337	C00127	-
positive	pos-M616T137	616.3016123	2.289175	inhouse::Hypaconitine; false; [M+H]+	616.30194	[M+H]+	71.4	64.3	72	66.7	503.24612:36 519.27258:36 614.41418:18 616.18677:37 616.29541:516	Hypaconitine	C33H45NO10	Unknown	-	NA	C08688	-
positive	pos-M629T405	629.4702403	6.747775	lipidblast::SM 29:3; SM(d14:2/15:1); [M+H]+	629.46613	[M+H]+	75.6	80.8	36.5	66.7	133.08504:24 317.20804:84 372.11053:12 373.22833:48 453.33588:36 483.38513:12 611.45581:36 629.35309:72 629.47351:2132	SM 29:3; SM(d14:2/15:1)	C34H65N2O6P	Lipids and lipid-like molecules	Sphingolipids	-	C00550	-
positive	pos-M631T479	631.48514	7.983533333	lipidblast::SM 29:2; SM(d14:1/15:1); [M+H]+	631.48761	[M+H]+	75.8	80.9	36.6	66.7	38.9625:125 187.14703:18 220.13696:18 319.21432:54 375.23987:36 613.46875:36 629.46619:36 631.10065:37 631.349:36 631.48389:2023	SM 29:2; SM(d14:1/15:1)	C34H67N2O6P	Lipids and lipid-like molecules	Sphingolipids	-	C00550	-
positive	pos-M634T364	634.439066	6.059875	hmdb::PE(14:0/14:1(9Z)); E10; true; HMDB0008822	634.43506	[M+H]+	78.7	51.3	90.2	100	79.05405:4 81.07462:7 86.09402:11 95.08229:7 104.10999:7 121.10126:7 125.00038:7 133.0882:11 142.02808:4 149.1297:11 164.10583:7 165.106:21 166.11285:7 179.13812:4 183.489:7 184.07101:530 185.03029:7 193.10609:7 194.11417:25 195.11304:7 197.07484:4 203.17612:7 210.11284:7 241.24756:4 266.24008:7 268.20932:4 275.19745:7 287.23233:11 293.194:7 293.21335:32 294.21295:25 300.16547:4 304.26056:18 306.…	PE(14:0/14:1(9Z))	C33H64NO8P	Lipids and lipid-like molecules	Glycerophospholipids	HMDB0008822	C00350	-
positive	pos-M635T476	634.534799	7.933825	lipidblast::DG 36:4; DG(18:2/18:2); [M+NH4]+	634.53625	[M+NH4]+	74.8	61.4	85.3	100	243.2146:36 255.16753:36 261.21954:107 269.22079:36 313.27567:107 319.25555:36 335.26279:109 337.26984:720 339.29065:72 525.45526:36 557.43939:36 593.41602:73 599.48975:553 599.54163:111 617.51758:220 634.42438:72 634.50616:258 634.55597:72	DG 36:4; DG(18:2/18:2)	C39H68O5	Lipids and lipid-like molecules	Glycerolipids	HMDB07248	C00641	LMGL02010063
positive	pos-M718T344	718.4571195	5.737966667	lipidblast::PC 32:8; PC(16:4/16:4); [M+H]+	718.45874	[M+H]+	71.4	65.2	69	50	138.12964:18 184.07208:625 186.11447:19 222.14641:18 577.49738:54 577.54828:18 677.22662:18 717.41699:36 718.26831:37 718.46136:950 718.5863:45	PC 32:8; PC(16:4/16:4)	C40H64NO8P	Lipids and lipid-like molecules	Glycerophospholipids	-	C00157	-
positive	pos-M720T289	720.4380473	4.809375	inhouse::1-Palmitoyl-2-(4-ketododec-3-enedioyl)phosphatidylcholine; false; [M+H]+	720.44165	[M+H]+	81.3	83.5	62.1	66.7	60.082:18 86.09788:18 104.1056:54 114.20708:18 124.99874:40 184.06909:1583 185.08598:36 186.2984:36 464.21588:36 702.43719:36 712.40619:18 720.1886:55 720.33264:36 720.44257:2418 720.57147:108	1-Palmitoyl-2-(4-ketododec-3-enedioyl)phosphatidylcholine	C36H66NO11P	Unknown	-	NA	NA	-
positive	pos-M759T193	758.5624645	3.210683333	hmdb::PC(16:0/18:2(9Z,12Z)); E20; true; HMDB0007973	758.56305	[M+H]+	87.6	80.7	88	100	86.09767:73 125.01106:81 184.07245:1794 186.35574:41 187.13544:37 281.05655:37 296.09744:36 429.08005:143 503.11728:74 758.19983:72 758.56543:2538	PC(16:0/18:2(9Z,12Z))	C42H80NO8P	Lipids and lipid-like molecules	Glycerophospholipids	HMDB0007973	C00157	-
positive	pos-M759T486	758.5631077	8.100816667	hmdb::PC(16:0/18:2(9Z,12Z)); E20; true; HMDB0007973	758.55994	[M+H]+	88	78.6	88	100	82.17052:36 86.10048:182 132.37704:77 167.9946:36 184.07277:3415 221.07713:72 279.48474:36 281.05463:107 388.87146:36 429.09821:72 496.34299:72 542.81891:72 610.79456:107 617.50024:107 756.14508:107 758.21637:107 758.41858:115 758.5625:5330	PC(16:0/18:2(9Z,12Z))	C42H80NO8P	Lipids and lipid-like molecules	Glycerophospholipids	HMDB0007973	C00157	-
positive	pos-M759T352	758.5633574	5.859983333	hmdb::PC(16:0/18:2(9Z,12Z)); E20; true; HMDB0007973	758.56647	[M+H]+	88	85.2	87.9	100	60.08088:36 71.08366:36 86.09512:215 99.00085:72 104.11258:73 124.99684:182 183.50368:111 184.0723:14047 185.04886:72 186.59859:72 266.98853:36 281.04666:143 317.23404:36 422.29306:36 429.10846:72 476.32587:36 496.34125:72 503.10355:72 567.40808:36 599.59155:73 617.505:222 638.65521:36 708.50647:72 740.58844:146 756.13055:218 758.19794:107 758.43127:214 758.56738:17437	PC(16:0/18:2(9Z,12Z))	C42H80NO8P	Lipids and lipid-like molecules	Glycerophospholipids	HMDB0007973	C00157	-
positive	pos-M781T361	780.5442502	6.01935	hmdb::PC(20:4(8Z,11Z,14Z,17Z)/16:1(9Z)); E20; true; HMDB0008463	780.55121	[M+H]+	83	65	79.1	100	81.0695:36 86.0979:288 120.97835:36 146.97801:260 175.14362:37 184.0687:179 454.29337:36 478.35648:72 507.48795:36 535.47858:36 575.46344:73 575.48712:145 592.78503:74 597.03564:77 597.46014:240 597.47742:883 603.46436:36 657.46863:36 719.16235:74 719.22668:36 721.47443:1838 750.5531:72 778.01849:143 778.04608:72 780.41931:75 780.54559:14606 781.03888:149	PC(20:4(8Z,11Z,14Z,17Z)/16:1(9Z))	C44H78NO8P	Lipids and lipid-like molecules	Glycerophospholipids	HMDB0008463	C00157	-
positive	pos-M781T344	780.5431353	5.741133333	hmdb::PC(20:4(8Z,11Z,14Z,17Z)/16:1(9Z)); E20; true; HMDB0008463	780.55121	[M+H]+	83	65	79.1	100	81.0695:36 86.0979:288 120.97835:36 146.97801:260 175.14362:37 184.0687:179 454.29337:36 478.35648:72 507.48795:36 535.47858:36 575.46344:73 575.48712:145 592.78503:74 597.03564:77 597.46014:240 597.47742:883 603.46436:36 657.46863:36 719.16235:74 719.22668:36 721.47443:1838 750.5531:72 778.01849:143 778.04608:72 780.41931:75 780.54559:14606 781.03888:149	PC(20:4(8Z,11Z,14Z,17Z)/16:1(9Z))	C44H78NO8P	Lipids and lipid-like molecules	Glycerophospholipids	HMDB0008463	C00157	-
positive	pos-M781T486	780.5428753	8.100141667	hmdb::PC(20:4(8Z,11Z,14Z,17Z)/16:1(9Z)); E20; true; HMDB0008463	780.54126	[M+H]+	73.9	59.5	76	50	67.04893:36 118.12157:36 146.97449:72 530.78729:36 577.16321:72 597.47528:145 597.49945:72 692.43665:36 719.44061:146 721.46863:260 758.56976:143 759.18445:75 780.46082:107 780.54364:2068	PC(20:4(8Z,11Z,14Z,17Z)/16:1(9Z))	C44H78NO8P	Lipids and lipid-like molecules	Glycerophospholipids	HMDB0008463	C00157	-
positive	pos-M785T355	784.5754123	5.910133333	hmdb::PC(16:0/20:3(5Z,8Z,11Z)); E20; true; HMDB0007980	784.58081	[M+H]+	87.6	75.3	88	100	86.10316:73 124.99551:73 127.93676:36 184.07071:1399 185.078:72 644.46167:36 659.30273:146 725.49011:73 784.45721:107 784.5719:1873	PC(16:0/20:3(5Z,8Z,11Z))	C44H82NO8P	Lipids and lipid-like molecules	Glycerophospholipids	HMDB0007980	C00157	-
positive	pos-M789T487	788.5377209	8.116025	hmdb::PE(18:3(6Z,9Z,12Z)/22:5(7Z,10Z,13Z,16Z,19Z)); E10; true; HMDB0009143	788.53955	[M+H]+	71.4	56.2	88.3	100	125.06675:73 148.00227:36 184.07112:1254 188.30861:38 647.48645:72 657.74335:36 685.97595:72 770.52838:72 788.39709:72 788.54382:1966 788.61121:711	PE(18:3(6Z,9Z,12Z)/22:5(7Z,10Z,13Z,16Z,19Z))	C45H74NO8P	Lipids and lipid-like molecules	Glycerophospholipids	HMDB0009143	C00350	-
positive	pos-M789T360	788.6098493	6.000191667	hmdb::PC(22:1(13Z)/14:0); E20; true; HMDB0008558	788.61371	[M+H]+	75.9	38.3	87.4	100	86.66089:73 143.1019:36 166.05971:78 184.07443:2251 210.97299:36 603.51349:72 629.48492:36 647.52002:72 676.75012:36 721.45618:72 729.47461:182 770.52155:72 770.56073:74 778.57092:36 780.53851:377 788.36237:111 788.52893:1204 788.56067:1131 788.59631:2158	PC(22:1(13Z)/14:0)	C44H86NO8P	Lipids and lipid-like molecules	Glycerophospholipids	HMDB0008558	C00157	-
positive	pos-M789T345	788.6102553	5.750633333	hmdb::PC(22:1(13Z)/14:0); E20; true; HMDB0008558	788.61371	[M+H]+	75.9	38.3	87.4	100	86.66089:73 143.1019:36 166.05971:78 184.07443:2251 210.97299:36 603.51349:72 629.48492:36 647.52002:72 676.75012:36 721.45618:72 729.47461:182 770.52155:72 770.56073:74 778.57092:36 780.53851:377 788.36237:111 788.52893:1204 788.56067:1131 788.59631:2158	PC(22:1(13Z)/14:0)	C44H86NO8P	Lipids and lipid-like molecules	Glycerophospholipids	HMDB0008558	C00157	-
positive	pos-M789T483	788.6092052	8.04355	hmdb::PC(22:1(13Z)/14:0); E20; true; HMDB0008558	788.60431	[M+H]+	83.4	60.9	88	100	147.08278:36 178.16422:18 184.07112:554 490.23077:18 599.48438:54 603.52991:54 788.25098:36 788.46906:72 788.53247:215 788.61182:830	PC(22:1(13Z)/14:0)	C44H86NO8P	Lipids and lipid-like molecules	Glycerophospholipids	HMDB0008558	C00157	-
positive	pos-M791T280	790.5523848	4.664508333	hmdb::PE(22:4(7Z,10Z,13Z,16Z)/18:3(6Z,9Z,12Z)); E10; true; HMDB0009589	790.5509	[M+H]+	73.8	52.7	81.2	66.7	109.06394:18 184.06712:217 185.08209:36 285.24438:18 601.50812:72 605.55005:253 772.51276:36 772.54022:215 788.06354:36 790.42419:54 790.51947:154 790.55127:446 790.61084:205	PE(22:4(7Z,10Z,13Z,16Z)/18:3(6Z,9Z,12Z))	C45H76NO8P	Lipids and lipid-like molecules	Glycerophospholipids	HMDB0009589	C00350	-
positive	pos-M791T347	790.5525361	5.788316667	hmdb::PE(22:4(7Z,10Z,13Z,16Z)/18:3(6Z,9Z,12Z)); E10; true; HMDB0009589	790.5545	[M+H]+	81.6	72.4	88.7	100	86.09676:143 104.10725:110 128.15123:75 173.13338:76 184.07129:3318 185.07858:72 601.50891:73 603.58197:73 605.50916:218 649.5116:146 650.42975:257 650.48376:72 653.77643:37 690.46674:384 754.53595:107 756.54675:107 756.60895:36 772.50977:159 772.5412:698 774.99249:36 788.02881:107 788.59186:145 788.67517:111 790.42517:223 790.55225:9260	PE(22:4(7Z,10Z,13Z,16Z)/18:3(6Z,9Z,12Z))	C45H76NO8P	Lipids and lipid-like molecules	Glycerophospholipids	HMDB0009589	C00350	-
positive	pos-M800T472	799.6701145	7.869925	lipidblast::TG 46:1; TG(14:1/16:0/16:0); [M+Na]+	799.67444	[M+Na]+	81.1	74	77.1	66.7	107.96502:7 185.06085:7 473.7847:7 492.06036:7 543.47351:7 625.79907:7 627.52435:14 639.14612:7 664.44849:14 707.79449:7 773.8269:7 781.5697:21 783.14191:14 785.64557:29 799.52533:79 799.57721:57 799.67706:872 800.03656:14	TG 46:1; TG(14:1/16:0/16:0)	C49H92O6	Lipids and lipid-like molecules	Glycerolipids	-	C00422	LMGL03012844
positive	pos-M809T333	808.5639004	5.545491667	hmdb::PC(18:0/20:5(5Z,8Z,11Z,14Z,17Z)); E20; true; HMDB0008050	808.56494	[M+H]+	73.1	59.5	87.7	100	125.00206:73 184.07314:292 184.09229:54 650.43341:107 690.49652:36 763.63702:18 772.52557:36 790.50867:54 790.56427:143 808.5661:745 808.82312:19	PC(18:0/20:5(5Z,8Z,11Z,14Z,17Z))	C46H82NO8P	Lipids and lipid-like molecules	Glycerophospholipids	HMDB0008050	C00157	-
positive	pos-M811T486_2	810.5885886	8.09345	lipidblast::HemiBMP 36:0; HemiBMP(12:0/12:0/12:0); [M+NH4]+	810.59137	[M+NH4]+	77.6	75.6	66.8	50	610.4491:36 751.51147:72 810.58539:572	HemiBMP 36:0; HemiBMP(12:0/12:0/12:0)	C42H81O11P	Lipids and lipid-like molecules	Glycerophospholipids	-	-	-
positive	pos-M837T491	836.5356431	8.1776	lipidblast::PS 40:6; PS(20:3/20:3); [M+H]+	836.54254	[M+H]+	79.2	65.5	83.7	50	552.26849:74 645.01385:73 651.52942:381 827.41302:36 836.53766:179	PS 40:6; PS(20:3/20:3)	C46H78NO10P	Lipids and lipid-like molecules	Glycerophospholipids	-	C02737	LMGP03010611
positive	pos-M991T59	991.3226254	0.983233333	hmdb::Maltohexaose; E10; true; HMDB0012253	991.33807	[M+H]+	73.4	73.1	42.1	60	163.05981:109 271.10345:36 325.11655:454 328.40207:38 343.13098:36 485.06284:36 487.16458:361 649.21252:143 649.99725:36 811.27863:72	Maltohexaose	C36H62O31	Organic oxygen compounds	Organooxygen compounds	HMDB0012253	C01936	-
negative	neg-M89T80	89.02327108	1.336166667	hmdb::Acetaldehyde; E40; true; HMDB0000990	89.02338	[M+FA-H]-	80.6	71.2	81.7	50	43.01608:258 72.99544:36	Acetaldehyde	C2H4O	Organic oxygen compounds	Organooxygen compounds	HMDB0000990	C00084	-
negative	neg-M103T130	103.0385878	2.1739	hmdb::Alpha-Hydroxyisobutyric acid; E40; false; HMDB0000729	103.03864	[M-H]-	79	88	50.5	50	57.03489:36	Alpha-Hydroxyisobutyric acid	C4H8O3	Organic acids and derivatives	Hydroxy acids and derivatives	HMDB0000729	null	-
negative	neg-M111T76	111.018432	1.2637	hmdb::Uracil; E40; false; HMDB0000300	111.01801	[M-H]-	79.4	75	69.9	50	41.99769:161	Uracil	C4H4N2O2	Organoheterocyclic compounds	Diazines	HMDB0000300	C00106	-
negative	neg-M116T72	116.0701168	1.198716667	hmdb::Betaine; E10; true; HMDB0000043	116.06948	[M-H]-	80.2	75	73.5	50	116.0739:24	Betaine	C5H11NO2	Organic acids and derivatives	Carboxylic acids and derivatives	HMDB0000043	C00719	-
negative	neg-M117T149	117.0542628	2.477233333	hmdb::2-Methylpropanal; E10; true; HMDB0031243	117.0547	[M+FA-H]-	86.1	75	75	100	71.05048:107	2-Methylpropanal	C4H8O	Organooxygen compounds	Carbonyl compounds	HMDB0031243	C03219	-
negative	neg-M121T159	121.0278629	2.654133333	inhouse::3-Hydroxybenzaldehyde; false; [M-H]-	121.02743	[M-H]-	81.5	70.2	71.2	80	92.02586:275 93.03392:72 106.04422:12 120.01552:36 121.028:155	3-Hydroxybenzaldehyde	C7H6O2	Unknown	-	NA	C03067	-
negative	neg-M124T58	124.0054474	0.9665	inhouse::Taurine; false; [M-H]-	124.00668	[M-H]-	84.5	82.5	81.5	50	79.95757:2264 94.98641:37 124.00266:107 124.01052:179	Taurine	C2H7NO3S	Organic acids and derivatives	Organic sulfonic acids and derivatives	HMDB0000251	C00245	-
negative	neg-M128T79	128.0335858	1.32095	hmdb::Pyroglutamic acid; E10; false; HMDB0000267	128.03368	[M-H]-	79.8	56	75	100	87.00404:36 128.02432:36 128.03551:36	Pyroglutamic acid	C5H7NO3	Organic acids and derivatives	Carboxylic acids and derivatives	HMDB0000267	C01879	-
negative	neg-M128T96	128.0335505	1.59605	hmdb::dimethadione; E10; true; HMDB0061093	128.03384	[M-H]-	85.2	64.4	87.7	100	84.06284:4 87.00696:4 128.03442:4 128.03603:4 128.03761:4 128.04082:4 128.48068:4	dimethadione	C5H7NO3	Organoheterocyclic compounds	Azolidines	HMDB0061093	null	-
negative	neg-M129T159	129.0540873	2.656566667	inhouse::3-Methyl-2-oxopentanoic acid; false; [M-H]-	129.05348	[M-H]-	72.9	55.6	70.4	50	44.99764:36 129.05952:36	3-Methyl-2-oxopentanoic acid	C6H10O3	Organic acids and derivatives	Keto acids and derivatives	HMDB0000491	C03465	-
negative	neg-M130T61	130.0607182	1.017783333	inhouse::Creatine; false; [M-H]-	130.06012	[M-H]-	78	82.5	52.6	50	41.01532:36 88.03937:251	Creatine	C4H9N3O2	Organic acids and derivatives	Carboxylic acids and derivatives	HMDB0000064	C00300	-
negative	neg-M130T118	130.0858554	1.966525	hmdb::L-Norleucine; E10; false; HMDB0001645	130.08652	[M-H]-	83.9	68.4	75	100	61.99063:36 130.08391:36 130.09035:71 130.09196:36 130.09518:36	L-Norleucine	C6H13NO2	Organic acids and derivatives	Carboxylic acids and derivatives	HMDB0001645	C01933	-
negative	neg-M130T89	130.0857835	1.4897	hmdb::L-Norleucine; E10; false; HMDB0001645	130.08577	[M-H]-	75.4	44.7	75	100	88.0407:36 88.04202:36 130.08076:36 130.09688:36	L-Norleucine	C6H13NO2	Organic acids and derivatives	Carboxylic acids and derivatives	HMDB0001645	C01933	-
negative	neg-M131T158	131.0699098	2.628883333	inhouse::(.+/-.)-2-Hydroxyisocaproic acid; false; [M-H]-	131.07016	[M-H]-	92.4	84.8	88.8	100	43.01725:72 51.02214:107 53.03921:78 67.46704:74 69.03287:2139 72.99343:72 83.05089:218 85.06702:3660 113.05468:72 113.06219:215 129.06276:73 131.07298:398	(.+/-.)-2-Hydroxyisocaproic acid	C6H12O3	Lipids and lipid-like molecules	Fatty Acyls	HMDB0000746	NA	-
negative	neg-M133T70	133.0126038	1.164283333	hmdb::D-Malic acid; E20; true; HMDB0031518	133.01282	[M-H]-	76.8	72.9	59.4	57.1	41.00207:179 43.02046:296 59.0115:143 71.00811:157 71.01287:1703 72.99266:717 76.3166:36 78.9585:324 89.02425:72 96.97393:109 115.00057:704	D-Malic acid	C4H6O5	Lipids and lipid-like molecules	Fatty Acyls	HMDB0031518	C00497	-
negative	neg-M133T80	133.0489606	1.329316667	hmdb::2,3-Dihydroxyvaleric acid; E20; true; HMDB0000421	133.04869	[M-H]-	76.6	82.9	44.1	55.6	43.0198:143 45.00231:72 57.0004:143 71.00851:72 71.01089:215 72.99429:143 75.00744:143 114.99969:72	2,3-Dihydroxyvaleric acid	C5H10O4	Lipids and lipid-like molecules	Fatty Acyls	HMDB0000421	null	-
negative	neg-M135T79	135.0295959	1.310075	hmdb::Allopurinol; E40; true; HMDB0014581	135.02928	[M-H]-	82.2	77.5	71.4	66.7	41.01612:143 50.90016:76 64.00684:431 65.0153:2642 66.011:1230 68.02276:179 78.9594:80 80.02598:112 90.00878:72 92.02586:8209 93.00941:143 105.02142:108 106.03268:361 107.03709:107 108.02275:181 133.01421:551 134.60878:109 135.03188:1122	Allopurinol	C5H4N4O	Organoheterocyclic compounds	Pyrazolopyrimidines	HMDB0014581	null	-
negative	neg-M137T151	137.0227207	2.509416667	inhouse::Salicylic acid; false; [M-H]-	137.02223	[M-H]-	92.9	87.9	87.9	100	93.03787:107 137.02316:215	Salicylic acid	C7H6O3	Benzenoids	Benzene and substituted derivatives	HMDB0001895	C00805	-
negative	neg-M137T172	137.0227811	2.864275	inhouse::4-Hydroxybenzoic acid; false; [M-H]-	137.02274	[M-H]-	84.6	88	75.1	50	93.03388:358	4-Hydroxybenzoic acid	C7H6O3	Benzenoids	Benzene and substituted derivatives	HMDB0000500	C00156	-
negative	neg-M140T57	140.0099943	0.9453	inhouse::2-Aminoethyl dihydrogen phosphate; false; [M-H]-	140.01019	[M-H]-	84.6	71	75	100	62.9642:150 78.95869:2109	2-Aminoethyl dihydrogen phosphate	C2H8NO4P	Organic acids and derivatives	Organic phosphoric acids and derivatives	HMDB0000224	C00346	-
negative	neg-M144T75	144.1012202	1.25095	inhouse::(S)-3-Amino-5-methylhexanoic acid; false; [M-H]-	144.10083	[M-H]-	72	88	17	50	143.88072:36	(S)-3-Amino-5-methylhexanoic acid	C7H15NO2	Organic acids and derivatives	Carboxylic acids and derivatives	NA	NA	-
negative	neg-M145T128	145.0491244	2.135383333	hmdb::(S)-2-Aceto-2-hydroxybutanoic acid; E40; true; HMDB0006900	145.04875	[M-H]-	84.6	88.4	74.9	50	41.00333:48 43.01897:84 57.03464:167 59.01304:24 69.03616:12 71.01459:84 71.05029:60 73.02578:24 73.03423:48 81.03578:24 83.05061:96 85.02897:48 99.04677:48 109.03307:12 127.039:24	(S)-2-Aceto-2-hydroxybutanoic acid	C6H10O4	Organic acids and derivatives	Keto acids and derivatives	HMDB0006900	C06006	-
negative	neg-M145T155_2	145.08536	2.588558333	hmdb::2-Methylpentanal; E10; true; HMDB0031578	145.08606	[M+FA-H]-	80.1	75	73.4	50	99.08169:72	2-Methylpentanal	C6H12O	Organic oxygen compounds	Organic oxides	HMDB0031578	null	-
negative	neg-M145T52	145.096506	0.861133333	hmdb::(3-Methyl-2-butenyl)-benzene; E10; true; HMDB0061808	145.09666	[M-H]-	83.1	75	75	100	145.10681:36	(3-Methyl-2-butenyl)-benzene	C11H14	Benzenoids	Benzene and substituted derivatives	HMDB0061808	null	-
negative	neg-M147T139	147.0434144	2.31465	inhouse::trans-Cinnamic acid; false; [M-H]-	147.0435	[M-H]-	79.7	48.8	87.7	100	47.01377:36 57.00019:36 57.00126:36 58.96282:36 71.05234:36 72.93616:36 103.05706:36 103.05849:36 103.06136:36 147.06151:36	trans-Cinnamic acid	C9H8O2	Phenylpropanoids and polyketides	Cinnamic acids and derivatives	HMDB0000930	C00423	-
negative	neg-M147T138	147.064724	2.294316667	inhouse::trans-Cinnamic acid; false; [M-H]-	147.0435	[M-H]-	79.7	48.8	87.7	100	47.01377:36 57.00019:36 57.00126:36 58.96282:36 71.05234:36 72.93616:36 103.05706:36 103.05849:36 103.06136:36 147.06151:36	trans-Cinnamic acid	C9H8O2	Phenylpropanoids and polyketides	Cinnamic acids and derivatives	HMDB0000930	C00423	-
negative	neg-M149T148	149.0260342	2.463716667	hmdb::3-(Methylthio)propanal; E40; true; HMDB0031857	149.02673	[M+FA-H]-	84.7	86.8	77.5	50	45.00174:72 46.9979:255	3-(Methylthio)propanal	C4H8OS	Organic oxygen compounds	Organooxygen compounds	HMDB0031857	null	-
negative	neg-M151T79	151.0244663	1.320566667	hmdb::Xanthine; E20; true; HMDB0000292	151.0251	[M-H]-	83.1	79.7	77.8	60	41.01975:37 41.99884:765 65.99947:215 80.02336:269 107.68375:39 108.01964:2424 110.88317:36 112.63306:18 133.0107:72 133.02374:54 151.02632:796	Xanthine	C5H4N4O2	Organoheterocyclic compounds	Imidazopyrimidines	HMDB0000292	C00385	-
negative	neg-M151T95	151.0244828	1.58595	hmdb::Xanthine; E20; true; HMDB0000292	151.02451	[M-H]-	82.9	76	74.1	70	41.87064:7 41.99777:339 42.35641:7 45.95486:4 65.99815:61 80.02569:150 81.00913:7 107.69672:15 108.02088:1072 108.9506:7 133.01535:25 148.89871:7 151.02606:269	Xanthine	C5H4N4O2	Organoheterocyclic compounds	Imidazopyrimidines	HMDB0000292	C00385	-
negative	neg-M154T53	154.0602898	0.88655	inhouse::L-Histidine; false; [M-H]-	154.05969	[M-H]-	86.3	86.2	78	64.3	67.03027:107 72.01078:54 74.02744:54 80.03714:161 81.04482:107 93.04461:396 110.06959:36 137.03468:125 154.05978:54	L-Histidine	C6H9N3O2	Organic acids and derivatives	Carboxylic acids and derivatives	HMDB0000177	C00135	-
negative	neg-M157T163	157.0853573	2.716866667	hmdb::4-Methylcyclohexanone; E10; true; HMDB0031540	157.08696	[M+FA-H]-	79.6	75	73	50	111.0807:72	4-Methylcyclohexanone	C7H12O	Organic oxygen compounds	Organooxygen compounds	HMDB0031540	null	-
negative	neg-M158T148	158.0806648	2.473641667	hmdb::1-Pyrrolidinecarboxaldehyde; E10; true; HMDB0034587	158.08098	[M+Hac-H]-	85.6	75	75	100	98.06579:36	1-Pyrrolidinecarboxaldehyde	C5H9NO	Organoheterocyclic compounds	Pyrrolidines	HMDB0034587	null	-
negative	neg-M159T162	159.1009695	2.697883333	inhouse::3-Hydroxyoctanoic acid; false; [M-H]-	159.10052	[M-H]-	80.5	88	55.3	50	59.01324:143	3-Hydroxyoctanoic acid	C8H16O3	Organic acids and derivatives	Hydroxy acids and derivatives	HMDB0001954	C20793	-
negative	neg-M163T161	163.0379089	2.682683333	inhouse::trans-4-Coumaric acid; false; [M-H]-	163.03896	[M-H]-	77	65.8	71.2	66.7	76.97016:18 91.01772:54 92.99561:125 119.05195:36	trans-4-Coumaric acid	C9H8O3	Phenylpropanoids and polyketides	Cinnamic acids and derivatives	NA	NA	-
negative	neg-M164T139	164.0702629	2.316233333	hmdb::L-Phenylalanine; ENone; false; HMDB0000159	164.06926	[M-H]-	82	68.1	69.6	100	72.00828:545 73.80389:36 91.05521:181 103.05453:1026 106.51265:36 147.03787:145 147.04643:620 164.0652:72	L-Phenylalanine	C9H11NO2	Organic acids and derivatives	Carboxylic acids and derivatives	HMDB0000159	C00079	-
negative	neg-M165T160	165.0539726	2.667233333	hmdb::Phenyllactic acid; E20; true; HMDB0000779	165.05341	[M-H]-	77.3	78.3	52.2	56.2	45.00138:72 72.99192:252 77.03811:72 91.06595:107 96.97176:36 101.04422:255 103.0545:732 117.0337:143 119.05154:556 123.00265:36 147.04645:251	Phenyllactic acid	C9H10O3	Phenylpropanoids and polyketides	Phenylpropanoic acids	HMDB0000779	C01479	-
negative	neg-M167T74	167.0193471	1.228883333	inhouse::Uric acid; false; [M-H]-	167.01865	[M-H]-	72.1	53.6	69.2	50	42.00017:36 69.00754:24 98.97453:12 124.01602:60 167.02103:24	Uric acid	C5H4N4O3	Organoheterocyclic compounds	Imidazopyrimidines	HMDB0000289	C00366	-
negative	neg-M169T186	169.0853972	3.096833333	hmdb::3,5,5-Trimethyl-2-cyclopenten-1-one; E10; true; HMDB0040246	169.08475	[M+FA-H]-	85.8	75	75	100	123.08488:36	3,5,5-Trimethyl-2-cyclopenten-1-one	C8H12O	Organooxygen compounds	Carbonyl compounds	HMDB0040246	null	-
negative	neg-M172T151	172.0383824	2.509516667	inhouse::4-Hydroxyquinoline-2-carbaldehyde; false; [M-H]-	172.03838	[M-H]-	86.6	76.2	76.9	100	81.93048:18 116.04991:37 144.04544:970 172.03587:90	4-Hydroxyquinoline-2-carbaldehyde	C10H7NO2	Organoheterocyclic compounds	Quinolines and derivatives	NA	NA	-
negative	neg-M173T168	173.1166756	2.799483333	hmdb::2,5-Diethyltetrahydrofuran; E10; true; HMDB0029574	173.11673	[M+FA-H]-	85.9	75	75	100	127.11393:36	2,5-Diethyltetrahydrofuran	C8H16O	Organoheterocyclic compounds	Tetrahydrofurans	HMDB0029574	null	-
negative	neg-M178T153	178.0490883	2.548366667	inhouse::Hippuric acid; false; [M-H]-	178.04901	[M-H]-	82.1	77.2	77.2	55.6	77.03737:72 77.03861:72 77.03985:179 77.04109:107 77.04233:36 77.04357:72 77.04481:36 77.04605:36 77.04729:36 77.05349:36 102.03534:36 122.03405:36 132.0549:36 134.06857:36 178.04456:36	Hippuric acid	C9H9NO3	Benzenoids	Benzene and substituted derivatives	HMDB0000714	C01586	-
negative	neg-M179T59	179.0541073	0.990158333	hmdb::Allose; E25; false; HMDB0001151	179.05408	[M-H]-	83.1	83	74.5	50	43.02433:36 59.01171:143 71.01431:72	Allose	C6H12O6	Unknown	null	HMDB0001151	C01487	-
negative	neg-M180T101	180.0649365	1.681516667	hmdb::L-Tyrosine; ENone; false; HMDB0000158	180.06372	[M-H]-	84.9	74.5	74.5	100	72.00901:72 93.03157:72 119.04624:107 119.04778:215 163.04196:125 180.07059:54	L-Tyrosine	C9H11NO3	Organic acids and derivatives	Carboxylic acids and derivatives	HMDB0000158	C00082	-
negative	neg-M181T146	181.0485126	2.433333333	hmdb::Hydroxyphenyllactic acid; ENone; false; HMDB0000755	181.04965	[M-H]-	80	73.4	58.8	85.7	45.00036:143 72.98808:72 74.0003:107 97.03121:36 107.05074:143 117.03016:109 119.04796:368 120.76618:37 133.03087:73 134.04112:312 135.04372:1050 163.04031:215 180.83723:72	Hydroxyphenyllactic acid	C9H10O4	Phenylpropanoids and polyketides	Phenylpropanoic acids	HMDB0000755	C03672	-
negative	neg-M187T160_1	186.9814904	2.6689	hmdb::p-Cresol sulfate; E20; true; HMDB0011635	187.00452	[M-H]-	82	70.1	81.3	66.7	77.04165:72 79.95717:430 80.96561:107 92.99645:72 105.03654:149 106.7165:157 107.05088:3077 125.09761:72 187.00691:215	p-Cresol sulfate	C7H8O4S	Organic acids and derivatives	Organic sulfuric acids and derivatives	HMDB0011635	null	-
negative	neg-M187T159	187.0052828	2.642116667	hmdb::p-Cresol sulfate; E20; true; HMDB0011635	187.00452	[M-H]-	82	70.1	81.3	66.7	77.04165:72 79.95717:430 80.96561:107 92.99645:72 105.03654:149 106.7165:157 107.05088:3077 125.09761:72 187.00691:215	p-Cresol sulfate	C7H8O4S	Organic acids and derivatives	Organic sulfuric acids and derivatives	HMDB0011635	null	-
negative	neg-M188T149	188.091102	2.486733333	hmdb::N-lactoyl-Valine; E10; true; HMDB0062181	188.09131	[M-H]-	79.1	68.2	70.5	66.7	41.99876:7 43.01719:14 65.99711:7 71.01355:14 100.94801:7 116.06432:14 116.06888:43 144.0972:14 150.00745:7 188.08926:29	N-lactoyl-Valine	C8H15NO4	Organic acids and derivatives	Carboxylic acids and derivatives	HMDB0062181	null	-
negative	neg-M189T187	188.9498943	3.120866667	inhouse::2,4-Dichlorobenzoic acid; false; [M-H]-	188.9509	[M-H]-	70.4	44.9	75.1	50	34.96969:287 144.96442:72	2,4-Dichlorobenzoic acid	C7H4Cl2O2	Benzenoids	Benzene and substituted derivatives	NA	C06670	-
negative	neg-M189T91	188.9471257	1.519691667	inhouse::2,4-Dichlorobenzoic acid; false; [M-H]-	188.94669	[M-H]-	75.7	69.3	75.1	50	116.96202:72 144.95947:215	2,4-Dichlorobenzoic acid	C7H4Cl2O2	Benzenoids	Benzene and substituted derivatives	NA	C06670	-
negative	neg-M191T78	191.017897	1.302116667	inhouse::Citric acid; false; [M-H]-	191.01753	[M-H]-	95.2	89.9	95.8	100	43.0188:36 57.03979:107 59.01503:36 67.0219:143 85.01967:37 85.02879:252 87.00803:660 100.93338:36 111.00613:402 112.38984:38	Citric acid	C6H8O7	Organic acids and derivatives	NA	HMDB0000094	C00158	-
negative	neg-M192T155	192.0646026	2.589383333	inhouse::Phenaceturic acid; false; [M-H]-	192.06544	[M-H]-	73.7	88	24.7	50	74.02456:251	Phenaceturic acid	C10H11NO3	Organic acids and derivatives	Carboxylic acids and derivatives	HMDB0000821	C05598	-
negative	neg-M193T192	193.0855049	3.193516667	hmdb::Methoxyeugenol; E10; true; HMDB0041194	193.08553	[M-H]-	80	59.2	72.2	100	102.93478:144 177.05481:108 178.06921:145 193.07716:109 193.08894:750	Methoxyeugenol	C11H14O3	Benzenoids	Benzene and substituted derivatives	HMDB0041194	null	-
negative	neg-M201T182	201.1478777	3.02565	hmdb::p-Menthan-1-ol; E10; true; HMDB0037020	201.14706	[M+FA-H]-	73.9	56.2	76.3	50	59.01423:107 155.14651:72	p-Menthan-1-ol	C10H20O	Lipids and lipid-like molecules	Prenol lipids	HMDB0037020	null	-
negative	neg-M202T156	202.1064583	2.599266667	hmdb::N-lactoyl-Leucine; E10; true; HMDB0062176	202.10719	[M-H]-	78.7	75	69.3	50	43.01787:72 130.08577:251 158.12395:72 165.89662:36 202.10768:143	N-lactoyl-Leucine	C9H17NO4	Organic acids and derivatives	Carboxylic acids and derivatives	HMDB0062176	null	-
negative	neg-M203T143	203.0810125	2.381483333	massbank::Tryptophan; LC-ESI-ITFT; MS2; HCD; CE 95.0 eV; [M-H]-	203.08017	[M-H]-	93.7	86.6	93.3	100	60.83691:36 74.02278:143 74.02643:394 97.98738:73 116.05079:992 123.08624:36 140.04543:36 142.06671:432 159.09662:72 203.09062:72	Tryptophan	C11H12N2O2	Organoheterocyclic compounds	Indoles and derivatives	HMDB0000929	C00078	-
negative	neg-M207T188	207.1009704	3.138066667	hmdb::3,4-Dihydro-6-methoxy-2,2-dimethyl-2H-1-benzopyran-4-ol; E10; true; HMDB0041411	207.10001	[M-H]-	72.6	60.7	64.3	50	119.05369:36 179.11082:72 189.0941:36 207.10957:72	3,4-Dihydro-6-methoxy-2,2-dimethyl-2H-1-benzopyran-4-ol	C12H16O3	Organoheterocyclic compounds	Benzopyrans	HMDB0041411	null	-
negative	neg-M212T151	212.0001864	2.523325	inhouse::Indoxyl sulfate; false; [M-H]-	211.99985	[M-H]-	91.2	88.4	89.4	80	79.9562:197 80.96464:54 120.0463:18 132.04478:143 212.00404:54	Indoxyl sulfate	C8H7NO4S	Organic acids and derivatives	Organic sulfuric acids and derivatives	HMDB0000682	NA	-
negative	neg-M215T190	215.1636595	3.1693	inhouse::3-Hydroxydodecanoic acid; false; [M-H]-	215.1642	[M-H]-	73.8	88	25	50	59.01149:72	3-Hydroxydodecanoic acid	C12H24O3	Organic acids and derivatives	Hydroxy acids and derivatives	HMDB0000387	NA	-
negative	neg-M218T140	218.1015132	2.332983333	inhouse::D-(+)-Pantothenic acid; false; [M-H]-	218.10162	[M-H]-	86	93.3	61.1	80	71.01521:72 71.04973:287 88.03558:72 88.03824:251 99.05318:36 146.08147:251	D-(+)-Pantothenic acid	C9H17NO5	Organic acids and derivatives	Carboxylic acids and derivatives	NA	NA	-
negative	neg-M225T51	225.0976053	0.855166667	inhouse::L-Carnosine; false; [M-H]-	225.09738	[M-H]-	92	85.2	87.7	100	41.99776:179 45.00048:72 58.03085:491 67.03125:431 70.02651:71 70.03006:214 72.01057:143 74.02965:145 80.03814:657 81.04581:1494 84.47882:73 87.05022:37 87.05945:363 88.04398:460 91.02946:73 93.04697:1260 97.03841:71 99.05501:107 101.00717:36 108.05579:360 109.04021:214 109.72856:210 110.07355:16263 110.68638:71 118.0441:143 122.64868:73 127.05145:1029 134.06924:77 136.05367:363 136.08827:265 137…	L-Carnosine	C9H14N4O3	Organic acids and derivatives	Peptidomimetics	HMDB0000033	C00386	-
negative	neg-M225T76	225.0972172	1.2701	inhouse::L-Carnosine; false; [M-H]-	225.09785	[M-H]-	84.8	74.8	84.1	78.6	58.03009:254 59.01438:324 71.01607:72 80.03733:107 80.04365:107 81.04755:215 87.0573:72 88.03918:143 89.02257:107 93.04342:215 108.05495:149 109.04527:76 110.0727:1739 119.03506:107 127.04582:179 135.03497:72 137.03479:220 154.04933:74 154.05984:903 163.09216:72 164.10379:36 225.1004:107	L-Carnosine	C9H14N4O3	Organic acids and derivatives	Peptidomimetics	HMDB0000033	C00386	-
negative	neg-M225T139	225.0971228	2.313316667	hmdb::Carnosine; ENone; false; HMDB0000033	225.09831	[M-H]-	75.5	83.3	47.2	42.9	74.02622:36 93.04459:145 110.0725:289 130.96288:36 154.0614:143	Carnosine	C9H14N4O3	Organic acids and derivatives	Peptidomimetics	HMDB0000033	C00386	-
negative	neg-M225T179	225.1225567	2.985783333	inhouse::Amobarbital; false; [M-H]-	225.12303	[M-H]-	75.3	44.8	83.6	80	27.31902:36 41.99891:13107 42.35479:72 85.00591:179 91.00039:36 116.99148:72 119.03362:36 128.99551:72 131.54732:36 138.12163:37 138.12662:326 167.05353:75 182.11174:112 182.12128:1068 189.06505:75 196.99019:36 207.10359:36 225.12393:1534	Amobarbital	C11H18N2O3	Organoheterocyclic compounds	Diazines	HMDB0015440	C07536	-
negative	neg-M225T174	225.1476874	2.904508333	inhouse::Amobarbital; false; [M-H]-	225.12303	[M-H]-	75.3	44.8	83.6	80	27.31902:36 41.99891:13107 42.35479:72 85.00591:179 91.00039:36 116.99148:72 119.03362:36 128.99551:72 131.54732:36 138.12163:37 138.12662:326 167.05353:75 182.11174:112 182.12128:1068 189.06505:75 196.99019:36 207.10359:36 225.12393:1534	Amobarbital	C11H18N2O3	Organoheterocyclic compounds	Diazines	HMDB0015440	C07536	-
negative	neg-M227T141_2	227.1381049	2.355216667	inhouse::Pro-Leu; false; [M-H]-	227.13895	[M-H]-	81.9	71.2	75.8	71.4	113.07458:72 122.23399:36 130.08397:215 155.11368:72 165.13689:36 183.14812:107 227.13921:179	Pro-Leu	C11H20N2O3	Organic acids and derivatives	Carboxylic acids and derivatives	NA	NA	-
negative	neg-M228T57	228.0618212	0.95005	hmdb::Phosphodimethylethanolamine; E20; true; HMDB0060244	228.06218	[M+Hac-H]-	83.3	72	85	66.7	44.85765:15 44.99871:572 48.49572:7 62.96131:29 78.95801:1388 93.04465:7 96.97067:36 112.0761:7 122.98267:64 168.0405:165	Phosphodimethylethanolamine	C4H12NO4P	Organic acids and derivatives	Organic phosphoric acids and derivatives	HMDB0060244	null	-
negative	neg-M229T143	229.1534751	2.375491667	inhouse::Val-Leu; false; [M-H]-	229.15259	[M-H]-	76.7	88.2	46.4	42.9	115.08012:36 130.08484:107 185.16566:72	Val-Leu	C11H22N2O3	Organic acids and derivatives	Carboxylic acids and derivatives	HMDB0029131	NA	-
negative	neg-M229T200	229.1791728	3.34125	hmdb::2-Methylundecanal; E10; true; HMDB0031734	229.17871	[M+FA-H]-	71.6	49.7	73.3	50	92.99507:72 183.17148:72	2-Methylundecanal	C12H24O	Organic oxygen compounds	Organooxygen compounds	HMDB0031734	null	-
negative	neg-M233T262	233.1526569	4.374933333	hmdb::(1alpha,4beta,5beta)-4-Hydroxy-7(11),10(14)-guaiadien-8-one; E10; true; HMDB0036449	233.15366	[M-H]-	84.7	82.9	73.5	66.7	96.96523:21 196.9127:7 217.12222:22 218.14734:7 233.15565:381	(1alpha,4beta,5beta)-4-Hydroxy-7(11),10(14)-guaiadien-8-one	C15H22O2	Lipids and lipid-like molecules	Prenol lipids	HMDB0036449	null	-
negative	neg-M253T156	253.0690432	2.595133333	inhouse::Monoethyl phthalate; false; [M+Hac-H]-	253.06998	[M+Hac-H]-	85.6	83.9	87	45.5	43.01964:36 59.0127:72 61.02813:179 77.03775:322 105.05367:145 119.05249:73 121.03008:770 147.01315:72	Monoethyl phthalate	C10H10O4	Benzenoids	Benzene and substituted derivatives	HMDB0002120	NA	-
negative	neg-M253T348	253.2151745	5.796966667	hmdb::Palmitelaidic acid; E20; false; HMDB0012328	253.21234	[M-H]-	77.1	65.5	79.1	50	110.03422:36 116.92881:215 138.90114:36 182.99707:36 253.21169:108 253.22067:361	Palmitelaidic acid	C16H30O2	Lipids and lipid-like molecules	Fatty Acyls	HMDB0012328	null	-
negative	neg-M255T389	255.2308766	6.485216667	hmdb::Palmitic acid; E10; false; HMDB0000220	255.2298	[M-H]-	75.4	57	79.1	50	92.99573:72 104.99238:72 152.99583:107 164.99698:36 194.98904:72 214.99225:73 255.23389:477	Palmitic acid	C16H32O2	Lipids and lipid-like molecules	Fatty Acyls	HMDB0000220	C00249	-
negative	neg-M259T58	259.0199636	0.9653	inhouse::D-Mannose-6-phosphate; false; [M-H]-	259.01895	[M-H]-	93.5	86.4	92.4	100	73.03449:73 78.9606:775 78.97566:74 96.66503:74 96.96798:782 259.0137:143	D-Mannose-6-phosphate	C6H13O9P	Organic oxygen compounds	Organooxygen compounds	NA	NA	-
negative	neg-M267T79	267.0711172	1.32095	hmdb::Inosine; ENone; false; HMDB0000195	267.0726	[M-H]-	93.4	86.3	92.6	100	92.02184:107 92.02454:143 106.04279:36 108.01679:107 126.1003:36 135.02994:2933 206.98297:72 249.11699:72 267.06879:507	Inosine	C10H12N4O5	Nucleosides, nucleotides, and analogues	Purine nucleosides	HMDB0000195	C00294	-
negative	neg-M267T110	267.0708592	1.838183333	hmdb::Inosine; ENone; false; HMDB0000195	267.07129	[M-H]-	94.5	89	92.1	100	92.02605:48 102.95915:12 108.0229:72 135.01556:37 135.03197:874 142.94531:12 249.06015:12 267.07465:131	Inosine	C10H12N4O5	Nucleosides, nucleotides, and analogues	Purine nucleosides	HMDB0000195	C00294	-
negative	neg-M267T66	267.1075001	1.098383333	inhouse::N-Acetyl-L-carnosine; false; [M-H]-	267.10828	[M-H]-	88.4	79	83.3	91.7	58.03065:96 67.02988:36 70.02866:96 72.00556:24 81.04305:107 88.03977:36 93.04537:167 108.05701:84 110.07478:155 119.06341:36 130.04884:48 137.03207:119 146.06615:24 146.07468:60 154.06218:1034 164.08084:251 169.05882:24 178.86375:12 267.10934:84	N-Acetyl-L-carnosine	C11H16N4O4	Organic acids and derivatives	Carboxylic acids and derivatives	NA	NA	-
negative	neg-M271T329	271.2257301	5.483691667	inhouse::16-Hydroxyhexadecanoic acid; false; [M-H]-	271.22464	[M-H]-	85.9	82.4	78	80	28.5428:12 94.99689:12 101.0609:12 166.99011:24 168.98541:12 197.19681:24 221.20415:12 223.20842:191 225.22386:1497 227.1696:24 253.21214:36 271.22928:804	16-Hydroxyhexadecanoic acid	C16H32O3	Lipids and lipid-like molecules	Fatty Acyls	HMDB0006294	NA	-
negative	neg-M279T361	279.2306959	6.017116667	hmdb::Linoleic acid; E30; false; HMDB0000673	279.23065	[M-H]-	83.4	83.1	76.9	50	68.99213:24 186.98753:24 231.00276:24 279.21957:99 279.23373:606	Linoleic acid	C18H32O2	Lipids and lipid-like molecules	Fatty Acyls	HMDB0000673	C01595	-
negative	neg-M281T398	281.2463677	6.64115	hmdb::Oleic acid; E10; false; HMDB0000207	281.2475	[M-H]-	81.1	75.3	77.1	50	39.73825:7 83.01885:7 92.99312:21 97.07664:7 99.92772:14 100.93407:50 101.9369:14 115.91855:7 128.99399:21 130.99074:14 132.98816:21 142.98915:7 144.92944:14 147.00267:14 150.99886:7 153.0415:7 155.01344:7 157.01395:14 165.00087:7 170.99223:14 173.00381:21 176.98709:14 193.40497:7 194.99725:14 196.99232:14 199.02345:7 204.99124:21 210.16379:14 211.17442:7 216.99153:21 221.00027:21 232.98143:29 23…	Oleic acid	C18H34O2	Lipids and lipid-like molecules	Fatty Acyls	HMDB0000207	C00712	-
negative	neg-M283T72	283.0550226	1.204691667	inhouse::Xanthosine; false; [M-H]-	283.06485	[M-H]-	78	66.4	69.6	66.7	96.96775:36 108.02238:72 110.63773:36 151.01053:73 151.02269:436 154.0596:73 225.11084:72	Xanthosine	C10H12N4O6	Nucleosides, nucleotides, and analogues	NA	HMDB0000299	C01762	-
negative	neg-M289T58	289.0303677	0.96675	inhouse::Xylulose 5-phosphate; false; [M+Hac-H]-	289.02954	[M+Hac-H]-	89.2	76.2	93.4	100	71.01073:36 78.95876:553 81.04564:73 96.96868:1216 101.02403:72 132.0327:37 138.97839:146 184.873:36 198.99794:107	Xylulose 5-phosphate	C5H11O8P	Organic oxygen compounds	Organooxygen compounds	HMDB0000868	C00231	-
negative	neg-M293T261	293.209862	4.354283333	hmdb::13-OxoODE; E10; true; HMDB0004668	293.20981	[M-H]-	77	67.1	70.8	66.7	89.53138:36 97.06858:36 113.09573:179 141.01363:36 167.1088:72 195.14166:107 249.21901:109 293.20859:291	13-OxoODE	C18H30O3	Lipids and lipid-like molecules	Fatty Acyls	HMDB0004668	C14765	-
negative	neg-M295T285	295.2255702	4.751616667	hmdb::13-HODE; E10; true; HMDB0061708	295.22528	[M-H]-	83.9	84.7	80.3	42.9	195.13971:36 199.17932:18 230.98976:18 277.2309:36 295.22617:270	13-HODE	C18H32O3	Lipids and lipid-like molecules	Fatty Acyls	HMDB0061708	null	-
negative	neg-M295T249	295.2255705	4.152	hmdb::13-HODE; E10; true; HMDB0061708	295.22525	[M-H]-	81.6	73.8	80.2	57.1	183.01286:36 195.1395:214 230.98949:71 251.21581:72 275.01978:36 277.21176:180 295.21613:180 295.22824:250	13-HODE	C18H32O3	Lipids and lipid-like molecules	Fatty Acyls	HMDB0061708	null	-
negative	neg-M299T289	299.2568135	4.819966667	hmdb::2-hydroxystearate; E10; true; HMDB0062549	299.25821	[M-H]-	84.3	85.4	77	50	114.99875:18 174.99701:18 204.98083:18 253.25443:36 281.25433:55 297.25299:18 299.26041:547	2-hydroxystearate	C18H36O3	Lipids and lipid-like molecules	Fatty Acyls	HMDB0062549	null	-
negative	neg-M301T323	301.2147135	5.376041667	hmdb::ent-8(17),13(16),14-Labdatrien-18-oic acid; E10; true; HMDB0039486	301.21344	[M-H]-	77.1	66.9	79.8	50	147.01134:36 257.22623:72 272.96277:36 301.2164:107	ent-8(17),13(16),14-Labdatrien-18-oic acid	C20H30O2	Lipids and lipid-like molecules	Prenol lipids	HMDB0039486	null	-
negative	neg-M303T353	303.2307149	5.877833333	hmdb::Arachidonic acid; E10; true; HMDB0001043	303.23187	[M-H]-	88.8	75.4	87	100	33.94337:7 44.99787:7 59.0144:407 62.3031:7 67.05016:14 67.05709:29 68.99777:7 71.01373:43 79.95654:14 81.03616:50 83.04457:21 83.04843:79 91.05701:21 95.05143:21 97.06688:29 101.93118:14 106.04433:14 107.08972:14 109.06456:21 113.06236:21 116.99458:14 119.08761:14 121.10125:14 126.07358:14 127.07782:29 128.99557:14 135.08112:21 140.09233:7 147.11398:14 149.132:21 151.14639:29 154.99234:21 155.10…	Arachidonic acid	C20H32O2	Lipids and lipid-like molecules	Fatty Acyls	HMDB0001043	C00219	-
negative	neg-M305T376	305.2462522	6.270666667	hmdb::11,14,17-Eicosatrienoic acid; E10; true; HMDB0060039	305.24692	[M-H]-	85.3	74.7	82.9	80	39.00637:12 59.01457:60 83.04733:24 154.99605:48 177.16393:12 189.00128:12 214.99901:24 216.98961:48 220.98575:36 236.99559:24 241.0022:12 244.98491:72 261.26041:60 264.98328:48 284.99789:24 287.2316:36 303.22977:36 305.24985:2260	11,14,17-Eicosatrienoic acid	C20H34O2	Lipids and lipid-like molecules	Fatty Acyls	HMDB0060039	C16522	-
negative	neg-M308T61	308.0958008	1.024616667	massbank::N-Acetylneuraminic acid; LC-ESI-QTOF; MS2; CE	308.09796	[M-H]-	85.7	85.5	71.3	75	87.00823:623 88.04814:37 96.97325:37 98.06393:179 124.03722:36 170.0381:107 170.04915:107	N-Acetylneuraminic acid	C11H19NO9	Organic oxygen compounds	Organooxygen compounds	HMDB0000230	C19910	-
negative	neg-M309T182	308.9954251	3.0272	hmdb::3,5-Dichloro-4-hydroxy-2-methoxy-6-methylbenzoic acid; E20; true; HMDB0033822	308.99402	[M+Hac-H]-	72	44.4	84.1	50	96.96037:72 116.99213:36 149.01186:18 154.99641:54 174.99965:37 179.00191:18 195.13977:37 203.86693:37 204.9897:918 206.92946:19 213.15187:36 224.9953:251 225.12032:36 240.99367:36 245.00061:161 248.98488:36 309.01471:36 309.16867:72	3,5-Dichloro-4-hydroxy-2-methoxy-6-methylbenzoic acid	C9H8Cl2O4	Benzenoids	Benzene and substituted derivatives	HMDB0033822	null	-
negative	neg-M309T231	309.2046911	3.8493	hmdb::12(13)Ep-9-KODE; E20; true; HMDB0013623	309.20459	[M-H]-	74.1	60.5	65.8	54.8	80.03193:36 83.05187:90 111.07918:36 113.09329:18 125.09476:36 127.11216:36 137.09538:143 139.112:54 151.12297:18 153.09654:72 155.10753:143 167.10564:54 169.12367:18 171.10208:161 193.11719:72 204.99207:107 209.11147:36 210.12161:18 224.99565:54 247.19888:36 263.20959:54 265.21838:36 273.19208:36 291.19763:233 309.2038:107	12(13)Ep-9-KODE	C18H30O4	Lipids and lipid-like molecules	Fatty Acyls	HMDB0013623	null	-
negative	neg-M311T217	311.2201336	3.61135	hmdb::(??)-(E)-13-Hydroxy-10-oxo-11-octadecenoic acid; E20; true; HMDB0040900	311.22198	[M-H]-	70.7	51.4	64.4	53.3	57.03704:36 83.05096:36 99.08089:36 112.99016:36 121.10265:36 127.11269:36 129.09167:36 130.96469:90 139.11591:107 153.09543:36 165.12761:36 167.14284:36 171.10277:379 173.68596:18 174.95586:197 181.1142:36 181.1275:72 183.01038:107 183.13651:54 185.12198:143 193.12778:54 197.11488:90 199.13469:72 201.10869:72 211.13708:179 223.04117:107 227.12431:36 241.18356:18 243.19031:72 247.1732:36 265.2217…	(??)-(E)-13-Hydroxy-10-oxo-11-octadecenoic acid	-	Unknown	Unknown	-	-	-
negative	neg-M315T231	315.2515038	3.853566667	hmdb::Heptadecanoic acid; E10; false; HMDB0002259	315.2514	[M+FA-H]-	74	55.6	77.8	50	269.2113:72 313.22903:36	Heptadecanoic acid	C17H34O2	Lipids and lipid-like molecules	Fatty Acyls	HMDB0002259	null	-
negative	neg-M319T257	319.2251139	4.279766667	inhouse::5S-Hydroxy-6E,8Z,11Z,14Z-eicosatetraenoic acid; false; [M-H]-	319.22366	[M-H]-	82.2	77.5	84.9	56.2	57.035:107 59.0145:251 67.06065:36 111.07236:73 113.09993:36 115.03524:291 163.15005:72 201.16701:36 203.18526:143 205.20145:36 255.19572:36 257.23489:72 279.00876:36 301.21344:72 319.23181:179	5S-Hydroxy-6E,8Z,11Z,14Z-eicosatetraenoic acid	C20H32O3	Lipids and lipid-like molecules	Fatty Acyls	HMDB0011134	C04805	-
negative	neg-M325T361	325.2352247	6.011033333	hmdb::Linoleic acid; E30; false; HMDB0000673	325.23483	[M+FA-H]-	79.1	73.1	76.9	50	44.99786:118 68.99541:7 87.01125:4 92.99854:11 94.99635:14 97.73733:4 100.93262:7 104.95341:7 112.98126:11 116.92125:7 127.00298:7 128.99556:11 140.99982:7 142.99756:7 145.01274:11 146.99065:7 152.99429:7 152.99953:4 154.99408:21 161.02472:4 168.99973:7 170.99036:14 174.99348:7 177.0096:4 180.98717:7 183.0145:25 188.99719:7 191.0024:7 192.98875:7 197.03195:11 200.99689:7 203.00423:4 209.00443:21 …	Linoleic acid	C18H32O2	Lipids and lipid-like molecules	Fatty Acyls	HMDB0000673	C01595	-
negative	neg-M327T343	327.2303077	5.718583333	hmdb::Docosahexaenoic acid; E20; true; HMDB0002183	327.23007	[M-H]-	75.4	50.5	79.8	72.7	41.00349:54 58.90594:37 59.01439:407 67.05362:54 71.01135:36 83.04845:54 86.03516:18 93.07758:36 102.93325:18 107.08976:125 112.05247:18 117.0695:36 121.09663:54 121.10285:143 123.12085:54 133.10062:54 135.11566:125 137.53314:18 147.11749:125 149.1338:90 161.12881:54 163.14842:72 175.14873:54 177.16386:72 187.14374:36 189.16437:54 201.16129:36 203.17348:36 207.13846:36 213.166:36 215.17506:36 229…	Docosahexaenoic acid	C22H32O2	Lipids and lipid-like molecules	Fatty Acyls	HMDB0002183	C06429	-
negative	neg-M329T175	329.2308126	2.9196	hmdb::9,10,13-TriHOME; E10; true; HMDB0004710	329.23013	[M-H]-	72.3	42.6	80.1	66.7	99.08173:179 99.57722:36 125.09303:72 127.11201:179 134.03497:36 139.11183:251 145.05261:36 155.10385:72 157.1244:72 167.1438:109 171.10559:745 174.96617:38 181.1627:36 183.14131:107 192.92468:72 197.05045:72 197.06036:179 204.99591:73 209.12555:146 210.62329:73 211.13193:790 225.03993:73 227.01678:36 229.12627:77 229.14337:668 241.04422:143 241.05299:215 285.10306:73 293.21329:72 311.20847:72 31…	9,10,13-TriHOME	C18H34O5	Lipids and lipid-like molecules	Fatty Acyls	HMDB0004710	C14835	-
negative	neg-M329T361	329.2459293	6.020683333	hmdb::Docosapentaenoic acid; E10; true; HMDB0006528	329.24634	[M-H]-	81.3	73.7	77.4	60	59.01337:72 69.00486:12 81.07436:12 112.98883:48 131.00531:12 181.12215:36 231.2063:48 241.05685:36 268.99167:36 285.2529:108 288.99347:36 308.9921:36 328.98309:36 329.24701:782	Docosapentaenoic acid	C22H34O2	Lipids and lipid-like molecules	Fatty Acyls	HMDB0006528	C16513	-
negative	neg-M331T390	331.2611866	6.502866667	hmdb::Adrenic acid; E10; true; HMDB0002226	331.26132	[M-H]-	84.9	67.5	85.1	100	57.8271:7 59.01347:93 69.07304:7 71.01151:14 83.05117:14 91.05313:7 99.92081:7 116.93366:14 131.01353:7 132.99648:21 139.07463:7 140.99667:29 147.08505:7 150.99728:7 153.96735:14 159.00963:7 163.01503:14 165.00285:7 166.99541:14 177.09625:21 181.1261:29 185.14362:7 194.97968:14 198.99971:14 200.97505:7 202.99034:21 205.12692:29 207.01245:21 209.00871:7 215.01556:7 216.98961:21 222.98482:14 226.98…	Adrenic acid	C22H36O2	Lipids and lipid-like molecules	Fatty Acyls	HMDB0002226	C16527	-
negative	neg-M355T390	355.1552502	6.494466667	hmdb::Mammea B/AD cyclo D; E10; true; HMDB0033879	355.1561	[M-H]-	73.6	53.7	79.4	42.9	39.00422:7 68.94334:14 68.9973:7 83.92925:75 84.93893:910 85.94678:14 86.954:57 92.99924:4 99.92698:500 100.62281:11 100.93332:865 101.939:11 108.99593:7 112.98645:14 114.94501:18 115.91616:18 116.92804:3107 116.99372:11 117.32851:7 118.92495:11 119.60207:11 121.36627:7 124.97132:11 126.94954:11 127.95724:47 128.92564:7 138.94519:7 140.925:7 140.99374:7 142.94077:21 146.98442:7 151.02373:4 153.93…	Mammea B/AD cyclo D	C21H24O5	Phenylpropanoids and polyketides	Coumarins and derivatives	HMDB0033879	null	-
negative	neg-M367T61	367.1015758	1.020466667	massbank::5-O-Caffeoylquinic acid methyl ester M-H	367.10623	[M-H]-	71.9	60.4	59.1	50	113.02312:107 145.03291:36 187.037:72 230.85164:36 277.11969:36 367.09753:293	5-O-Caffeoylquinic acid methyl ester	C17H20O9	Unknown	-	NA	NA	-
negative	neg-M377T361	377.1601131	6.01615	hmdb::Gibberellin A99; E10; true; HMDB0041231	377.16132	[M-H]-	79.8	52.5	91.8	83.3	61.99028:36 82.94293:215 97.92871:215 98.94042:180 112.9482:73 114.92461:109 114.93824:328 264.99417:36 292.97305:72 315.15924:107 320.08771:72 333.17657:72 340.02505:36 341.13281:107 359.15543:107 376.99725:109 377.16455:399	Gibberellin A99	C20H26O7	Lipids and lipid-like molecules	Prenol lipids	HMDB0041231	null	-
negative	neg-M379T361	379.1552572	6.01615	hmdb::Ecabet; E10; true; HMDB0015613	379.15527	[M-H]-	75.4	51.5	81.4	66.7	44.99616:36 80.96523:9 83.92881:45 84.93848:771 86.95225:36 98.93932:19 99.92516:1238 100.7372:19 100.93433:768 112.93204:45 114.94465:18 115.9234:27 116.56143:55 116.92768:2792 117.59297:18 126.94444:18 127.95374:27 139.00151:9 141.12767:27 142.94051:36 167.0175:18 171.94691:27 181.00278:18 184.01939:27 185.0247:27 188.99956:18 199.97342:18 201.00133:9 211.00658:27 213.99397:18 215.00961:27 223.…	Ecabet	C20H28O5S	Lipids and lipid-like molecules	Prenol lipids	HMDB0015613	null	-
negative	neg-M379T398	379.1754153	6.640516667	hmdb::6b-Angeloyl-3b,8b,9b-trihydroxy-7(11)-eremophilen-12,8-olide; E10; true; HMDB0041228	379.17734	[M-H]-	72.5	47.2	82.6	50	39.00536:7 44.99884:64 64.97096:7 72.99356:7 82.93909:79 82.94423:344 84.93565:21 84.96298:29 97.93154:244 98.93906:322 99.92348:14 112.9858:29 113.92453:29 114.93376:1047 116.9335:29 119.71111:7 125.96261:14 130.99074:14 137.63083:7 142.9959:14 167.01532:14 170.89806:7 178.99005:7 182.98013:14 183.03363:14 191.00244:14 192.99467:7 201.00894:7 209.00038:14 210.99796:21 214.99263:14 215.01541:14 2…	6b-Angeloyl-3b,8b,9b-trihydroxy-7(11)-eremophilen-12,8-olide	C20H28O7	Lipids and lipid-like molecules	Prenol lipids	HMDB0041228	null	-
negative	neg-M383T61	383.0927272	1.014466667	hmdb::S-Adenosylhomocysteine; ENone; false; HMDB0000939	383.11713	[M-H]-	74.6	45.9	75	100	205.0495:36 225.0919:72 310.82394:36 383.09589:143	S-Adenosylhomocysteine	C14H20N6O5S	Nucleosides, nucleotides, and analogues	5'-deoxyribonucleosides	HMDB0000939	C00021	-
negative	neg-M383T60	383.1164183	0.996483333	hmdb::S-Adenosylhomocysteine; ENone; false; HMDB0000939	383.11713	[M-H]-	74.6	45.9	75	100	205.0495:36 225.0919:72 310.82394:36 383.09589:143	S-Adenosylhomocysteine	C14H20N6O5S	Nucleosides, nucleotides, and analogues	5'-deoxyribonucleosides	HMDB0000939	C00021	-
negative	neg-M383T475	383.1860768	7.91205	hmdb::(6beta,7alpha,12beta,13beta)-7-Hydroxy-11,16-dioxo-8,14-apianadien-22,6-olide; E10; true; HMDB0031380	383.1893	[M-H]-	73.6	29.6	87.6	100	76.95813:4 84.93057:7 84.93839:68 99.92504:32 100.93421:72 104.99412:4 112.98445:11 116.92755:240 127.95838:7 174.99931:7 178.99969:11 190.98312:7 193.00665:11 198.99976:7 204.99348:18 207.01454:11 210.97971:11 211.00227:11 217.04167:4 218.98317:18 220.98579:7 226.99303:11 228.98058:7 231.00684:14 232.99243:11 235.02116:4 238.99803:32 248.97134:7 248.99364:18 250.99675:11 253.01237:7 256.99081:25…	(6beta,7alpha,12beta,13beta)-7-Hydroxy-11,16-dioxo-8,14-apianadien-22,6-olide	C23H28O5	Lipids and lipid-like molecules	Prenol lipids	HMDB0031380	null	-
negative	neg-M383T442	383.1863541	7.368166667	hmdb::(6beta,7alpha,12beta,13beta)-7-Hydroxy-11,16-dioxo-8,14-apianadien-22,6-olide; E10; true; HMDB0031380	383.18613	[M-H]-	82.7	65.8	85.9	75	83.93114:125 84.93822:2346 85.94608:72 86.95593:143 97.9371:36 99.92626:754 100.74255:41 100.93402:2296 101.9397:36 111.33739:18 115.92609:56 116.92885:7901 117.9344:54 123.00636:36 124.96745:36 126.95042:36 127.95813:107 138.94948:36 141.93376:18 142.94344:107 157.9319:36 163.00391:18 169.97229:18 171.94083:36 185.96092:36 190.99248:36 199.00931:36 204.99507:54 213.01511:36 216.99336:54 218.9910…	(6beta,7alpha,12beta,13beta)-7-Hydroxy-11,16-dioxo-8,14-apianadien-22,6-olide	C23H28O5	Lipids and lipid-like molecules	Prenol lipids	HMDB0031380	null	-
negative	neg-M387T61	387.1107236	1.011766667	inhouse::.alpha.,.beta.-Trehalose; false; [M+FA-H]-	387.10959	[M+FA-H]-	84.6	66.3	89.4	84.2	59.01787:182 71.01511:361 73.02872:143 85.02691:143 87.50614:74 89.02411:815 95.02263:73 99.00236:36 101.02497:366 107.02987:74 113.01285:111 113.02186:856 115.05798:37 119.03368:394 131.0295:107 143.03635:107 149.05084:36 155.03264:73 161.04608:400 164.94444:73 179.05215:478 182.39571:73 220.02037:36 221.06281:370 225.09396:107 263.07761:107 289.03586:107 341.10883:179	.alpha.,.beta.-Trehalose	C12H22O11	Organic oxygen compounds	Organooxygen compounds	HMDB0000975	C01083	-
negative	neg-M397T131	397.1679724	2.182716667	inhouse::Bavachinin; false; [M+Hac-H]-	397.16699	[M+Hac-H]-	82.4	67.8	75	100	41.99845:7 57.03432:14 59.01489:7 71.01302:14 83.05148:29 99.04769:21 101.05798:72 102.93223:14 119.03562:7 127.04:100 142.97427:7 145.05052:1588	Bavachinin	C21H22O4	Unknown	-	NA	NA	-
negative	neg-M405T376	405.1699355	6.2743	hmdb::Mammea A/AB; E10; true; HMDB0030778	405.17136	[M-H]-	74	49.7	81.7	53.8	36.35456:4 44.99976:14 68.94258:7 83.93105:57 84.67801:15 84.93814:1115 85.94599:39 86.9532:100 97.93001:11 99.61721:20 99.63271:8 99.92616:3360 100.60641:11 100.61774:11 100.81335:8 100.91547:23 100.93392:2020 101.93961:68 105.02276:11 110.95461:14 112.93309:47 112.98412:14 114.93359:11 114.94873:25 115.91837:54 116.56097:32 116.92874:4786 117.93275:11 118.41025:11 119.11364:7 120.969:7 124.9673…	Mammea A/AB	C25H26O5	Phenylpropanoids and polyketides	Neoflavonoids	HMDB0030778	null	-
negative	neg-M413T136	413.1624523	2.268466667	lipidblast::PG 10:0; PG(5:0/5:0); [M-H]-	413.16248	[M-H]-	72.8	57.3	76.3	50	89.02656:107 101.02478:72 119.03199:143 135.00381:36 413.16275:107	PG 10:0; PG(5:0/5:0)	C16H31O10P	Lipids and lipid-like molecules	Glycerophospholipids	-	C00344	-
negative	neg-M433T364	433.3286241	6.069716667	hmdb::3a,7a,12a-Trihydroxy-5b-cholestan-26-al; E20; true; HMDB0003533	433.32678	[M-H]-	74	53.9	81.6	50	132.98807:7 142.99911:4 148.99733:4 165.03868:7 228.9861:7 243.00066:7 249.01935:7 259.79584:4 268.9838:14 276.99466:7 278.9892:7 288.9852:21 291.01276:11 297.24503:7 298.9935:7 304.99194:7 306.98325:11 309.00333:14 312.97845:7 317.28076:11 327.00201:11 328.99203:18 344.97742:7 346.98975:7 349.00793:14 352.9902:18 354.98584:7 370.14999:4 371.31662:11 372.97861:14 375.20496:4 389.3428:7 393.01892:…	3a,7a,12a-Trihydroxy-5b-cholestan-26-al	C27H46O4	Lipids and lipid-like molecules	Sterol Lipids	HMDB0003533	C01301	-
negative	neg-M452T246	452.2742705	4.100733333	lipidblast::LysoPE 16:0; [M-H]-	452.27386	[M-H]-	95.9	93.5	94.2	100	78.96069:251 122.02147:36 140.01198:324 152.99417:149 187.3734:73 196.0358:1712 200.88055:37 214.05319:518 237.23216:36 254.42685:179 254.96556:195 255.23399:22345 255.56128:159 255.80066:100 256.01306:72 256.11023:72 256.33405:72 256.6145:72 256.80685:72 258.62982:72 272.04831:36 311.02829:36 391.24408:75 450.8403:78 452.28091:5051	LysoPE 16:0	C21H44NO7P	Lipids and lipid-like molecules	Glycerophospholipids	HMDB11473;HMDB11503	C04438	LMGP02050036;LMGP02050002
negative	neg-M464T317	464.3109014	5.286666667	hmdb::Glycocholic acid; E10; false; HMDB0000138	464.31271	[M-H]-	71.4	59.2	75	100	62.96377:36 78.95949:270 116.93348:18 130.03709:36 136.99524:18 140.01205:397 140.92433:36 146.92212:18 153.02045:18 196.03784:889 241.97406:36 249.58853:18 267.26608:334 359.99118:18 403.26956:182 403.30362:18 421.28369:18 456.20319:38 462.83664:36 463.23779:38 464.31451:3669	Glycocholic acid	C26H43NO6	Lipids and lipid-like molecules	Sterol Lipids	HMDB0000138	C01921	-
negative	neg-M464T274	464.3099614	4.566416667	hmdb::Glycocholic acid; E10; false; HMDB0000138	464.3093	[M-H]-	74.9	68.5	75	100	217.99794:36 464.31451:179	Glycocholic acid	C26H43NO6	Lipids and lipid-like molecules	Sterol Lipids	HMDB0000138	C01921	-
negative	neg-M466T270	466.2896978	4.502125	lipidblast::LysoPE 17:0; [M-H]-	466.28964	[M-H]-	93.3	89.3	95.8	100	140.00873:36 152.99776:36 153.92155:18 196.03589:197 214.04915:107 217.92023:18 264.0571:18 269.25085:1343 271.00577:21 462.31412:37 466.29477:405	LysoPE 17:0	C22H46NO7P	Lipids and lipid-like molecules	Glycerophospholipids	-	C04438	LMGP02050030
negative	neg-M476T224	476.2743071	3.730575	lipidblast::LysoPE 18:2; [M-H]-	476.27548	[M-H]-	95.7	92.3	94.6	100	78.95526:36 78.95902:45 107.05109:9 140.00452:27 140.0112:81 152.99681:27 196.02478:27 196.03864:352 214.04782:90 278.35391:36 278.39163:21 279.23117:3378 281.69818:18 415.2269:18 471.52167:18 476.24106:74 476.27805:888	LysoPE 18:2	C23H44NO7P	Lipids and lipid-like molecules	Glycerophospholipids	HMDB11477	C04438	LMGP02050011;LMGP02050041
negative	neg-M478T258	478.2900475	4.298675	lipidblast::LysoPE 18:1; [M-H]-	478.29129	[M-H]-	94.9	94.1	89.1	100	78.95824:108 122.98611:36 140.01047:359 142.56389:36 193.15758:36 196.04001:179 206.1151:73 214.04521:753 280.38141:131 281.25003:28372 281.85672:173 282.21725:72 282.49255:72 283.68784:72 302.75513:76 314.8389:36 356.00192:36 392.85547:36 477.84576:88 478.29355:3067	LysoPE 18:1	C23H46NO7P	Lipids and lipid-like molecules	Glycerophospholipids	HMDB11475;HMDB11476;HMDB11505;HMDB11506	C04438	LMGP02050039;LMGP02050004;LMGP02050064;LMGP02050040
negative	neg-M479T364	479.3333405	6.072716667	hmdb::3alpha,7alpha,24(S)-trihydroxy-5beta-cholestan-27-al; E10; true; HMDB0062208	479.33401	[M+FA-H]-	79.3	70.1	84.4	50	96.9574:7 116.92924:7 220.98746:7 267.03275:4 275.00067:7 277.68423:4 294.9949:7 299.2504:4 302.99774:4 314.991:7 317.29126:11 332.98804:7 335.01169:11 338.99414:7 350.97684:7 354.99957:7 371.3252:11 373.31189:4 375.01117:11 377.30115:7 389.34042:7 394.98175:7 397.32339:11 398.99457:7 415.00415:7 415.32071:154 418.99286:7 419.01599:7 433.29611:14 433.32553:442 436.44754:7 438.96509:7 438.98877:11…	3alpha,7alpha,24(S)-trihydroxy-5beta-cholestan-27-al	C27H46O4	Lipids and lipid-like molecules	Sterol Lipids	HMDB0062208	null	-
negative	neg-M480T297	480.3057948	4.948741667	lipidblast::LysoPE 18:0; [M-H]-	480.30743	[M-H]-	95	90	94	100	78.95657:72 78.95908:143 152.99178:110 196.03696:749 198.67384:38 198.75946:73 214.0461:181 221.46962:36 282.39127:99 283.24634:174 283.26773:4972 344.79852:36 419.26669:36 478.73572:77 480.31302:1870	LysoPE 18:0	C23H48NO7P	Lipids and lipid-like molecules	Glycerophospholipids	HMDB11129;HMDB11130	C04438	LMGP02050001;LMGP02050038
negative	neg-M494T329	494.3202552	5.486416667	lipidblast::LysoPE 19:0; [M-H]-	494.32065	[M-H]-	87.1	85.6	87.8	75	128.92882:7 140.00934:14 180.99905:7 196.03249:21 196.05029:21 296.00317:7 297.28027:186 336.53165:7 494.323:100	LysoPE 19:0	C24H50NO7P	Lipids and lipid-like molecules	Glycerophospholipids	-	C04438	LMGP02050028
negative	neg-M500T224	500.2740534	3.738083333	lipidblast::LysoPE 20:4; [M-H]-	500.27295	[M-H]-	92.4	84.9	93.3	100	96.51147:18 140.01564:36 196.03989:54 214.04706:107 259.24557:163 262.99072:18 279.23734:54 285.23077:18 303.23376:2170 306.02423:22 500.08493:36 500.27759:379	LysoPE 20:4	C25H44NO7P	Lipids and lipid-like molecules	Glycerophospholipids	HMDB11487;HMDB11488;HMDB11517;HMDB11518	C04438	LMGP02050009;LMGP02050067;LMGP02050052;LMGP02050051
negative	neg-M502T238	502.2896755	3.970041667	lipidblast::LysoPE 20:3; [M-H]-	502.2905	[M-H]-	92.2	94	88.4	75	152.99448:36 199.25481:36 214.04741:215 261.25583:89 261.62347:36 305.24734:4553 306.39093:84 322.78259:36 500.74118:36 502.29416:840	LysoPE 20:3	C25H46NO7P	Lipids and lipid-like molecules	Glycerophospholipids	HMDB11484;HMDB11485;HMDB11486;HMDB11514;HMDB11515	C04438	LMGP02050022;LMGP02050050;LMGP02050065;LMGP02050049;LMGP02050066;LMGP02050048
negative	neg-M503T61	503.1570599	1.011116667	inhouse::Erlose; false; [M-H]-	503.15237	[M-H]-	83.7	68.7	75	100	92.92302:36 503.19754:72	Erlose	C18H32O16	Organooxygen compounds	Carbohydrates and carbohydrate conjugates	HMDB0029930	NA	-
negative	neg-M506T308	506.3213492	5.127783333	lipidblast::LysoPE 20:1; [M-H]-	506.32278	[M-H]-	92.9	86.2	91.3	100	78.96193:107 152.99428:72 168.05913:36 196.03598:433 214.04927:122 309.28012:2993 324.86139:36 384.95926:36 460.36423:36 504.70264:79 506.32214:1542	LysoPE 20:1	C25H50NO7P	Lipids and lipid-like molecules	Glycerophospholipids	HMDB11482	C04438	LMGP02050020;LMGP02050046
negative	neg-M512T213	512.295812	3.543433333	lipidblast::LysoPC 14:0; [M+FA-H]-	512.29712	[M+FA-H]-	90	86.6	88.4	75	44.99974:36 102.96888:18 224.06531:108 227.20515:615 227.22856:37 231.76018:18 423.98358:18 452.27756:662	LysoPC 14:0	C22H46NO7P	Lipids and lipid-like molecules	Glycerophospholipids	HMDB10379	C04230	LMGP01050012;LMGP01050073
negative	neg-M524T222	524.2740384	3.706166667	lipidblast::LysoPE 22:6; [M-H]-	524.27594	[M-H]-	89.1	73.5	92.6	100	57.03384:36 67.06288:36 93.07073:107 105.07063:36 109.45427:36 119.09527:36 131.09091:72 137.13081:107 140.01204:179 152.99773:215 173.14491:36 177.16364:215 191.18193:179 196.02998:72 196.03987:179 201.16702:36 203.18729:74 207.1463:36 214.04712:475 219.15004:37 229.19183:481 241.18826:72 249.1983:107 271.16632:76 283.24533:2698 309.22778:107 326.1965:79 327.21509:304 327.23297:8762 327.65723:78…	LysoPE 22:6	C27H44NO7P	Lipids and lipid-like molecules	Glycerophospholipids	HMDB11496	C04438	LMGP02050060;LMGP02050013
negative	neg-M524T270	524.3318615	4.493958333	hmdb::Glycocholic acid; E10; false; HMDB0000138	524.33051	[M+Hac-H]-	78	68	75	100	44.9977:61 73.92776:4 78.96037:43 82.18156:4 148.00204:4 152.99887:25 168.04193:57 194.85834:4 224.069:172 239.23695:64 323.0018:4 375.23224:43 390.82401:4 393.23453:14 462.80789:14 462.85043:14 464.31314:2663 464.95245:7 467.49277:7 484.96472:7 521.02179:4 524.33472:54	Glycocholic acid	C26H43NO6	Lipids and lipid-like molecules	Sterol Lipids	HMDB0000138	C01921	-
negative	neg-M526T232	526.289546	3.85865	lipidblast::LysoPC 15:0; [M+FA-H]-	526.31	[M+FA-H]-	71.2	49.9	83.7	50	214.04515:36 241.21674:251 317.99368:36 329.26163:72 406.01334:73 464.79144:72 466.29684:256 483.74658:36 489.99179:36	LysoPC 15:0	C23H48NO7P	Lipids and lipid-like molecules	Glycerophospholipids	HMDB10381	C04230	LMGP01050016
negative	neg-M528T255	528.3048958	4.245475	lipidblast::LysoPE 22:4; [M-H]-	528.3067	[M-H]-	94	89.3	91.5	100	122.00591:12 140.01039:60 183.16547:12 196.03404:48 214.04726:191 233.22726:60 287.27457:119 330.20627:38 331.26453:4740 528.31311:1196	LysoPE 22:4	C27H48NO7P	Lipids and lipid-like molecules	Glycerophospholipids	HMDB11493	C04438	LMGP02050057;LMGP02050014
negative	neg-M538T223	538.3107566	3.711816667	lipidblast::LysoPC 16:1; [M+FA-H]-	538.3114	[M+FA-H]-	89.6	83.3	84.4	100	45.00045:48 224.06796:72 242.08412:12 253.21649:753 452.01291:12 478.25793:134 478.29193:980 538.30426:48	LysoPC 16:1	C24H48NO7P	Lipids and lipid-like molecules	Glycerophospholipids	HMDB10383	C04230	LMGP01050021;LMGP01050022
negative	neg-M540T253	540.3271326	4.22335	lipidblast::LysoPC 16:0; [M+FA-H]-	540.32593	[M+FA-H]-	90.5	83.6	84.2	100	32.96082:36 44.99803:600 65.04745:36 78.95591:72 96.97116:36 147.99619:36 168.04674:149 224.05571:112 224.07263:971 228.1225:37 229.44058:76 242.07591:254 254.42999:143 254.53813:139 255.23489:13353 256.04559:103 257.91348:72 391.22873:72 409.22913:72 478.77032:107 480.10321:184 480.30438:20535 480.80594:149 481.24582:107 481.45032:72 484.19376:72 526.32251:36 540.33118:446	LysoPC 16:0	C24H50NO7P	Lipids and lipid-like molecules	Glycerophospholipids	-	C04230	LMGP01050113;LMGP01050074;LMGP01050018
negative	neg-M549T61	549.1626847	1.018716667	hmdb::Maltotriose; ENone; false; HMDB0001262	549.16736	[M+FA-H]-	88.6	85.1	85.6	72	53.03796:18 73.03051:90 83.01704:72 89.02209:125 97.03288:54 101.02282:197 113.02709:54 115.30579:18 119.03443:72 143.03209:143 145.52759:18 149.0396:54 154.93855:36 161.04517:801 177.04411:36 179.05496:309 206.86253:36 221.06383:143 263.07642:72 267.10983:72 281.07278:36 281.08463:125 341.10748:179 383.11874:215 425.10483:36 425.12521:143 443.13693:54 503.14865:54	Maltotriose	C18H32O16	Organic oxygen compounds	Organooxygen compounds	HMDB0001262	C01835	-
negative	neg-M552T244	552.3258823	4.069758333	lipidblast::LysoPC 17:1; [M+FA-H]-	552.32745	[M+FA-H]-	82.5	72.8	78.9	75	168.04831:18 251.85838:18 267.23132:179 427.9971:18 476.1597:18 492.30173:218 552.3374:36	LysoPC 17:1	C25H50NO7P	Lipids and lipid-like molecules	Glycerophospholipids	-	C04230	LMGP01050002;LMGP01050126
negative	neg-M554T280	554.3423763	4.67105	lipidblast::LysoPC 17:0; [M+FA-H]-	554.34222	[M+FA-H]-	86.4	72.8	81.5	100	44.99636:7 220.00574:4 224.06535:14 242.08142:7 269.24579:82 390.98898:7 423.2532:7 494.32162:147 535.0058:7 554.34052:11	LysoPC 17:0	C25H52NO7P	Lipids and lipid-like molecules	Glycerophospholipids	HMDB12108	C04230	LMGP01050024
negative	neg-M562T342	562.3465333	5.700383333	lipidblast::PE 23:1; PE(6:0/17:1); [M-H]-	562.34241	[M-H]-	74	80.2	54.3	50	112.98437:12 115.03985:314 438.01987:12 446.29974:48 448.74078:12 464.28424:24 464.29947:72 562.34863:155	PE 23:1; PE(6:0/17:1)	C28H54NO8P	Lipids and lipid-like molecules	Glycerophospholipids	-	C00350	-
negative	neg-M564T194	564.3265823	3.239108333	lipidblast::LysoPC 18:2; [M+FA-H]-	564.32745	[M+FA-H]-	83.7	85.2	89.4	75	224.08459:18 230.98489:36 279.21634:36 279.23523:346 461.05157:18 504.31787:311	LysoPC 18:2	C26H50NO7P	Lipids and lipid-like molecules	Glycerophospholipids	HMDB10386	C04230	LMGP01050035;LMGP01050034
negative	neg-M564T229	564.3268059	3.810983333	lipidblast::LysoPC 18:2; [M+FA-H]-	564.32996	[M+FA-H]-	93.4	87.7	88.6	100	35.89766:74 44.99666:563 78.95765:72 112.98797:36 153.00015:179 168.0414:215 171.00569:72 211.4335:36 224.07037:289 225.063:74 227.37421:36 242.07127:297 242.07787:486 244.50995:36 278.35843:143 279.23334:28393 279.71738:172 280.75058:72 501.29651:36 502.68253:107 503.52838:142 504.03241:233 504.30832:23561 504.82861:197 507.31638:72 519.29651:73 531.50439:36 546.03998:75 564.33594:943	LysoPC 18:2	C26H50NO7P	Lipids and lipid-like molecules	Glycerophospholipids	HMDB10386	C04230	LMGP01050035;LMGP01050034
negative	neg-M566T266	566.3423975	4.42865	lipidblast::LysoPC 18:1; [M+FA-H]-	566.34088	[M+FA-H]-	90.7	83.6	88.1	100	44.99779:36 214.98642:18 224.07639:18 270.21387:38 281.24063:502 281.24774:1187 286.13626:36 365.00693:18 482.26199:18 504.7316:39 506.32574:1107 566.33917:143	LysoPC 18:1	C26H52NO7P	Lipids and lipid-like molecules	Glycerophospholipids	HMDB02815	C04230	LMGP01050029;LMGP01050082;LMGP01050079;LMGP01050114;LMGP01050032;LMGP01050080;LMGP01050030
negative	neg-M568T313	568.3580175	5.22265	lipidblast::LysoPC 18:0; [M+FA-H]-	568.35962	[M+FA-H]-	88.2	76.5	82	100	153.0033:18 224.07411:36 242.09273:18 283.26645:473 405.487:37 487.89621:18 508.33698:780 516.22314:19 568.35803:54	LysoPC 18:0	C26H54NO7P	Lipids and lipid-like molecules	Glycerophospholipids	HMDB10384;HMDB11128	C04230	LMGP01050026;LMGP01050076
negative	neg-M588T228	588.3264518	3.802283333	lipidblast::LysoPC 20:4; [M+FA-H]-	588.32666	[M+FA-H]-	90.5	81.6	86.5	100	39.58002:7 44.99705:64 61.98705:7 134.89919:7 152.99104:21 154.73068:7 168.04474:29 198.12808:7 205.19579:29 215.00323:7 224.0576:14 224.07028:21 231.21085:7 242.07567:93 259.24408:93 299.99219:7 302.31326:22 303.23239:1786 305.35858:14 349.23669:14 436.98386:7 454.9834:7 526.59412:21 526.6557:14 528.30353:1683 529.25513:21 577.74664:7 588.33215:129 588.36981:36	LysoPC 20:4	C28H50NO7P	Lipids and lipid-like molecules	Glycerophospholipids	HMDB10395	C04230	LMGP01050048;LMGP01050121
negative	neg-M590T244	590.3417812	4.0647	lipidblast::LysoPC 20:3; [M+FA-H]-	590.34296	[M+FA-H]-	89.4	81.2	84.5	100	44.99794:36 112.98873:7 115.04121:14 152.99242:14 161.00308:7 168.0425:21 213.37801:7 224.06125:14 241.01263:7 242.07942:43 255.22943:14 265.01257:14 296.99002:7 304.28018:15 305.2467:1193 452.28378:7 476.27466:7 523.98682:7 530.32635:1329 531.26025:29 590.30872:21 590.3465:100	LysoPC 20:3	C28H52NO7P	Lipids and lipid-like molecules	Glycerophospholipids	-	C04230	LMGP01050133
negative	neg-M591T113	591.1746977	1.8902	inhouse::Linarin; false; [M-H]-	591.17712	[M-H]-	80	72.9	75.9	50	135.0218:36 135.03001:125 455.15155:18 545.90582:36 591.17499:404	Linarin	C28H32O14	Unknown	-	NA	NA	-
negative	neg-M591T79	591.1735699	1.320566667	inhouse::Linarin; false; [M-H]-	591.17194	[M-H]-	80.1	74.7	75.9	50	101.02573:12 131.03693:24 135.02956:352 149.04332:12 455.13828:36 545.1424:12 591.17346:726	Linarin	C28H32O14	Unknown	-	NA	NA	-
negative	neg-M592T279	592.3574519	4.650608333	lipidblast::LysoPC 20:2; [M+FA-H]-	592.35559	[M+FA-H]-	79.7	58.4	71.9	100	111.04564:12 112.98739:131 113.71367:12 224.0722:24 307.2691:143 472.97711:12 490.36896:12 530.20062:24 532.33612:469 533.28809:24 592.24005:36 592.36725:48	LysoPC 20:2	C28H54NO7P	Lipids and lipid-like molecules	Glycerophospholipids	-	C04230	LMGP01050132
negative	neg-M594T175	594.3003775	2.923591667	inhouse::[(NMe)Phe3, DPro4] .beta.-Casomorphin (1-4), amide, bovine; false; [M+Hac-H]-	594.2995	[M+Hac-H]-	72.4	53.7	83.4	50	209.11569:143 214.99359:12 242.08296:60 247.20355:24 291.19312:167 305.21365:60 309.20663:362 321.91367:12 323.22256:60 534.28418:1047 548.29187:96 594.30151:84	[(NMe)Phe3, DPro4] .beta.-Casomorphin (1-4), amide, bovine	C29H37N5O5	Organic acids and derivatives	Carboxylic acids and derivatives	NA	NA	-
negative	neg-M594T327	594.3734345	5.45515	lipidblast::LysoPC 20:1; [M+FA-H]-	594.37286	[M+FA-H]-	86.9	75.5	77.7	100	61.98794:7 209.0085:7 224.06577:21 244.73277:7 309.26282:29 309.28021:393 458.00076:7 480.84235:7 514.99396:7 532.64929:14 534.3587:898 535.29614:21 594.38019:72	LysoPC 20:1	C28H56NO7P	Lipids and lipid-like molecules	Glycerophospholipids	-	C04230	LMGP01050131;LMGP01050047
negative	neg-M596T303	596.3524987	5.050483333	lipidblast::PC 19:0; PC(3:0/16:0); [M+FA-H]-	596.34833	[M+FA-H]-	85.8	85	86.8	44.4	69.03273:7 73.03191:50 255.23563:43 258.9791:7 306.23636:7 460.9415:7 464.29825:14 478.01688:7 536.3335:186 596.35229:21	PC 19:0; PC(3:0/16:0)	C27H54NO8P	Lipids and lipid-like molecules	Glycerophospholipids	-	C00157	LMGP01010666
negative	neg-M596T334	596.3873533	5.561983333	lipidblast::LysoPC 20:0; [M+FA-H]-	596.38928	[M+FA-H]-	79	69.2	70.4	75	274.56271:12 311.29941:84 496.99445:12 536.37885:194 596.39648:36	LysoPC 20:0	C28H58NO7P	Lipids and lipid-like molecules	Glycerophospholipids	HMDB10390	C04230	LMGP01050045
negative	neg-M599T317	599.3163477	5.278566667	lipidblast::LysoPI 18:0; LysoPI 18:0; [M-H]-	599.31708	[M-H]-	86.9	75.3	80.4	100	146.92072:9 152.99805:54 241.01331:63 283.2673:98 310.74026:9 315.05734:36 356.97836:9 419.258:27 578.9967:18 599.32507:823	LysoPI 18:0; LysoPI 18:0	C27H53O12P	Lipids and lipid-like molecules	Glycerophospholipids	-	C03819	LMGP06050004
negative	neg-M610T294	610.3676596	4.892433333	lipidblast::PC 20:0; PC(5:0/15:0); [M+FA-H]-	610.37036	[M+FA-H]-	85.8	94.6	73.2	44.4	101.02395:125 466.32739:54 550.34772:179 610.36041:36	PC 20:0; PC(5:0/15:0)	C28H56NO8P	Lipids and lipid-like molecules	Glycerophospholipids	-	C00157	-
negative	neg-M611T77	611.1406649	1.280416667	inhouse::L-Glutathione (oxidized form); false; [M-H]-	611.14185	[M-H]-	90.4	85.9	90.8	78.6	105.995:36 128.03813:36 139.82664:18 143.03978:36 160.01006:54 169.06755:18 210.09384:54 254.07532:90 272.08301:215 286.04947:18 288.06192:36 304.07053:162 304.0976:37 306.07361:879 330.8446:18 338.04822:143 364.88959:18 457.63629:18 593.10754:36 593.13855:54 611.13898:811	L-Glutathione (oxidized form)	C20H32N6O12S2	Organic acids and derivatives	Carboxylic acids and derivatives	NA	NA	-
negative	neg-M611T93	611.1400498	1.542	inhouse::L-Glutathione (oxidized form); false; [M-H]-	611.14233	[M-H]-	81.5	76.6	82.1	42.9	128.0448:14 180.9227:7 201.03497:14 243.98416:7 269.02145:7 272.08563:29 286.05219:7 297.0217:7 304.05606:14 306.08627:107 316.93939:7 338.03815:14 344.01605:7 433.93475:7 482.10818:14 518.97406:14 565.75873:7 606.74084:7 611.10431:29 611.13574:122	L-Glutathione (oxidized form)	C20H32N6O12S2	Organic acids and derivatives	Carboxylic acids and derivatives	NA	NA	-
negative	neg-M622T293	622.3681966	4.8871	lipidblast::PC 21:1; PC(6:0/15:1); [M+FA-H]-	622.37122	[M+FA-H]-	80.7	77.7	74.8	44.4	47.08307:18 112.98717:72 115.04116:322 116.92573:54 173.08531:36 463.00674:18 464.30838:107 539.00696:18 561.99683:36 562.35175:446 563.29333:36 568.43365:18 622.37146:72	PC 21:1; PC(6:0/15:1)	C29H56NO8P	Lipids and lipid-like molecules	Glycerophospholipids	-	C00157	-
negative	neg-M650T280	650.3993477	4.661808333	lipidblast::PC 23:1; PC(5:0/18:1); [M+FA-H]-	650.40009	[M+FA-H]-	72.6	52.2	70.9	55.6	78.9604:18 86.9872:18 101.02588:90 111.07928:72 112.98378:18 118.91605:18 187.10016:179 255.23523:125 255.27133:18 281.24847:36 480.30063:125 506.31287:36 533.00781:18 590.34082:179 590.35455:143 591.3089:90 650.34613:36 650.40375:410	PC 23:1; PC(5:0/18:1)	C31H60NO8P	Lipids and lipid-like molecules	Glycerophospholipids	-	C00157	-
negative	neg-M650T327	650.3988615	5.442766667	lipidblast::PC 23:1; PC(8:0/15:1); [M+FA-H]-	650.40045	[M+FA-H]-	72.6	65	57.7	44.4	115.04213:36 143.07611:72 195.09462:18 201.11377:72 464.30283:54 488.97781:18 590.37097:197 591.32532:36 650.40656:235 650.43896:162	PC 23:1; PC(8:0/15:1)	C31H60NO8P	Lipids and lipid-like molecules	Glycerophospholipids	-	C00157	-
negative	neg-M664T336	664.4149633	5.604066667	lipidblast::PC 24:1; PC(9:0/15:1); [M+FA-H]-	664.4126	[M+FA-H]-	84.6	88.6	78.1	44.4	144.92339:12 157.08546:131 214.04993:12 459.49774:12 464.29669:24 603.71582:24 604.36145:108 604.3858:194 627.01001:12 664.41351:96	PC 24:1; PC(9:0/15:1)	C32H62NO8P	Lipids and lipid-like molecules	Glycerophospholipids	-	C00157	-
negative	neg-M723T489	722.5090407	8.1531	lipidblast::Plasmenyl-PE 36:4; PE(P-16:0/20:4); [M-H]-	722.51068	[M-H]-	82.5	59.9	81.4	100	102.95539:4 174.95676:7 279.2218:11 303.22992:86 304.92191:7 434.87784:11 436.28391:18 540.76965:11 562.78101:7 584.89319:4 608.74445:14 630.70782:7 650.38153:7 658.63428:7 676.64709:7 676.73895:11 682.20972:4 722.32471:7 722.51453:207	Plasmenyl-PE 36:4; PE(P-16:0/20:4)	C41H74NO7P	Lipids and lipid-like molecules	Glycerophospholipids	-	C04756	LMGP02030093
negative	neg-M743T490	742.535219	8.162516667	hmdb::PE(18:2(9Z,12Z)/18:0); E10; true; HMDB0009090	742.53583	[M-H]-	83.4	70.9	88.2	66.7	249.96503:12 255.23106:36 279.23212:119 282.25171:12 478.8573:12 577.06201:12 683.0498:12 722.98035:24 742.37775:24 742.53943:408 743.02441:48	PE(18:2(9Z,12Z)/18:0)	C41H78NO8P	Lipids and lipid-like molecules	Glycerophospholipids	HMDB0009090	C00350	-
negative	neg-M748T488	747.5142997	8.133016667	lipidblast::PG 34:1; PG(16:0/18:1); [M-H]-	747.51422	[M-H]-	73.5	61.1	61.4	57.1	255.22583:54 259.1488:18 281.25046:108 465.25293:18 586.9342:18 668.02277:18 687.54706:36 729.05145:36 747.51752:577	PG 34:1; PG(16:0/18:1)	C40H77O10P	Lipids and lipid-like molecules	Glycerophospholipids	HMDB10573;HMDB10574	C00344	LMGP04010962;LMGP04010002;LMGP04010008;LMGP04010987
negative	neg-M774T487	773.5285899	8.12305	lipidblast::PG 36:2; PG(18:1/18:1); [M-H]-	773.53241	[M-H]-	79	76.2	68.4	50	273.01086:18 281.2421:54 281.25867:72 735.10986:18 773.49707:240 773.5285:428	PG 36:2; PG(18:1/18:1)	C42H79O10P	Lipids and lipid-like molecules	Glycerophospholipids	-	C00344	LMGP04010033;LMGP04010985
negative	neg-M803T248	802.5563901	4.141116667	lipidblast::PC 34:2; PC(16:0/18:2); [M+FA-H]-	802.55646	[M+FA-H]-	85.3	80.5	82.9	66.7	208.99471:18 236.99155:18 255.23485:179 259.26706:18 269.00607:36 279.22903:328 462.30344:36 478.30975:18 480.31653:54 684.96643:18 740.14319:36 742.47742:72 742.54285:2192 743.48218:36 753.1604:18 802.28638:36 802.41443:54 802.49042:57 802.55444:1068	PC 34:2; PC(16:0/18:2)	C42H80NO8P	Lipids and lipid-like molecules	Glycerophospholipids	HMDB07973;HMDB08133	C00157	LMGP01010587;LMGP01010926;LMGP01010588;LMGP01010920;LMGP01010591;LMGP01010585;LMGP01010594;LMGP01010589;LMGP01010590;LMGP01010932;LMGP01010592;LMGP01010586
negative	neg-M803T180	802.5562122	3.00125	lipidblast::PC 34:2; PC(16:0/18:2); [M+FA-H]-	802.55292	[M+FA-H]-	83.6	81.8	83.6	66.7	224.07872:36 255.22772:72 279.23328:215 480.31192:72 741.71259:73 742.53979:906 742.586:232 745.15143:37 802.34705:37 802.53107:76 802.56305:449	PC 34:2; PC(16:0/18:2)	C42H80NO8P	Lipids and lipid-like molecules	Glycerophospholipids	HMDB07973;HMDB08133	C00157	LMGP01010587;LMGP01010926;LMGP01010588;LMGP01010920;LMGP01010591;LMGP01010585;LMGP01010594;LMGP01010589;LMGP01010590;LMGP01010932;LMGP01010592;LMGP01010586
negative	neg-M803T489	802.5566127	8.14235	lipidblast::PC 34:2; PC(16:0/18:2); [M+FA-H]-	802.55701	[M+FA-H]-	83.3	77.8	82.6	55.6	112.99039:54 255.23021:125 279.23837:179 304.92209:36 468.99023:18 480.3136:36 505.00195:18 710.69464:36 740.12842:36 741.33929:37 742.53955:1032 756.66132:36 802.53516:132 802.55115:406 803.05536:54	PC 34:2; PC(16:0/18:2)	C42H80NO8P	Lipids and lipid-like molecules	Glycerophospholipids	HMDB07973;HMDB08133	C00157	LMGP01010587;LMGP01010926;LMGP01010588;LMGP01010920;LMGP01010591;LMGP01010585;LMGP01010594;LMGP01010589;LMGP01010590;LMGP01010932;LMGP01010592;LMGP01010586
negative	neg-M803T307	802.5573684	5.113883333	lipidblast::PC 34:2; PC(16:0/18:2); [M+FA-H]-	802.56006	[M+FA-H]-	80.3	74.4	79.7	44.4	224.99019:36 255.24286:183 272.98541:73 279.23264:402 333.19962:36 478.29861:36 671.46875:72 726.53217:107 742.53223:2465 743.49084:107 752.53748:72 786.5434:183 802.02325:74 802.5553:1246	PC 34:2; PC(16:0/18:2)	C42H80NO8P	Lipids and lipid-like molecules	Glycerophospholipids	HMDB07973;HMDB08133	C00157	LMGP01010587;LMGP01010926;LMGP01010588;LMGP01010920;LMGP01010591;LMGP01010585;LMGP01010594;LMGP01010589;LMGP01010590;LMGP01010932;LMGP01010592;LMGP01010586
negative	neg-M886T491	885.5471319	8.181833333	lipidblast::PI 38:4; PI(19:2/19:2); [M-H]-	885.54419	[M-H]-	88	94.5	79.3	50	241.01918:18 283.26172:18 297.04602:9 581.33228:18 882.70966:18 885.54858:1177	PI 38:4; PI(19:2/19:2)	C47H83O13P	Lipids and lipid-like molecules	Glycerophospholipids	-	C01194	-
